# Supplementary material for: Dataset in characterization of the polymer produced using different method of synthesis polychloromethylstyrene (PCMS) with clay and without clay
Source: Data Brief. 2021 Jan 9;34:106738. doi: 10.1016/j.dib.2021.106738 (PMC7820932; doi:10.1016/j.dib.2021.106738)
Supplement: Supplementary file 1 [file mmc1.xlsx]

## Sheet: Sheet1
Raw Data of Polychloromethylstyrene (PCMS) without clay cloisite
401.194	84.9378
405.051	79.8354
408.909	85.6897
412.767	95.3664
416.624	94.5721
420.482	101.634
424.34	101.41
428.197	94.5574
432.055	96.8551
435.912	99.4331
439.77	102.295
443.628	100.597
447.485	98.237
451.343	99.5241
455.201	99.8005
459.058	100.441
462.916	101.618
466.773	100.277
470.631	97.6185
474.489	97.7804
478.346	100.85
482.204	100.421
486.062	99.1489
489.919	101.902
493.777	101.81
497.635	101.173
501.492	102.251
505.35	100.891
509.207	99.6375
513.065	99.9855
516.923	99.6915
520.78	99.9727
524.638	99.9232
528.496	98.6782
532.353	98.6163
536.211	99.0644
540.068	98.5742
543.926	98.1034
547.784	98.2869
551.641	98.5864
555.499	98.7041
559.357	98.2522
563.214	98.4426
567.072	98.5807
570.93	98.2881
574.787	98.8048
578.645	98.6723
582.502	98.4164
586.36	98.2413
590.218	98.2334
594.075	98.1109
597.933	98.0229
601.791	98.007
605.648	97.9675
609.506	97.9739
613.363	98.2195
617.221	98.535
621.079	98.5439
624.936	98.1911
628.794	97.8947
632.652	97.5881
636.509	97.3183
640.367	97.2293
644.225	97.3185
648.082	97.1471
651.94	96.6964
655.797	95.9927
659.655	95.0879
663.513	94.0651
667.37	92.9983
671.228	92.4222
675.086	92.6553
678.943	93.3221
682.801	94.2812
686.658	95.3055
690.516	96.1285
694.374	96.6252
698.231	96.8149
702.089	96.7979
705.947	96.7924
709.804	96.8924
713.662	97.0797
717.52	97.2459
721.377	97.3384
725.235	97.3405
729.092	97.2992
732.95	97.3042
736.808	97.3178
740.665	97.295
744.523	97.2986
748.381	97.4139
752.238	97.648
756.096	97.9059
759.954	98.1057
763.811	98.2774
767.669	98.3779
771.526	98.4112
775.384	98.4468
779.242	98.4742
783.099	98.4533
786.957	98.42
790.815	98.3602
794.672	98.2605
798.53	98.131
802.387	97.9005
806.245	97.4989
810.103	97.0346
813.96	96.6586
817.818	96.3549
821.676	96.1012
825.533	96.0123
829.391	96.0833
833.249	96.1741
837.106	96.2936
840.964	96.5889
844.821	97.1626
848.679	97.8107
852.537	98.2755
856.394	98.5333
860.252	98.6779
864.11	98.7736
867.967	98.8283
871.825	98.8471
875.682	98.8471
879.54	98.8412
883.398	98.8238
887.255	98.8282
891.113	98.8223
894.971	98.7705
898.828	98.706
902.686	98.6173
906.544	98.5231
910.401	98.4559
914.259	98.4793
918.116	98.5656
921.974	98.6713
925.832	98.7694
929.689	98.8038
933.547	98.7867
937.405	98.7526
941.262	98.7005
945.12	98.6678
948.977	98.6597
952.835	98.678
956.693	98.709
960.55	98.7021
964.408	98.673
968.266	98.6774
972.123	98.7153
975.981	98.7431
979.839	98.7327
983.696	98.6813
987.554	98.6183
991.411	98.6
995.269	98.6233
999.127	98.6492
1002.98	98.6481
1006.84	98.6273
1010.7	98.5534
1014.56	98.3428
1018.41	98.186
1022.27	98.3865
1026.13	98.6153
1029.99	98.6664
1033.85	98.6716
1037.7	98.6708
1041.56	98.667
1045.42	98.6644
1049.28	98.6669
1053.13	98.6759
1056.99	98.6854
1060.85	98.6818
1064.71	98.6763
1068.56	98.6719
1072.42	98.6696
1076.28	98.6683
1080.14	98.6514
1083.99	98.6271
1087.85	98.6282
1091.71	98.6307
1095.57	98.6315
1099.43	98.6137
1103.28	98.521
1107.14	98.3624
1111	98.3053
1114.86	98.4074
1118.71	98.5651
1122.57	98.695
1126.43	98.7627
1130.29	98.7834
1134.14	98.7809
1138	98.7576
1141.86	98.7085
1145.72	98.6514
1149.57	98.6125
1153.43	98.5941
1157.29	98.5979
1161.15	98.5985
1165	98.5896
1168.86	98.5945
1172.72	98.5904
1176.58	98.5349
1180.44	98.4439
1184.29	98.4347
1188.15	98.5034
1192.01	98.55
1195.87	98.5666
1199.72	98.5693
1203.58	98.5478
1207.44	98.4709
1211.3	98.3754
1215.15	98.4082
1219.01	98.5591
1222.87	98.6518
1226.73	98.6618
1230.58	98.6327
1234.44	98.5883
1238.3	98.5311
1242.16	98.4614
1246.02	98.3671
1249.87	98.2212
1253.73	97.9537
1257.59	97.3884
1261.45	96.5878
1265.3	96.3164
1269.16	96.9919
1273.02	97.8868
1276.88	98.3836
1280.73	98.5658
1284.59	98.6329
1288.45	98.6753
1292.31	98.6904
1296.16	98.683
1300.02	98.6743
1303.88	98.6682
1307.74	98.6508
1311.59	98.6203
1315.45	98.6043
1319.31	98.6303
1323.17	98.6827
1327.03	98.7307
1330.88	98.7634
1334.74	98.7605
1338.6	98.7313
1342.46	98.7229
1346.31	98.7099
1350.17	98.69
1354.03	98.685
1357.89	98.6888
1361.74	98.6897
1365.6	98.7143
1369.46	98.7328
1373.32	98.7527
1377.17	98.7894
1381.03	98.8226
1384.89	98.8291
1388.75	98.8263
1392.61	98.8064
1396.46	98.7703
1400.32	98.7298
1404.18	98.6556
1408.04	98.5497
1411.89	98.3702
1415.75	98.098
1419.61	97.8486
1423.47	97.9494
1427.32	98.2869
1431.18	98.4656
1435.04	98.3657
1438.9	98.1339
1442.75	98.0319
1446.61	98.1332
1450.47	98.3631
1454.33	98.565
1458.18	98.8362
1462.04	98.9556
1465.9	98.9855
1469.76	98.9815
1473.62	98.977
1477.47	98.969
1481.33	98.9563
1485.19	98.9245
1489.05	98.8987
1492.9	98.8741
1496.76	98.8072
1500.62	98.6479
1504.48	98.3983
1508.33	97.9168
1512.19	97.9143
1516.05	98.3261
1519.91	98.7786
1523.76	98.981
1527.62	99.0158
1531.48	99.0348
1535.34	99.0451
1539.2	99.0712
1543.05	99.0753
1546.91	99.0629
1550.77	99.0506
1554.63	99.0477
1558.48	99.087
1562.34	99.0734
1566.2	99.0402
1570.06	99.0182
1573.91	99.0109
1577.77	99.0114
1581.63	99.0055
1585.49	99.0061
1589.34	98.9974
1593.2	98.9838
1597.06	98.9548
1600.92	98.8877
1604.77	98.7696
1608.63	98.6376
1612.49	98.6294
1616.35	98.8329
1620.21	98.9887
1624.06	99.0218
1627.92	99.0211
1631.78	99.0217
1635.64	99.0558
1639.49	99.0477
1643.35	99.021
1647.21	99.0216
1651.07	99.0366
1654.92	99.0355
1658.78	99.0026
1662.64	98.9909
1666.5	98.987
1670.35	98.9865
1674.21	98.97
1678.07	98.9458
1681.93	98.9527
1685.79	99.0014
1689.64	98.9936
1693.5	98.993
1697.36	99.0107
1701.22	99.0309
1705.07	99.0398
1708.93	99.0438
1712.79	99.0341
1716.65	99.0598
1720.5	99.0734
1724.36	99.0651
1728.22	99.0592
1732.08	99.0629
1735.93	99.0873
1739.79	99.0857
1743.65	99.0674
1747.51	99.0621
1751.36	99.0733
1755.22	99.0789
1759.08	99.0766
1762.94	99.0779
1766.8	99.0652
1770.65	99.069
1774.51	99.0752
1778.37	99.0618
1782.23	99.0451
1786.08	99.0322
1789.94	99.0191
1793.8	99.027
1797.66	99.0398
1801.51	99.052
1805.37	99.0627
1809.23	99.0763
1813.09	99.0923
1816.94	99.0977
1820.8	99.0999
1824.66	99.1034
1828.52	99.1103
1832.38	99.1086
1836.23	99.0926
1840.09	99.0902
1843.95	99.1061
1847.81	99.1113
1851.66	99.1105
1855.52	99.1112
1859.38	99.1079
1863.24	99.1033
1867.09	99.1035
1870.95	99.1136
1874.81	99.117
1878.67	99.1123
1882.52	99.0968
1886.38	99.0841
1890.24	99.0727
1894.1	99.0631
1897.95	99.059
1901.81	99.0515
1905.67	99.0281
1909.53	99.0131
1913.39	99.0159
1917.24	99.0535
1921.1	99.0891
1924.96	99.1313
1928.82	99.1557
1932.67	99.1737
1936.53	99.1652
1940.39	99.1629
1944.25	99.1803
1948.1	99.1984
1951.96	99.202
1955.82	99.2323
1959.68	99.2396
1963.53	99.2427
1967.39	99.254
1971.25	99.2683
1975.11	99.3096
1978.97	99.3427
1982.82	99.2833
1986.68	99.2187
1990.54	99.2286
1994.4	99.263
1998.25	99.2845
2002.11	99.2929
2005.97	99.2889
2009.83	99.2764
2013.68	99.2576
2017.54	99.2638
2021.4	99.2933
2025.26	99.3141
2029.11	99.3104
2032.97	99.2994
2036.83	99.2945
2040.69	99.2934
2044.54	99.2657
2048.4	99.2292
2052.26	99.215
2056.12	99.2153
2059.98	99.2358
2063.83	99.2218
2067.69	99.201
2071.55	99.2111
2075.41	99.2208
2079.26	99.2215
2083.12	99.2125
2086.98	99.206
2090.84	99.2273
2094.69	99.2446
2098.55	99.2322
2102.41	99.2224
2106.27	99.2092
2110.12	99.2026
2113.98	99.2128
2117.84	99.2112
2121.7	99.2059
2125.56	99.2202
2129.41	99.2631
2133.27	99.2784
2137.13	99.2729
2140.99	99.2694
2144.84	99.2707
2148.7	99.2845
2152.56	99.3189
2156.42	99.3486
2160.27	99.329
2164.13	99.2921
2167.99	99.2794
2171.85	99.2886
2175.7	99.3203
2179.56	99.3226
2183.42	99.29
2187.28	99.2831
2191.13	99.3083
2194.99	99.3093
2198.85	99.2986
2202.71	99.2918
2206.57	99.2775
2210.42	99.2552
2214.28	99.2432
2218.14	99.2498
2222	99.2541
2225.85	99.2629
2229.71	99.241
2233.57	99.2377
2237.43	99.2433
2241.28	99.2546
2245.14	99.255
2249	99.2481
2252.86	99.2523
2256.71	99.2431
2260.57	99.2299
2264.43	99.2149
2268.29	99.1924
2272.15	99.1948
2276	99.2082
2279.86	99.2062
2283.72	99.1941
2287.58	99.1677
2291.43	99.1201
2295.29	99.0715
2299.15	99.0299
2303.01	98.9778
2306.86	98.9074
2310.72	98.8266
2314.58	98.7503
2318.44	98.641
2322.29	98.5328
2326.15	98.4683
2330.01	98.4218
2333.87	98.4146
2337.72	98.4013
2341.58	98.4019
2345.44	98.4988
2349.3	98.5276
2353.16	98.3788
2357.01	98.1833
2360.87	98.1245
2364.73	98.2169
2368.59	98.3931
2372.44	98.5998
2376.3	98.7985
2380.16	98.9923
2384.02	99.1453
2387.87	99.2261
2391.73	99.2561
2395.59	99.2705
2399.45	99.2784
2403.3	99.2778
2407.16	99.2681
2411.02	99.2545
2414.88	99.2566
2418.74	99.2659
2422.59	99.2594
2426.45	99.254
2430.31	99.257
2434.17	99.2633
2438.02	99.2608
2441.88	99.2676
2445.74	99.282
2449.6	99.285
2453.45	99.2801
2457.31	99.2696
2461.17	99.2645
2465.03	99.266
2468.88	99.2707
2472.74	99.2802
2476.6	99.2772
2480.46	99.2698
2484.32	99.273
2488.17	99.2775
2492.03	99.2784
2495.89	99.2839
2499.75	99.2866
2503.6	99.2896
2507.46	99.2989
2511.32	99.3087
2515.18	99.3029
2519.03	99.2996
2522.89	99.3005
2526.75	99.3087
2530.61	99.3205
2534.46	99.3248
2538.32	99.3234
2542.18	99.318
2546.04	99.3078
2549.89	99.3038
2553.75	99.305
2557.61	99.3116
2561.47	99.3178
2565.33	99.322
2569.18	99.3256
2573.04	99.3259
2576.9	99.3231
2580.76	99.3184
2584.61	99.3145
2588.47	99.3102
2592.33	99.3131
2596.19	99.309
2600.04	99.3104
2603.9	99.3099
2607.76	99.3157
2611.62	99.3224
2615.47	99.3317
2619.33	99.3346
2623.19	99.3307
2627.05	99.3268
2630.91	99.3279
2634.76	99.3327
2638.62	99.34
2642.48	99.3476
2646.34	99.3448
2650.19	99.3386
2654.05	99.337
2657.91	99.3424
2661.77	99.3452
2665.62	99.3467
2669.48	99.3497
2673.34	99.353
2677.2	99.35
2681.05	99.3482
2684.91	99.3486
2688.77	99.3496
2692.63	99.3467
2696.48	99.3421
2700.34	99.3406
2704.2	99.3393
2708.06	99.3399
2711.92	99.3449
2715.77	99.3472
2719.63	99.3473
2723.49	99.3479
2727.35	99.3465
2731.2	99.3466
2735.06	99.3534
2738.92	99.3611
2742.78	99.3721
2746.63	99.3739
2750.49	99.3671
2754.35	99.3711
2758.21	99.3725
2762.06	99.3716
2765.92	99.3686
2769.78	99.3642
2773.64	99.3639
2777.5	99.363
2781.35	99.3681
2785.21	99.3596
2789.07	99.3483
2792.93	99.3472
2796.78	99.3508
2800.64	99.3507
2804.5	99.3484
2808.36	99.3477
2812.21	99.3524
2816.07	99.3483
2819.93	99.3373
2823.79	99.3229
2827.64	99.3107
2831.5	99.3035
2835.36	99.2701
2839.22	99.2081
2843.07	99.1475
2846.93	99.1116
2850.79	99.1159
2854.65	99.1449
2858.51	99.1691
2862.36	99.184
2866.22	99.1936
2870.08	99.21
2873.94	99.2161
2877.79	99.2128
2881.65	99.198
2885.51	99.1784
2889.37	99.1596
2893.22	99.1235
2897.08	99.0708
2900.94	99.0071
2904.8	98.9284
2908.65	98.8416
2912.51	98.7598
2916.37	98.6933
2920.23	98.6528
2924.09	98.6484
2927.94	98.6911
2931.8	98.7725
2935.66	98.8776
2939.52	98.9809
2943.37	99.0687
2947.23	99.1363
2951.09	99.183
2954.95	99.2242
2958.8	99.2599
2962.66	99.2955
2966.52	99.3354
2970.38	99.3761
2974.23	99.4027
2978.09	99.4027
2981.95	99.3911
2985.81	99.3749
2989.66	99.3583
2993.52	99.3505
2997.38	99.3485
3001.24	99.3311
3005.1	99.3047
3008.95	99.2684
3012.81	99.2518
3016.67	99.2557
3020.53	99.2476
3024.38	99.2313
3028.24	99.2541
3032.1	99.3057
3035.96	99.3492
3039.81	99.3696
3043.67	99.3612
3047.53	99.3514
3051.39	99.3594
3055.24	99.3867
3059.1	99.4237
3062.96	99.4517
3066.82	99.4817
3070.68	99.503
3074.53	99.4959
3078.39	99.482
3082.25	99.4798
3086.11	99.4765
3089.96	99.4746
3093.82	99.4911
3097.68	99.5028
3101.54	99.514
3105.39	99.5285
3109.25	99.5288
3113.11	99.5274
3116.97	99.524
3120.82	99.5247
3124.68	99.5274
3128.54	99.5334
3132.4	99.5375
3136.25	99.5395
3140.11	99.5429
3143.97	99.554
3147.83	99.5504
3151.69	99.539
3155.54	99.5395
3159.4	99.5486
3163.26	99.5598
3167.12	99.5559
3170.97	99.5468
3174.83	99.5556
3178.69	99.5664
3182.55	99.5653
3186.4	99.5636
3190.26	99.5729
3194.12	99.57
3197.98	99.5654
3201.83	99.5647
3205.69	99.559
3209.55	99.5579
3213.41	99.5645
3217.27	99.5726
3221.12	99.575
3224.98	99.5697
3228.84	99.5717
3232.7	99.5715
3236.55	99.5767
3240.41	99.5799
3244.27	99.5852
3248.13	99.5863
3251.98	99.5822
3255.84	99.5806
3259.7	99.578
3263.56	99.5781
3267.41	99.5815
3271.27	99.5813
3275.13	99.5915
3278.99	99.599
3282.84	99.5949
3286.7	99.5905
3290.56	99.5965
3294.42	99.5947
3298.28	99.5894
3302.13	99.5856
3305.99	99.5795
3309.85	99.5863
3313.71	99.5989
3317.56	99.6008
3321.42	99.5847
3325.28	99.5864
3329.14	99.6006
3332.99	99.601
3336.85	99.6044
3340.71	99.6092
3344.57	99.6068
3348.42	99.6113
3352.28	99.6223
3356.14	99.6188
3360	99.6118
3363.86	99.6083
3367.71	99.6091
3371.57	99.6127
3375.43	99.6079
3379.29	99.6098
3383.14	99.6276
3387	99.6366
3390.86	99.6298
3394.72	99.6234
3398.57	99.6193
3402.43	99.6184
3406.29	99.6251
3410.15	99.6301
3414	99.6267
3417.86	99.6254
3421.72	99.6326
3425.58	99.6453
3429.43	99.6372
3433.29	99.6239
3437.15	99.6316
3441.01	99.6394
3444.87	99.646
3448.72	99.6413
3452.58	99.6413
3456.44	99.6443
3460.3	99.6475
3464.15	99.6465
3468.01	99.6419
3471.87	99.6411
3475.73	99.6394
3479.58	99.6432
3483.44	99.6534
3487.3	99.6499
3491.16	99.6552
3495.01	99.6617
3498.87	99.6593
3502.73	99.656
3506.59	99.6522
3510.45	99.655
3514.3	99.651
3518.16	99.6626
3522.02	99.6745
3525.88	99.6682
3529.73	99.6715
3533.59	99.6845
3537.45	99.6807
3541.31	99.6623
3545.16	99.6453
3549.02	99.6605
3552.88	99.675
3556.74	99.671
3560.59	99.6587
3564.45	99.6489
3568.31	99.6568
3572.17	99.6658
3576.02	99.6745
3579.88	99.6665
3583.74	99.6431
3587.6	99.6307
3591.46	99.6315
3595.31	99.6419
3599.17	99.6523
3603.03	99.6393
3606.89	99.6279
3610.74	99.6557
3614.6	99.6628
3618.46	99.6587
3622.32	99.6364
3626.17	99.6298
3630.03	99.6642
3633.89	99.6653
3637.75	99.6828
3641.6	99.6835
3645.46	99.6812
3649.32	99.7113
3653.18	99.7109
3657.04	99.6994
3660.89	99.6841
3664.75	99.6684
3668.61	99.6799
3672.47	99.6988
3676.32	99.7102
3680.18	99.7
3684.04	99.6789
3687.9	99.6899
3691.75	99.7047
3695.61	99.6707
3699.47	99.663
3703.33	99.6627
3707.18	99.6627
3711.04	99.7023
3714.9	99.7112
3718.76	99.6863
3722.61	99.6671
3726.47	99.6449
3730.33	99.6361
3734.19	99.6557
3738.05	99.6541
3741.9	99.6593
3745.76	99.7041
3749.62	99.7582
3753.48	99.7594
3757.33	99.7446
3761.19	99.7426
3765.05	99.7411
3768.91	99.7497
3772.76	99.7425
3776.62	99.7543
3780.48	99.7674
3784.34	99.7618
3788.19	99.761
3792.05	99.7715
3795.91	99.7688
3799.77	99.7705
3803.63	99.7966
3807.48	99.7806
3811.34	99.7568
3815.2	99.7687
3819.06	99.7862
3822.91	99.7877
3826.77	99.7672
3830.63	99.7586
3834.49	99.7625
3838.34	99.7797
3842.2	99.7786
3846.06	99.7585
3849.92	99.76
3853.77	99.8027
3857.63	99.7846
3861.49	99.7739
3865.35	99.7729
3869.2	99.769
3873.06	99.7739
3876.92	99.7649
3880.78	99.7635
3884.64	99.7749
3888.49	99.7793
3892.35	99.7767
3896.21	99.7712
3900.07	99.7784
3903.92	99.7894
3907.78	99.7872
3911.64	99.7755
3915.5	99.7832
3919.35	99.7968
3923.21	99.7937
3927.07	99.7885
3930.93	99.8042
3934.78	99.8191
3938.64	99.8143
3942.5	99.7948
3946.36	99.785
3950.22	99.7985
3954.07	99.8208
3957.93	99.8222
3961.79	99.8087
3965.65	99.809
3969.5	99.8099
3973.36	99.8167
3977.22	99.8246
3981.08	99.8248
3984.93	99.823
3988.79	99.8158
3992.65	99.8221
3996.51	99.84
4000.36	99.8474
