# Supplementary material for: Dataset in characterization of the polymer produced using different method of synthesis polychloromethylstyrene (PCMS) with clay and without clay
Source: Data Brief. 2021 Jan 9;34:106738. doi: 10.1016/j.dib.2021.106738 (PMC7820932; doi:10.1016/j.dib.2021.106738)
Supplement: Supplementary file 2 [file mmc2.xlsx]

## Sheet: Sheet1
Raw Data of Polychloromethylstyrene (PMCS) with different % clay cloisite 10A
PCMS with 1% clay closite 10A			PCMS with 2% clay closite 10A			PCMS with 4% clay closite 10A
401.194	74.2945		401.194	97.7107		401.194	101.12
405.051	75.2429		405.051	94.1915		405.051	91.415
408.909	80.5877		408.909	89.9298		408.909	96.0116
412.767	88.3117		412.767	102.246		412.767	104.951
416.624	91.0452		416.624	117.196		416.624	115.698
420.482	98.8694		420.482	115.503		420.482	122.158
424.34	104.498		424.34	113.75		424.34	120.83
428.197	99.0733		428.197	108.393		428.197	104.859
432.055	101.497		432.055	106.197		432.055	105.876
435.912	100.024		435.912	103.019		435.912	104.885
439.77	99.4406		439.77	105.273		439.77	106.707
443.628	101.353		443.628	105.699		443.628	103.729
447.485	102.277		447.485	106.047		447.485	104.28
451.343	100.153		451.343	104.157		451.343	101.873
455.201	101.045		455.201	102.275		455.201	101.583
459.058	104.218		459.058	100.208		459.058	100.729
462.916	104.602		462.916	103.125		462.916	102.32
466.773	101.803		466.773	102.811		466.773	100.89
470.631	101.929		470.631	104.009		470.631	101.793
474.489	101.939		474.489	104.209		474.489	100.692
478.346	104.061		478.346	105.321		478.346	101.202
482.204	102.233		482.204	103.305		482.204	100.598
486.062	100.556		486.062	102.337		486.062	100.505
489.919	102.55		489.919	103.172		489.919	101.311
493.777	103.098		493.777	103.172		493.777	101.996
497.635	102.5		497.635	102.525		497.635	101.1
501.492	103.822		501.492	104.118		501.492	102.55
505.35	102.119		505.35	102.209		505.35	100.172
509.207	100.419		509.207	101.951		509.207	100.26
513.065	100.786		513.065	101.984		513.065	101.455
516.923	102.117		516.923	102.015		516.923	101.495
520.78	101.065		520.78	101.18		520.78	99.9388
524.638	99.3342		524.638	100.882		524.638	98.9642
528.496	97.8561		528.496	98.955		528.496	97.0546
532.353	98.6987		532.353	99.171		532.353	97.2709
536.211	98.6508		536.211	98.833		536.211	96.7377
540.068	97.3548		540.068	97.2788		540.068	96.1737
543.926	95.9599		543.926	95.9498		543.926	95.7026
547.784	96.3043		547.784	96.2833		547.784	96.1535
551.641	96.3793		551.641	96.2819		551.641	95.8
555.499	96.231		555.499	96.179		555.499	95.7002
559.357	95.8505		559.357	95.6142		559.357	95.3867
563.214	96.2924		563.214	96.4542		563.214	96.1907
567.072	95.3518		567.072	95.8286		567.072	95.8856
570.93	95.6005		570.93	95.6087		570.93	96.0586
574.787	95.9684		574.787	95.6728		574.787	96.1437
578.645	95.8787		578.645	95.8442		578.645	96.1881
582.502	95.5142		582.502	95.6137		582.502	96.216
586.36	95.0599		586.36	95.296		586.36	96.2065
590.218	95.0304		590.218	95.3049		590.218	96.0533
594.075	94.9506		594.075	95.1451		594.075	95.9262
597.933	94.6748		597.933	94.7923		597.933	95.6959
601.791	94.4529		601.791	94.6073		601.791	95.505
605.648	94.5858		605.648	94.7655		605.648	95.5278
609.506	94.8441		609.506	95.0826		609.506	95.8222
613.363	94.9755		613.363	95.2859		613.363	95.9145
617.221	95.0813		617.221	95.3929		617.221	95.8963
621.079	95.119		621.079	95.4972		621.079	96.0298
624.936	94.8042		624.936	95.2914		624.936	96.0292
628.794	94.2285		628.794	94.6465		628.794	95.679
632.652	93.2316		632.652	93.3873		632.652	94.975
636.509	92.0623		636.509	92.0653		636.509	94.1016
640.367	91.8944		640.367	91.8334		640.367	93.8938
644.225	92.2209		644.225	91.9955		644.225	93.9123
648.082	91.4995		648.082	91.0494		648.082	93.1721
651.94	90.091		651.94	89.487		651.94	92.1035
655.797	88.052		655.797	87.4101		655.797	90.7892
659.655	85.4102		659.655	84.7309		659.655	88.9983
663.513	82.3458		663.513	81.5497		663.513	86.3953
667.37	78.6241		667.37	77.2361		667.37	81.8485
671.228	77.0698		671.228	75.539		671.228	80.0885
675.086	78.1147		675.086	76.7904		675.086	81.2087
678.943	79.9388		678.943	78.6604		678.943	82.5016
682.801	82.6463		682.801	81.4502		682.801	84.7326
686.658	85.5126		686.658	84.4567		686.658	87.3259
690.516	87.9509		690.516	87.1412		690.516	89.7491
694.374	89.5621		694.374	88.9909		694.374	91.4498
698.231	90.2219		698.231	89.8674		698.231	92.3442
702.089	90.2867		702.089	90.0994		702.089	92.6787
705.947	90.3403		705.947	90.239		705.947	92.859
709.804	90.7066		709.804	90.6384		709.804	93.1992
713.662	91.3421		713.662	91.3225		713.662	93.7619
717.52	91.8397		717.52	91.8085		717.52	94.0368
721.377	92.1439		721.377	92.1372		721.377	94.2134
725.235	92.3684		725.235	92.4464		725.235	94.5187
729.092	92.3849		729.092	92.4594		729.092	94.5494
732.95	92.3215		732.95	92.3857		732.95	94.5085
736.808	92.213		736.808	92.2676		736.808	94.4955
740.665	92.06		740.665	92.0887		740.665	94.4539
744.523	92.022		744.523	92.0318		744.523	94.4553
748.381	92.4147		748.381	92.4392		748.381	94.7214
752.238	93.2487		752.238	93.3207		752.238	95.3148
756.096	94.1722		756.096	94.2877		756.096	95.9937
759.954	94.8669		759.954	95.0271		759.954	96.5211
763.811	95.3456		763.811	95.5315		763.811	96.9029
767.669	95.647		767.669	95.84		767.669	97.1247
771.526	95.8397		771.526	96.0056		771.526	97.2307
775.384	95.9786		775.384	96.1382		775.384	97.2983
779.242	96.0503		779.242	96.2412		779.242	97.3592
783.099	96.0263		783.099	96.2504		783.099	97.4057
786.957	95.9339		786.957	96.1515		786.957	97.3905
790.815	95.7221		790.815	95.9255		790.815	97.2643
794.672	95.3764		794.672	95.6142		794.672	97.0914
798.53	94.8512		798.53	95.1265		798.53	96.8336
802.387	93.952		802.387	94.2333		802.387	96.3153
806.245	92.5239		806.245	92.8111		806.245	95.4309
810.103	90.9056		810.103	91.206		810.103	94.3597
813.96	89.5817		813.96	89.8983		813.96	93.3826
817.818	88.5751		817.818	88.8777		817.818	92.5237
821.676	87.8177		821.676	88.1397		821.676	91.7864
825.533	87.5993		825.533	87.9315		825.533	91.4526
829.391	87.8753		829.391	88.1188		829.391	91.492
833.249	88.149		833.249	88.3195		833.249	91.5638
837.106	88.5126		837.106	88.6894		837.106	91.7137
840.964	89.4771		840.964	89.7216		840.964	92.3508
844.821	91.2606		844.821	91.5696		844.821	93.6579
848.679	93.2419		848.679	93.6412		848.679	95.1894
852.537	94.7251		852.537	95.1794		852.537	96.3572
856.394	95.6351		856.394	96.0916		856.394	97.0762
860.252	96.1705		860.252	96.6073		860.252	97.4915
864.11	96.4876		864.11	96.8871		864.11	97.7175
867.967	96.6285		867.967	96.9954		867.967	97.7714
871.825	96.6514		871.825	97.0352		871.825	97.7432
875.682	96.623		875.682	97.0424		875.682	97.6706
879.54	96.5765		879.54	97.015		879.54	97.5699
883.398	96.4988		883.398	96.9477		883.398	97.467
887.255	96.4393		887.255	96.8902		887.255	97.402
891.113	96.3981		891.113	96.827		891.113	97.3921
894.971	96.3225		894.971	96.7622		894.971	97.3888
898.828	96.1765		898.828	96.6533		898.828	97.356
902.686	95.9098		902.686	96.4555		902.686	97.2466
906.544	95.5244		906.544	96.1085		906.544	96.9897
910.401	95.198		910.401	95.7854		910.401	96.6947
914.259	95.1819		914.259	95.7464		914.259	96.5629
918.116	95.47		918.116	96.0061		918.116	96.6706
921.974	95.8128		921.974	96.3095		921.974	96.8733
925.832	96.091		925.832	96.525		925.832	97.0769
929.689	96.189		929.689	96.5778		929.689	97.1942
933.547	96.1671		933.547	96.5285		933.547	97.2345
937.405	96.0687		937.405	96.4056		937.405	97.2095
941.262	95.9296		941.262	96.2549		941.262	97.1308
945.12	95.7979		945.12	96.1089		945.12	97.0594
948.977	95.7416		948.977	96.0502		948.977	97.0355
952.835	95.803		952.835	96.1146		952.835	97.0705
956.693	95.8579		956.693	96.1685		956.693	97.1008
960.55	95.786		960.55	96.1029		960.55	97.0399
964.408	95.6849		964.408	96.014		964.408	96.9363
968.266	95.6997		968.266	96.0143		968.266	96.8909
972.123	95.7821		972.123	96.092		972.123	96.8926
975.981	95.8207		975.981	96.145		975.981	96.8454
979.839	95.7526		979.839	96.109		979.839	96.7218
983.696	95.5775		983.696	96.0211		983.696	96.5511
987.554	95.3597		987.554	95.9335		987.554	96.3581
991.411	95.1936		991.411	95.8967		991.411	96.1735
995.269	95.0669		995.269	95.8947		995.269	95.9696
999.127	94.8664		999.127	95.8249		999.127	95.6291
1002.98	94.5212		1002.98	95.652		1002.98	95.1094
1006.84	94.0194		1006.84	95.3663		1006.84	94.4319
1010.7	93.3315		1010.7	94.9143		1010.7	93.6068
1014.56	92.3058		1014.56	94.1098		1014.56	92.5683
1018.41	91.4954		1018.41	93.4754		1018.41	91.7183
1022.27	91.9074		1022.27	94.0398		1022.27	91.7817
1026.13	92.5445		1026.13	94.7868		1026.13	92.0526
1029.99	92.6283		1029.99	94.9242		1029.99	91.9891
1033.85	92.5442		1033.85	94.8757		1033.85	91.8232
1037.7	92.4422		1037.7	94.8225		1037.7	91.6589
1041.56	92.3445		1041.56	94.7729		1041.56	91.5146
1045.42	92.2953		1045.42	94.7442		1045.42	91.4593
1049.28	92.3506		1049.28	94.7732		1049.28	91.5782
1053.13	92.5409		1053.13	94.8618		1053.13	91.9404
1056.99	92.8481		1056.99	94.9898		1056.99	92.53
1060.85	93.1855		1060.85	95.1022		1060.85	93.1882
1064.71	93.4417		1064.71	95.1692		1064.71	93.6943
1068.56	93.5537		1068.56	95.1486		1068.56	93.9569
1072.42	93.6013		1072.42	95.0875		1072.42	94.0785
1076.28	93.6669		1076.28	95.0287		1076.28	94.2072
1080.14	93.7912		1080.14	95.0187		1080.14	94.4315
1083.99	93.9527		1083.99	95.0402		1083.99	94.7209
1087.85	94.1549		1087.85	95.1125		1087.85	95.0494
1091.71	94.375		1091.71	95.2092		1091.71	95.3664
1095.57	94.5951		1095.57	95.3152		1095.57	95.6407
1099.43	94.7317		1099.43	95.3368		1099.43	95.8198
1103.28	94.6226		1103.28	95.1083		1103.28	95.7968
1107.14	94.2988		1107.14	94.6773		1107.14	95.6048
1111	94.223		1111	94.5368		1111	95.5573
1114.86	94.5696		1114.86	94.8711		1114.86	95.7926
1118.71	95.1391		1118.71	95.4157		1118.71	96.1764
1122.57	95.7151		1122.57	95.9295		1122.57	96.595
1126.43	96.1029		1126.43	96.2393		1126.43	96.9318
1130.29	96.3203		1130.29	96.3735		1130.29	97.1759
1134.14	96.4243		1134.14	96.4046		1134.14	97.3312
1138	96.4281		1138	96.3497		1138	97.3963
1141.86	96.3313		1141.86	96.2026		1141.86	97.3796
1145.72	96.1924		1145.72	96.0271		1145.72	97.3212
1149.57	96.0782		1149.57	95.8992		1149.57	97.277
1153.43	96.029		1153.43	95.8355		1153.43	97.2645
1157.29	96.0329		1157.29	95.8117		1157.29	97.2769
1161.15	96.04		1161.15	95.7857		1161.15	97.2762
1165	96.0249		1165	95.7455		1165	97.2533
1168.86	96.0232		1168.86	95.7225		1168.86	97.2436
1172.72	96.0199		1172.72	95.7197		1172.72	97.2702
1176.58	95.8675		1176.58	95.5808		1176.58	97.2114
1180.44	95.584		1180.44	95.3272		1180.44	97.0676
1184.29	95.5361		1184.29	95.3181		1184.29	97.0725
1188.15	95.7512		1188.15	95.5521		1188.15	97.2253
1192.01	95.9016		1192.01	95.6903		1192.01	97.3139
1195.87	95.9642		1195.87	95.7134		1195.87	97.3235
1199.72	96.0044		1199.72	95.7138		1199.72	97.3205
1203.58	95.9492		1203.58	95.6318		1203.58	97.2777
1207.44	95.68		1207.44	95.3514		1207.44	97.1113
1211.3	95.3274		1211.3	94.9985		1211.3	96.8843
1215.15	95.4175		1215.15	95.0821		1215.15	96.9355
1219.01	95.9422		1219.01	95.5899		1219.01	97.2776
1222.87	96.3069		1222.87	95.9234		1222.87	97.5202
1226.73	96.392		1226.73	95.9789		1226.73	97.5744
1230.58	96.3338		1230.58	95.9007		1230.58	97.5369
1234.44	96.2133		1234.44	95.7723		1234.44	97.475
1238.3	96.035		1238.3	95.5917		1238.3	97.3832
1242.16	95.8186		1242.16	95.3659		1242.16	97.2636
1246.02	95.5274		1246.02	95.0661		1246.02	97.0937
1249.87	95.065		1249.87	94.5931		1249.87	96.8252
1253.73	94.1634		1253.73	93.6795		1253.73	96.2903
1257.59	92.3005		1257.59	91.8247		1257.59	95.1074
1261.45	89.6696		1261.45	89.261		1261.45	93.2822
1265.3	88.6751		1265.3	88.3829		1265.3	92.4271
1269.16	90.6903		1269.16	90.4795		1269.16	93.705
1273.02	93.4905		1273.02	93.2755		1273.02	95.609
1276.88	95.1251		1276.88	94.867		1276.88	96.7161
1280.73	95.7807		1280.73	95.4877		1280.73	97.1551
1284.59	96.0649		1284.59	95.7475		1284.59	97.3423
1288.45	96.2391		1288.45	95.9007		1288.45	97.4533
1292.31	96.3192		1292.31	95.9698		1292.31	97.5076
1296.16	96.3047		1296.16	95.9566		1296.16	97.509
1300.02	96.2482		1300.02	95.9023		1300.02	97.4809
1303.88	96.2004		1303.88	95.8516		1303.88	97.4557
1307.74	96.1524		1307.74	95.8059		1307.74	97.4365
1311.59	96.0749		1311.59	95.7459		1311.59	97.4047
1315.45	96.0326		1315.45	95.7263		1315.45	97.4004
1319.31	96.1154		1319.31	95.8171		1319.31	97.4657
1323.17	96.281		1323.17	95.9654		1323.17	97.555
1327.03	96.4361		1327.03	96.1054		1327.03	97.6411
1330.88	96.5407		1330.88	96.1995		1330.88	97.7059
1334.74	96.5624		1334.74	96.2308		1334.74	97.7392
1338.6	96.5064		1338.6	96.2021		1338.6	97.7504
1342.46	96.4253		1342.46	96.093		1342.46	97.676
1346.31	96.3303		1346.31	95.9806		1346.31	97.5895
1350.17	96.2519		1350.17	95.9127		1350.17	97.5426
1354.03	96.2242		1354.03	95.8939		1354.03	97.5159
1357.89	96.2425		1357.89	95.9415		1357.89	97.5502
1361.74	96.2857		1361.74	96.0293		1361.74	97.6449
1365.6	96.3399		1365.6	96.0722		1365.6	97.6641
1369.46	96.391		1369.46	96.1194		1369.46	97.6762
1373.32	96.4968		1373.32	96.2688		1373.32	97.8184
1377.17	96.5925		1377.17	96.3559		1377.17	97.8616
1381.03	96.66		1381.03	96.3875		1381.03	97.8397
1384.89	96.7336		1384.89	96.4687		1384.89	97.9303
1388.75	96.7753		1388.75	96.4917		1388.75	97.9811
1392.61	96.7787		1392.61	96.5059		1392.61	98.0277
1396.46	96.7332		1396.46	96.5162		1396.46	98.1268
1400.32	96.563		1400.32	96.3147		1400.32	97.9708
1404.18	96.2901		1404.18	96.0053		1404.18	97.737
1408.04	95.8801		1408.04	95.5481		1408.04	97.431
1411.89	95.1958		1411.89	94.8443		1411.89	96.9871
1415.75	94.2677		1415.75	94.0226		1415.75	96.5424
1419.61	93.3764		1419.61	93.2944		1419.61	96.1287
1423.47	93.6139		1423.47	93.5282		1423.47	96.1503
1427.32	94.7331		1427.32	94.5748		1427.32	96.7752
1431.18	95.3748		1431.18	95.1691		1431.18	97.2067
1435.04	95.0598		1435.04	94.8875		1435.04	97.0894
1438.9	94.2329		1438.9	94.0716		1438.9	96.505
1442.75	93.8549		1442.75	93.7017		1442.75	96.1331
1446.61	94.1748		1446.61	94.0915		1446.61	96.3877
1450.47	94.911		1450.47	94.8518		1450.47	96.8915
1454.33	95.7032		1454.33	95.7498		1454.33	97.6076
1458.18	96.6594		1458.18	96.7533		1458.18	98.4032
1462.04	96.9609		1462.04	96.9033		1462.04	98.3289
1465.9	97.0532		1465.9	96.9447		1465.9	98.2738
1469.76	97.1125		1469.76	97.0533		1469.76	98.3908
1473.62	97.2016		1473.62	97.2318		1473.62	98.6479
1477.47	97.0941		1477.47	96.9636		1477.47	98.3142
1481.33	97.023		1481.33	96.7907		1481.33	98.1129
1485.19	97.0082		1485.19	96.8071		1485.19	98.2202
1489.05	97.0582		1489.05	96.9378		1489.05	98.5023
1492.9	96.9592		1492.9	96.7701		1492.9	98.3853
1496.76	96.7567		1496.76	96.5871		1496.76	98.3396
1500.62	96.2316		1500.62	96.0546		1500.62	98.0012
1504.48	95.5225		1504.48	95.5114		1504.48	97.8289
1508.33	93.8626		1508.33	94.0691		1508.33	97.0336
1512.19	93.6203		1512.19	93.7255		1512.19	96.5212
1516.05	95.0293		1516.05	95.1421		1516.05	97.4767
1519.91	96.7097		1519.91	96.8902		1519.91	98.8191
1523.76	97.4057		1523.76	97.4889		1523.76	99.1487
1527.62	97.4618		1527.62	97.3514		1527.62	98.8285
1531.48	97.5375		1531.48	97.3799		1531.48	98.8135
1535.34	97.6618		1535.34	97.576		1535.34	99.0756
1539.2	97.9086		1539.2	98.0626		1539.2	99.7505
1543.05	97.8347		1543.05	97.9464		1543.05	99.6106
1546.91	97.5848		1546.91	97.3867		1546.91	98.8339
1550.77	97.5617		1550.77	97.3142		1550.77	98.7477
1554.63	97.6984		1554.63	97.6051		1554.63	99.1545
1558.48	97.9121		1558.48	98.0321		1558.48	99.7641
1562.34	97.6672		1562.34	97.5302		1562.34	99.1067
1566.2	97.5437		1566.2	97.3177		1566.2	98.8428
1570.06	97.4776		1570.06	97.2423		1570.06	98.8145
1573.91	97.424		1573.91	97.1966		1573.91	98.8076
1577.77	97.3757		1577.77	97.1		1577.77	98.6738
1581.63	97.2962		1581.63	96.8974		1581.63	98.3372
1585.49	97.2847		1585.49	96.8526		1585.49	98.249
1589.34	97.2631		1589.34	96.83		1589.34	98.2476
1593.2	97.2203		1593.2	96.7908		1593.2	98.2562
1597.06	97.0749		1597.06	96.6318		1597.06	98.1459
1600.92	96.7865		1600.92	96.3345		1600.92	97.9463
1604.77	96.3632		1604.77	95.9364		1604.77	97.716
1608.63	95.9056		1608.63	95.5475		1608.63	97.4801
1612.49	95.891		1612.49	95.651		1612.49	97.5934
1616.35	96.6355		1616.35	96.4931		1616.35	98.2524
1620.21	97.2148		1620.21	97.042		1620.21	98.5824
1624.06	97.3567		1624.06	97.1758		1624.06	98.6576
1627.92	97.326		1627.92	97.0965		1627.92	98.541
1631.78	97.344		1631.78	97.113		1631.78	98.5577
1635.64	97.5159		1635.64	97.3928		1635.64	98.9555
1639.49	97.4028		1639.49	97.1364		1639.49	98.6236
1643.35	97.3714		1643.35	97.1065		1643.35	98.5912
1647.21	97.5008		1647.21	97.4219		1647.21	99.0809
1651.07	97.5521		1651.07	97.5499		1651.07	99.302
1654.92	97.3636		1654.92	97.1852		1654.92	98.8507
1658.78	97.1543		1658.78	96.8049		1658.78	98.3342
1662.64	97.1185		1662.64	96.7725		1662.64	98.3177
1666.5	97.1036		1666.5	96.8013		1666.5	98.4062
1670.35	97.1187		1670.35	96.9069		1670.35	98.6147
1674.21	97.016		1674.21	96.7473		1674.21	98.4452
1678.07	96.9411		1678.07	96.5999		1678.07	98.2565
1681.93	97.0954		1681.93	96.829		1681.93	98.5663
1685.79	97.2491		1685.79	96.9563		1685.79	98.7229
1689.64	97.1239		1689.64	96.6369		1689.64	98.2499
1693.5	97.157		1693.5	96.6966		1693.5	98.3179
1697.36	97.311		1697.36	97.047		1697.36	98.83
1701.22	97.3155		1701.22	97.0454		1701.22	98.8278
1705.07	97.2789		1705.07	96.865		1705.07	98.4991
1708.93	97.2958		1708.93	96.7591		1708.93	98.2778
1712.79	97.3555		1712.79	96.851		1712.79	98.3813
1716.65	97.5163		1716.65	97.156		1716.65	98.8064
1720.5	97.4002		1720.5	96.8521		1720.5	98.3934
1724.36	97.3077		1724.36	96.6263		1724.36	98.0782
1728.22	97.3338		1728.22	96.6881		1728.22	98.1611
1732.08	97.4719		1732.08	96.9981		1732.08	98.5828
1735.93	97.5137		1735.93	97.0725		1735.93	98.6786
1739.79	97.4682		1739.79	96.9833		1739.79	98.5421
1743.65	97.4234		1743.65	96.9425		1743.65	98.4902
1747.51	97.4402		1747.51	97.025		1747.51	98.6043
1751.36	97.4069		1751.36	96.9493		1751.36	98.4936
1755.22	97.344		1755.22	96.7938		1755.22	98.2724
1759.08	97.3446		1759.08	96.8137		1759.08	98.3002
1762.94	97.328		1762.94	96.8016		1762.94	98.2858
1766.8	97.3049		1766.8	96.8011		1766.8	98.2937
1770.65	97.3968		1770.65	97.0313		1770.65	98.6281
1774.51	97.363		1774.51	96.9666		1774.51	98.5505
1778.37	97.254		1778.37	96.7436		1778.37	98.2565
1782.23	97.1966		1782.23	96.6542		1782.23	98.1615
1786.08	97.1469		1786.08	96.5894		1786.08	98.0881
1789.94	97.1774		1789.94	96.695		1789.94	98.2504
1793.8	97.2032		1793.8	96.767		1793.8	98.3559
1797.66	97.1783		1797.66	96.7042		1797.66	98.2558
1801.51	97.1825		1801.51	96.6683		1801.51	98.1906
1805.37	97.1896		1805.37	96.6337		1805.37	98.1072
1809.23	97.2468		1809.23	96.7024		1809.23	98.1668
1813.09	97.2758		1813.09	96.7118		1813.09	98.1411
1816.94	97.2742		1816.94	96.6681		1816.94	98.0606
1820.8	97.2877		1820.8	96.6893		1820.8	98.1062
1824.66	97.3375		1824.66	96.8108		1824.66	98.2771
1828.52	97.3915		1828.52	96.92		1828.52	98.4304
1832.38	97.3514		1832.38	96.8142		1832.38	98.2821
1836.23	97.3011		1836.23	96.7031		1836.23	98.1275
1840.09	97.3229		1840.09	96.7393		1840.09	98.1771
1843.95	97.3797		1843.95	96.8479		1843.95	98.3342
1847.81	97.339		1847.81	96.7691		1847.81	98.2326
1851.66	97.2892		1851.66	96.6639		1851.66	98.0859
1855.52	97.2892		1855.52	96.6433		1855.52	98.0718
1859.38	97.2831		1859.38	96.6349		1859.38	98.0703
1863.24	97.2976		1863.24	96.6828		1863.24	98.142
1867.09	97.3399		1867.09	96.8156		1867.09	98.3376
1870.95	97.3276		1870.95	96.7726		1870.95	98.2846
1874.81	97.2659		1874.81	96.6223		1874.81	98.0854
1878.67	97.2469		1878.67	96.5905		1878.67	98.0506
1882.52	97.2308		1882.52	96.5784		1882.52	98.052
1886.38	97.2303		1886.38	96.6085		1886.38	98.112
1890.24	97.2001		1890.24	96.59		1890.24	98.1255
1894.1	97.1454		1894.1	96.5211		1894.1	98.0673
1897.95	97.086		1897.95	96.4444		1897.95	98.004
1901.81	97.0224		1901.81	96.3934		1901.81	97.9726
1905.67	96.9727		1905.67	96.3631		1905.67	97.9661
1909.53	96.9463		1909.53	96.3489		1909.53	97.9517
1913.39	96.9734		1913.39	96.3746		1913.39	97.9397
1917.24	97.0911		1917.24	96.5222		1917.24	98.0644
1921.1	97.1899		1921.1	96.6296		1921.1	98.1395
1924.96	97.2593		1924.96	96.6573		1924.96	98.1173
1928.82	97.3016		1928.82	96.665		1928.82	98.0949
1932.67	97.3658		1932.67	96.7096		1932.67	98.1492
1936.53	97.4056		1936.53	96.7507		1936.53	98.185
1940.39	97.4461		1940.39	96.82		1940.39	98.2477
1944.25	97.4935		1944.25	96.8707		1944.25	98.3008
1948.1	97.5088		1948.1	96.8667		1948.1	98.2716
1951.96	97.5045		1951.96	96.8639		1951.96	98.259
1955.82	97.5495		1955.82	96.928		1955.82	98.3091
1959.68	97.5846		1959.68	96.9674		1959.68	98.3334
1963.53	97.6267		1963.53	97.0026		1963.53	98.3764
1967.39	97.6835		1967.39	97.0387		1967.39	98.4182
1971.25	97.7211		1971.25	97.0719		1971.25	98.4327
1975.11	97.7517		1975.11	97.0801		1975.11	98.4673
1978.97	97.7554		1978.97	97.0362		1978.97	98.488
1982.82	97.6629		1982.82	96.969		1982.82	98.412
1986.68	97.6171		1986.68	96.9801		1986.68	98.419
1990.54	97.6273		1990.54	97.0192		1990.54	98.4815
1994.4	97.6255		1994.4	97.0305		1994.4	98.4824
1998.25	97.6403		1998.25	97.0385		1998.25	98.4503
2002.11	97.6837		2002.11	97.0722		2002.11	98.4573
2005.97	97.7129		2005.97	97.0843		2005.97	98.4842
2009.83	97.7374		2009.83	97.1061		2009.83	98.5067
2013.68	97.7515		2013.68	97.1114		2013.68	98.5133
2017.54	97.7882		2017.54	97.1396		2017.54	98.561
2021.4	97.7796		2021.4	97.1193		2021.4	98.5536
2025.26	97.8042		2025.26	97.1276		2025.26	98.5922
2029.11	97.7832		2029.11	97.1005		2029.11	98.5804
2032.97	97.7821		2032.97	97.0926		2032.97	98.579
2036.83	97.7443		2036.83	97.0363		2036.83	98.5534
2040.69	97.7128		2040.69	97.0124		2040.69	98.5347
2044.54	97.6623		2044.54	96.9754		2044.54	98.488
2048.4	97.6004		2048.4	96.914		2048.4	98.4488
2052.26	97.5364		2052.26	96.8431		2052.26	98.3762
2056.12	97.5425		2056.12	96.8396		2056.12	98.3745
2059.98	97.5573		2059.98	96.8457		2059.98	98.3934
2063.83	97.5267		2063.83	96.8307		2063.83	98.3816
2067.69	97.5038		2067.69	96.8018		2067.69	98.3573
2071.55	97.4965		2071.55	96.7896		2071.55	98.3531
2075.41	97.4835		2075.41	96.7681		2075.41	98.3412
2079.26	97.4768		2079.26	96.7508		2079.26	98.3255
2083.12	97.4616		2083.12	96.7407		2083.12	98.3
2086.98	97.4667		2086.98	96.7544		2086.98	98.2948
2090.84	97.4858		2090.84	96.7869		2090.84	98.3062
2094.69	97.4937		2094.69	96.7978		2094.69	98.3242
2098.55	97.4866		2098.55	96.7824		2098.55	98.32
2102.41	97.477		2102.41	96.7629		2102.41	98.3048
2106.27	97.4566		2106.27	96.737		2106.27	98.2812
2110.12	97.4503		2110.12	96.7411		2110.12	98.2819
2113.98	97.4489		2113.98	96.7586		2113.98	98.2911
2117.84	97.4691		2117.84	96.7694		2117.84	98.2878
2121.7	97.4853		2121.7	96.7785		2121.7	98.2714
2125.56	97.5045		2125.56	96.8234		2125.56	98.2918
2129.41	97.5566		2129.41	96.9017		2129.41	98.3525
2133.27	97.624		2133.27	96.9734		2133.27	98.4117
2137.13	97.6571		2137.13	96.9786		2137.13	98.4161
2140.99	97.6878		2140.99	96.9978		2140.99	98.4133
2144.84	97.7314		2144.84	97.0521		2144.84	98.4476
2148.7	97.7811		2148.7	97.1191		2148.7	98.5021
2152.56	97.8536		2152.56	97.2086		2152.56	98.5534
2156.42	97.916		2156.42	97.2755		2156.42	98.6257
2160.27	97.8484		2160.27	97.1697		2160.27	98.6353
2164.13	97.7543		2164.13	97.0424		2164.13	98.5843
2167.99	97.7143		2167.99	97.006		2167.99	98.5563
2171.85	97.7268		2171.85	97.0409		2171.85	98.5554
2175.7	97.7402		2175.7	97.0613		2175.7	98.5503
2179.56	97.7338		2179.56	97.0571		2179.56	98.5513
2183.42	97.7114		2183.42	97.0128		2183.42	98.5279
2187.28	97.696		2187.28	96.9743		2187.28	98.5281
2191.13	97.683		2191.13	96.9679		2191.13	98.5267
2194.99	97.6655		2194.99	96.9545		2194.99	98.4943
2198.85	97.6345		2198.85	96.9322		2198.85	98.4596
2202.71	97.6245		2202.71	96.9171		2202.71	98.4654
2206.57	97.6122		2206.57	96.9088		2206.57	98.4742
2210.42	97.5914		2210.42	96.8856		2210.42	98.4589
2214.28	97.5822		2214.28	96.8602		2214.28	98.4344
2218.14	97.5801		2218.14	96.8604		2218.14	98.424
2222	97.5528		2222	96.8547		2222	98.4111
2225.85	97.5449		2225.85	96.8407		2225.85	98.4009
2229.71	97.5289		2229.71	96.8053		2229.71	98.3781
2233.57	97.516		2233.57	96.7715		2233.57	98.3496
2237.43	97.4939		2237.43	96.7356		2237.43	98.3129
2241.28	97.4642		2241.28	96.7151		2241.28	98.2831
2245.14	97.4094		2245.14	96.6536		2245.14	98.2251
2249	97.3679		2249	96.5662		2249	98.149
2252.86	97.3408		2252.86	96.5047		2252.86	98.0634
2256.71	97.2732		2256.71	96.4244		2256.71	97.9506
2260.57	97.1963		2260.57	96.3314		2260.57	97.8192
2264.43	97.1412		2264.43	96.2348		2264.43	97.7043
2268.29	97.0898		2268.29	96.1667		2268.29	97.6409
2272.15	97.0623		2272.15	96.1391		2272.15	97.6108
2276	97.0732		2276	96.1565		2276	97.6423
2279.86	97.0981		2279.86	96.1928		2279.86	97.7302
2283.72	97.0386		2283.72	96.1084		2283.72	97.6566
2287.58	96.8181		2287.58	95.7764		2287.58	97.2276
2291.43	96.508		2291.43	95.2946		2291.43	96.5777
2295.29	96.1459		2295.29	94.7423		2295.29	95.8246
2299.15	95.7494		2299.15	94.1393		2299.15	95.0129
2303.01	95.2529		2303.01	93.3688		2303.01	93.9928
2306.86	94.5636		2306.86	92.2991		2306.86	92.585
2310.72	93.8063		2310.72	91.146		2310.72	91.0755
2314.58	93.128		2314.58	90.1303		2314.58	89.7679
2318.44	92.1702		2318.44	88.681		2318.44	87.9048
2322.29	91.0913		2322.29	87.0538		2322.29	85.8136
2326.15	90.3358		2326.15	85.9258		2326.15	84.3104
2330.01	89.7631		2330.01	85.0735		2330.01	83.1709
2333.87	89.4267		2333.87	84.5672		2333.87	82.51
2337.72	89.1216		2337.72	84.1128		2337.72	81.9356
2341.58	89.028		2341.58	83.9658		2341.58	81.7509
2345.44	90.0948		2345.44	85.5598		2345.44	83.7942
2349.3	90.584		2349.3	86.2856		2349.3	84.7104
2353.16	89.0321		2353.16	83.9758		2353.16	81.7349
2357.01	86.8251		2357.01	80.6957		2357.01	77.5264
2360.87	86.1736		2360.87	79.7274		2360.87	76.3
2364.73	87.1087		2364.73	81.108		2364.73	78.0664
2368.59	89.005		2368.59	83.9329		2368.59	81.6784
2372.44	91.2094		2372.44	87.2443		2372.44	85.9652
2376.3	93.2796		2376.3	90.3726		2376.3	90.0362
2380.16	95.1107		2380.16	93.1574		2380.16	93.6637
2384.02	96.4689		2384.02	95.2421		2384.02	96.3989
2387.87	97.1383		2387.87	96.2906		2387.87	97.7869
2391.73	97.324		2391.73	96.5797		2391.73	98.1758
2395.59	97.362		2395.59	96.6254		2395.59	98.2432
2399.45	97.3746		2399.45	96.6416		2399.45	98.2619
2403.3	97.3809		2403.3	96.6486		2403.3	98.2686
2407.16	97.3658		2407.16	96.6229		2407.16	98.2524
2411.02	97.3572		2411.02	96.6107		2411.02	98.2479
2414.88	97.3574		2414.88	96.6161		2414.88	98.259
2418.74	97.3611		2418.74	96.6224		2418.74	98.267
2422.59	97.3451		2422.59	96.6054		2422.59	98.2467
2426.45	97.3406		2426.45	96.5979		2426.45	98.2353
2430.31	97.3452		2430.31	96.5971		2430.31	98.2422
2434.17	97.3528		2434.17	96.6037		2434.17	98.2669
2438.02	97.3549		2438.02	96.5924		2438.02	98.2616
2441.88	97.3559		2441.88	96.5829		2441.88	98.2519
2445.74	97.3577		2445.74	96.5875		2445.74	98.2566
2449.6	97.3606		2449.6	96.5967		2449.6	98.2743
2453.45	97.3577		2453.45	96.5908		2453.45	98.2747
2457.31	97.3479		2457.31	96.5795		2457.31	98.2624
2461.17	97.3463		2461.17	96.5794		2461.17	98.2527
2465.03	97.3564		2465.03	96.5915		2465.03	98.2622
2468.88	97.3573		2468.88	96.6026		2468.88	98.2774
2472.74	97.3568		2472.74	96.6022		2472.74	98.2854
2476.6	97.3549		2476.6	96.5874		2476.6	98.2747
2480.46	97.3602		2480.46	96.5965		2480.46	98.2882
2484.32	97.363		2484.32	96.6226		2484.32	98.3086
2488.17	97.3642		2488.17	96.6278		2488.17	98.3156
2492.03	97.3655		2492.03	96.6134		2492.03	98.3093
2495.89	97.366		2495.89	96.6129		2495.89	98.3086
2499.75	97.3673		2499.75	96.6194		2499.75	98.3107
2503.6	97.3662		2503.6	96.6205		2503.6	98.3167
2507.46	97.3691		2507.46	96.6218		2507.46	98.3183
2511.32	97.3788		2511.32	96.6204		2511.32	98.3238
2515.18	97.3829		2515.18	96.6159		2515.18	98.3282
2519.03	97.3864		2519.03	96.635		2519.03	98.3459
2522.89	97.3916		2522.89	96.6421		2522.89	98.3498
2526.75	97.4059		2526.75	96.6468		2526.75	98.354
2530.61	97.4138		2530.61	96.6502		2530.61	98.3621
2534.46	97.4133		2534.46	96.6557		2534.46	98.3782
2538.32	97.4047		2538.32	96.6487		2538.32	98.3718
2542.18	97.3905		2542.18	96.6331		2542.18	98.3495
2546.04	97.3791		2546.04	96.6215		2546.04	98.3376
2549.89	97.3773		2549.89	96.614		2549.89	98.3471
2553.75	97.3781		2553.75	96.6167		2553.75	98.3563
2557.61	97.3771		2557.61	96.6222		2557.61	98.358
2561.47	97.3745		2561.47	96.6135		2561.47	98.3519
2565.33	97.3884		2565.33	96.6174		2565.33	98.3563
2569.18	97.3965		2569.18	96.6298		2569.18	98.3754
2573.04	97.3865		2573.04	96.6266		2573.04	98.3865
2576.9	97.3699		2576.9	96.6107		2576.9	98.3769
2580.76	97.367		2580.76	96.6086		2580.76	98.3753
2584.61	97.3661		2584.61	96.6127		2584.61	98.3778
2588.47	97.3686		2588.47	96.612		2588.47	98.3797
2592.33	97.361		2592.33	96.5993		2592.33	98.3685
2596.19	97.3482		2596.19	96.5802		2596.19	98.354
2600.04	97.3373		2600.04	96.5783		2600.04	98.3604
2603.9	97.3323		2603.9	96.5839		2603.9	98.3762
2607.76	97.3351		2607.76	96.5842		2607.76	98.3814
2611.62	97.3345		2611.62	96.5799		2611.62	98.3731
2615.47	97.3427		2615.47	96.5811		2615.47	98.3683
2619.33	97.3528		2619.33	96.5894		2619.33	98.3796
2623.19	97.3435		2623.19	96.5836		2623.19	98.3829
2627.05	97.3252		2627.05	96.5653		2627.05	98.3724
2630.91	97.3144		2630.91	96.5492		2630.91	98.3601
2634.76	97.3248		2634.76	96.5587		2634.76	98.3644
2638.62	97.3416		2638.62	96.5747		2638.62	98.3768
2642.48	97.3523		2642.48	96.5788		2642.48	98.3841
2646.34	97.3437		2646.34	96.5694		2646.34	98.3723
2650.19	97.334		2650.19	96.5648		2650.19	98.3585
2654.05	97.3332		2654.05	96.5699		2654.05	98.357
2657.91	97.3415		2657.91	96.5863		2657.91	98.3645
2661.77	97.3424		2661.77	96.595		2661.77	98.3555
2665.62	97.343		2665.62	96.5988		2665.62	98.346
2669.48	97.3503		2669.48	96.6038		2669.48	98.3523
2673.34	97.3618		2673.34	96.6157		2673.34	98.3679
2677.2	97.3546		2677.2	96.6089		2677.2	98.3586
2681.05	97.3399		2681.05	96.5949		2681.05	98.3479
2684.91	97.3293		2684.91	96.5801		2684.91	98.3484
2688.77	97.3308		2688.77	96.5827		2688.77	98.359
2692.63	97.3289		2692.63	96.5858		2692.63	98.3657
2696.48	97.3158		2696.48	96.5799		2696.48	98.36
2700.34	97.2941		2700.34	96.5619		2700.34	98.3398
2704.2	97.2802		2704.2	96.5461		2704.2	98.3294
2708.06	97.2832		2708.06	96.5493		2708.06	98.3399
2711.92	97.2919		2711.92	96.5587		2711.92	98.3548
2715.77	97.2887		2715.77	96.5494		2715.77	98.3436
2719.63	97.2901		2719.63	96.5401		2719.63	98.3298
2723.49	97.297		2723.49	96.5464		2723.49	98.3354
2727.35	97.3001		2727.35	96.5642		2727.35	98.3548
2731.2	97.3025		2731.2	96.5717		2731.2	98.364
2735.06	97.3077		2735.06	96.5736		2735.06	98.3606
2738.92	97.3078		2738.92	96.5741		2738.92	98.3582
2742.78	97.317		2742.78	96.5824		2742.78	98.3701
2746.63	97.3273		2746.63	96.5857		2746.63	98.3773
2750.49	97.3201		2750.49	96.5791		2750.49	98.3693
2754.35	97.3035		2754.35	96.5692		2754.35	98.3627
2758.21	97.3005		2758.21	96.5699		2758.21	98.3691
2762.06	97.3068		2762.06	96.5779		2762.06	98.38
2765.92	97.2969		2765.92	96.5726		2765.92	98.3782
2769.78	97.2816		2769.78	96.5519		2769.78	98.3594
2773.64	97.2762		2773.64	96.5454		2773.64	98.3525
2777.5	97.2709		2777.5	96.5417		2777.5	98.3555
2781.35	97.267		2781.35	96.5406		2781.35	98.3624
2785.21	97.2504		2785.21	96.5263		2785.21	98.3496
2789.07	97.2292		2789.07	96.5008		2789.07	98.3269
2792.93	97.2179		2792.93	96.4839		2792.93	98.3221
2796.78	97.2136		2796.78	96.4864		2796.78	98.3375
2800.64	97.1975		2800.64	96.4886		2800.64	98.3407
2804.5	97.172		2804.5	96.4717		2804.5	98.3295
2808.36	97.1536		2808.36	96.4501		2808.36	98.3121
2812.21	97.144		2812.21	96.4415		2812.21	98.3147
2816.07	97.117		2816.07	96.4283		2816.07	98.3146
2819.93	97.084		2819.93	96.4037		2819.93	98.2983
2823.79	97.0518		2823.79	96.3677		2823.79	98.268
2827.64	97.0059		2827.64	96.3217		2827.64	98.2364
2831.5	96.9262		2831.5	96.2437		2831.5	98.2015
2835.36	96.7716		2835.36	96.1009		2835.36	98.1333
2839.22	96.5315		2839.22	95.8938		2839.22	98.0114
2843.07	96.293		2843.07	95.6933		2843.07	97.889
2846.93	96.1489		2846.93	95.5754		2846.93	97.8238
2850.79	96.1322		2850.79	95.5735		2850.79	97.8305
2854.65	96.2094		2854.65	95.6495		2854.65	97.8729
2858.51	96.3197		2858.51	95.7334		2858.51	97.9231
2862.36	96.4107		2862.36	95.7996		2862.36	97.9701
2866.22	96.4762		2866.22	95.8535		2866.22	98.0115
2870.08	96.5218		2870.08	95.8942		2870.08	98.0499
2873.94	96.5295		2873.94	95.9034		2873.94	98.063
2877.79	96.4991		2877.79	95.8659		2877.79	98.0398
2881.65	96.4401		2881.65	95.8052		2881.65	98.0106
2885.51	96.3668		2885.51	95.7406		2885.51	97.9873
2889.37	96.2798		2889.37	95.6617		2889.37	97.9551
2893.22	96.1387		2893.22	95.5334		2893.22	97.88
2897.08	95.9435		2897.08	95.3463		2897.08	97.7744
2900.94	95.6878		2900.94	95.1163		2900.94	97.6483
2904.8	95.3797		2904.8	94.858		2904.8	97.5095
2908.65	95.0549		2908.65	94.5842		2908.65	97.3572
2912.51	94.7624		2912.51	94.3205		2912.51	97.2063
2916.37	94.5304		2916.37	94.1262		2916.37	97.0731
2920.23	94.3836		2920.23	94.0436		2920.23	96.984
2924.09	94.3579		2924.09	94.0791		2924.09	96.9608
2927.94	94.4959		2927.94	94.2359		2927.94	97.0236
2931.8	94.7771		2931.8	94.5009		2931.8	97.1671
2935.66	95.1595		2935.66	94.8394		2935.66	97.3772
2939.52	95.558		2939.52	95.1842		2939.52	97.6062
2943.37	95.9056		2943.37	95.4854		2943.37	97.8042
2947.23	96.165		2947.23	95.6964		2947.23	97.9359
2951.09	96.3438		2951.09	95.834		2951.09	98.014
2954.95	96.4916		2954.95	95.9556		2954.95	98.0939
2958.8	96.6302		2958.8	96.0811		2958.8	98.1782
2962.66	96.7732		2962.66	96.2133		2962.66	98.2544
2966.52	96.9275		2966.52	96.349		2966.52	98.3312
2970.38	97.0662		2970.38	96.4605		2970.38	98.395
2974.23	97.1507		2974.23	96.5386		2974.23	98.4427
2978.09	97.1658		2978.09	96.5657		2978.09	98.4636
2981.95	97.1309		2981.95	96.5318		2981.95	98.4493
2985.81	97.0693		2985.81	96.4645		2985.81	98.4084
2989.66	97.0266		2989.66	96.421		2989.66	98.3813
2993.52	97.017		2993.52	96.4114		2993.52	98.3859
2997.38	97.0002		2997.38	96.4023		2997.38	98.3912
3001.24	96.9282		3001.24	96.3406		3001.24	98.3586
3005.1	96.8039		3005.1	96.2252		3005.1	98.2894
3008.95	96.6732		3008.95	96.1082		3008.95	98.2241
3012.81	96.6152		3012.81	96.0672		3012.81	98.2114
3016.67	96.6081		3016.67	96.0649		3016.67	98.213
3020.53	96.5668		3020.53	96.0277		3020.53	98.1866
3024.38	96.5287		3024.38	96.0047		3024.38	98.1621
3028.24	96.6307		3028.24	96.1135		3028.24	98.2279
3032.1	96.8267		3032.1	96.2921		3032.1	98.3427
3035.96	96.9671		3035.96	96.4058		3035.96	98.408
3039.81	97.0107		3039.81	96.4302		3039.81	98.415
3043.67	96.9873		3043.67	96.4025		3043.67	98.3955
3047.53	96.9417		3047.53	96.377		3047.53	98.3851
3051.39	96.9518		3051.39	96.3933		3051.39	98.4044
3055.24	97.0458		3055.24	96.4769		3055.24	98.4575
3059.1	97.1874		3059.1	96.6014		3059.1	98.5243
3062.96	97.3207		3062.96	96.7155		3062.96	98.5918
3066.82	97.4173		3066.82	96.8004		3066.82	98.6502
3070.68	97.4586		3070.68	96.8332		3070.68	98.666
3074.53	97.4651		3074.53	96.8393		3074.53	98.6671
3078.39	97.4497		3078.39	96.8268		3078.39	98.6545
3082.25	97.4253		3082.25	96.8005		3082.25	98.6403
3086.11	97.4071		3086.11	96.7794		3086.11	98.6356
3089.96	97.4088		3089.96	96.7856		3089.96	98.6539
3093.82	97.4488		3093.82	96.8272		3093.82	98.6912
3097.68	97.4925		3097.68	96.8737		3097.68	98.7111
3101.54	97.5322		3101.54	96.9065		3101.54	98.7303
3105.39	97.5634		3105.39	96.9281		3105.39	98.7513
3109.25	97.5711		3109.25	96.931		3109.25	98.7523
3113.11	97.5688		3113.11	96.929		3113.11	98.753
3116.97	97.5479		3116.97	96.9071		3116.97	98.7411
3120.82	97.5324		3120.82	96.8934		3120.82	98.7453
3124.68	97.5259		3124.68	96.9073		3124.68	98.757
3128.54	97.5388		3128.54	96.925		3128.54	98.7663
3132.4	97.5586		3132.4	96.9354		3132.4	98.7743
3136.25	97.5722		3136.25	96.9411		3136.25	98.7675
3140.11	97.5927		3140.11	96.9568		3140.11	98.7732
3143.97	97.6149		3143.97	96.9832		3143.97	98.7988
3147.83	97.6139		3147.83	96.9832		3147.83	98.8018
3151.69	97.6015		3151.69	96.9674		3151.69	98.7961
3155.54	97.6018		3155.54	96.9717		3155.54	98.8026
3159.4	97.6172		3159.4	96.9898		3159.4	98.8203
3163.26	97.6322		3163.26	97.0012		3163.26	98.8316
3167.12	97.6291		3167.12	97.0042		3167.12	98.833
3170.97	97.615		3170.97	96.9934		3170.97	98.8184
3174.83	97.626		3174.83	97.0058		3174.83	98.8314
3178.69	97.6386		3178.69	97.0272		3178.69	98.8558
3182.55	97.6353		3182.55	97.0293		3182.55	98.8556
3186.4	97.6279		3186.4	97.0199		3186.4	98.8439
3190.26	97.6272		3190.26	97.0127		3190.26	98.8433
3194.12	97.6288		3194.12	97.0148		3194.12	98.8615
3197.98	97.6383		3197.98	97.0362		3197.98	98.8893
3201.83	97.6389		3201.83	97.0354		3201.83	98.8877
3205.69	97.6375		3205.69	97.0279		3205.69	98.8787
3209.55	97.6292		3209.55	97.0255		3209.55	98.8869
3213.41	97.6356		3213.41	97.037		3213.41	98.9143
3217.27	97.651		3217.27	97.0591		3217.27	98.9309
3221.12	97.6534		3221.12	97.0696		3221.12	98.9318
3224.98	97.6448		3224.98	97.058		3224.98	98.9153
3228.84	97.6508		3228.84	97.0505		3228.84	98.9176
3232.7	97.6553		3232.7	97.051		3232.7	98.9223
3236.55	97.6633		3236.55	97.0705		3236.55	98.9375
3240.41	97.659		3240.41	97.0815		3240.41	98.9434
3244.27	97.6635		3244.27	97.08		3244.27	98.9428
3248.13	97.6667		3248.13	97.0602		3248.13	98.9292
3251.98	97.6735		3251.98	97.0717		3251.98	98.9417
3255.84	97.6778		3255.84	97.0936		3255.84	98.9621
3259.7	97.6703		3259.7	97.0952		3259.7	98.9607
3263.56	97.6596		3263.56	97.0871		3263.56	98.9475
3267.41	97.6602		3267.41	97.0866		3267.41	98.9377
3271.27	97.6703		3271.27	97.1052		3271.27	98.9661
3275.13	97.6895		3275.13	97.1261		3275.13	99.011
3278.99	97.6872		3278.99	97.118		3278.99	99.0009
3282.84	97.6703		3282.84	97.1027		3282.84	98.9747
3286.7	97.6601		3286.7	97.0969		3286.7	98.9684
3290.56	97.6723		3290.56	97.1096		3290.56	98.9891
3294.42	97.6701		3294.42	97.1052		3294.42	98.9878
3298.28	97.6678		3298.28	97.1051		3298.28	98.9763
3302.13	97.6675		3302.13	97.0976		3302.13	98.958
3305.99	97.6671		3305.99	97.0976		3305.99	98.9639
3309.85	97.6782		3309.85	97.1212		3309.85	98.9937
3313.71	97.6862		3313.71	97.1312		3313.71	99.0075
3317.56	97.6812		3317.56	97.1256		3317.56	98.9966
3321.42	97.6719		3321.42	97.1179		3321.42	98.9816
3325.28	97.6764		3325.28	97.122		3325.28	98.9923
3329.14	97.6838		3329.14	97.13		3329.14	99.0067
3332.99	97.6821		3332.99	97.1349		3332.99	99.0122
3336.85	97.6828		3336.85	97.1374		3336.85	99.0157
3340.71	97.685		3340.71	97.1274		3340.71	99.0036
3344.57	97.6876		3344.57	97.133		3344.57	99.0122
3348.42	97.6984		3348.42	97.1533		3348.42	99.0386
3352.28	97.7116		3352.28	97.1647		3352.28	99.0545
3356.14	97.7091		3356.14	97.1604		3356.14	99.0478
3360	97.7076		3360	97.1665		3360	99.0515
3363.86	97.7044		3363.86	97.1731		3363.86	99.0625
3367.71	97.7046		3367.71	97.173		3367.71	99.0674
3371.57	97.7067		3371.57	97.1721		3371.57	99.0544
3375.43	97.7036		3375.43	97.1684		3375.43	99.0398
3379.29	97.703		3379.29	97.1684		3379.29	99.045
3383.14	97.7183		3383.14	97.1894		3383.14	99.0773
3387	97.7323		3387	97.2074		3387	99.0989
3390.86	97.7294		3390.86	97.205		3390.86	99.1026
3394.72	97.7184		3394.72	97.1895		3394.72	99.0913
3398.57	97.7195		3398.57	97.1842		3398.57	99.0731
3402.43	97.7278		3402.43	97.1948		3402.43	99.082
3406.29	97.7336		3406.29	97.2026		3406.29	99.0985
3410.15	97.7261		3410.15	97.193		3410.15	99.0865
3414	97.7253		3414	97.1848		3414	99.0677
3417.86	97.7285		3417.86	97.1951		3417.86	99.0835
3421.72	97.7372		3421.72	97.2124		3421.72	99.1177
3425.58	97.7434		3425.58	97.2196		3425.58	99.1221
3429.43	97.7401		3429.43	97.2137		3429.43	99.1061
3433.29	97.7272		3433.29	97.1912		3433.29	99.0811
3437.15	97.7353		3437.15	97.1901		3437.15	99.0913
3441.01	97.7485		3441.01	97.2212		3441.01	99.1314
3444.87	97.7568		3444.87	97.2573		3444.87	99.1748
3448.72	97.7482		3448.72	97.2358		3448.72	99.1576
3452.58	97.7405		3452.58	97.199		3452.58	99.106
3456.44	97.7453		3456.44	97.1906		3456.44	99.0953
3460.3	97.7602		3460.3	97.2103		3460.3	99.1313
3464.15	97.7592		3464.15	97.222		3464.15	99.1593
3468.01	97.7448		3468.01	97.2021		3468.01	99.1346
3471.87	97.7489		3471.87	97.1949		3471.87	99.1231
3475.73	97.7535		3475.73	97.2		3475.73	99.1287
3479.58	97.7586		3479.58	97.2207		3479.58	99.1568
3483.44	97.7523		3483.44	97.2336		3483.44	99.1772
3487.3	97.7377		3487.3	97.2101		3487.3	99.1499
3491.16	97.7444		3491.16	97.196		3491.16	99.1293
3495.01	97.7579		3495.01	97.2058		3495.01	99.1469
3498.87	97.7603		3498.87	97.215		3498.87	99.1627
3502.73	97.7585		3502.73	97.2351		3502.73	99.1989
3506.59	97.7591		3506.59	97.2373		3506.59	99.2059
3510.45	97.7664		3510.45	97.2161		3510.45	99.1739
3514.3	97.7549		3514.3	97.1894		3514.3	99.1284
3518.16	97.7586		3518.16	97.2063		3518.16	99.1401
3522.02	97.7778		3522.02	97.2512		3522.02	99.2045
3525.88	97.7832		3525.88	97.27		3525.88	99.2574
3529.73	97.775		3529.73	97.24		3529.73	99.2235
3533.59	97.7582		3533.59	97.1955		3533.59	99.1397
3537.45	97.7515		3537.45	97.1812		3537.45	99.1288
3541.31	97.746		3541.31	97.1765		3541.31	99.1468
3545.16	97.7417		3545.16	97.1952		3545.16	99.1828
3549.02	97.7353		3549.02	97.208		3549.02	99.1905
3552.88	97.7334		3552.88	97.1945		3552.88	99.167
3556.74	97.7179		3556.74	97.1532		3556.74	99.115
3560.59	97.7115		3560.59	97.1743		3560.59	99.1391
3564.45	97.7333		3564.45	97.2751		3564.45	99.2875
3568.31	97.7262		3568.31	97.2507		3568.31	99.2908
3572.17	97.6765		3572.17	97.1145		3572.17	99.0932
3576.02	97.668		3576.02	97.0948		3576.02	99.0431
3579.88	97.6188		3579.88	97.0409		3579.88	98.9679
3583.74	97.5815		3583.74	97.0093		3583.74	98.9444
3587.6	97.5424		3587.6	96.9967		3587.6	98.9595
3591.46	97.4662		3591.46	96.8619		3591.46	98.7682
3595.31	97.4502		3595.31	96.8213		3595.31	98.6958
3599.17	97.4485		3599.17	96.808		3599.17	98.6792
3603.03	97.4243		3603.03	96.7616		3603.03	98.6214
3606.89	97.5062		3606.89	96.9282		3606.89	98.83
3610.74	97.6624		3610.74	97.2252		3610.74	99.2263
3614.6	97.6819		3614.6	97.293		3614.6	99.3147
3618.46	97.5794		3618.46	97.1287		3618.46	99.0953
3622.32	97.3738		3622.32	96.7606		3622.32	98.6044
3626.17	97.3686		3626.17	96.7491		3626.17	98.5759
3630.03	97.4756		3630.03	96.9592		3630.03	98.889
3633.89	97.4556		3633.89	96.8979		3633.89	98.7959
3637.75	97.5215		3637.75	96.9521		3637.75	98.853
3641.6	97.5846		3641.6	97.0537		3641.6	99.0092
3645.46	97.7754		3645.46	97.43		3645.46	99.5215
3649.32	97.9864		3649.32	97.8364		3649.32	100.109
3653.18	97.8662		3653.18	97.5598		3653.18	99.7516
3657.04	97.7601		3657.04	97.297		3657.04	99.3972
3660.89	97.6866		3660.89	97.1217		3660.89	99.1766
3664.75	97.6971		3664.75	97.1352		3664.75	99.191
3668.61	97.8548		3668.61	97.4742		3668.61	99.6485
3672.47	98.019		3672.47	97.8055		3672.47	100.098
3676.32	97.9776		3676.32	97.6943		3676.32	99.9768
3680.18	97.7448		3680.18	97.2171		3680.18	99.3356
3684.04	97.6671		3684.04	97.0594		3684.04	99.0814
3687.9	97.7779		3687.9	97.2917		3687.9	99.3865
3691.75	97.6645		3691.75	97.1059		3691.75	99.1531
3695.61	97.4289		3695.61	96.6631		3695.61	98.5412
3699.47	97.4019		3699.47	96.5825		3699.47	98.4302
3703.33	97.4045		3703.33	96.5916		3703.33	98.4582
3707.18	97.4879		3707.18	96.7824		3707.18	98.7105
3711.04	97.7339		3711.04	97.2395		3711.04	99.3455
3714.9	97.6834		3714.9	97.1143		3714.9	99.1904
3718.76	97.5111		3718.76	96.7961		3718.76	98.7438
3722.61	97.3663		3722.61	96.5737		3722.61	98.4432
3726.47	97.2485		3726.47	96.3948		3726.47	98.2172
3730.33	97.3501		3730.33	96.5988		3730.33	98.4967
3734.19	97.6231		3734.19	97.1207		3734.19	99.2366
3738.05	97.685		3738.05	97.2527		3738.05	99.4302
3741.9	97.8062		3741.9	97.4433		3741.9	99.6393
3745.76	98.0688		3745.76	97.9143		3745.76	100.292
3749.62	98.2492		3749.62	98.1783		3749.62	100.686
3753.48	98.1166		3753.48	97.872		3753.48	100.285
3757.33	97.9856		3757.33	97.6003		3757.33	99.8756
3761.19	97.945		3761.19	97.4864		3761.19	99.7114
3765.05	97.9403		3765.05	97.4668		3765.05	99.661
3768.91	97.9757		3768.91	97.5107		3768.91	99.7115
3772.76	97.8955		3772.76	97.3388		3772.76	99.4805
3776.62	97.9136		3776.62	97.3484		3776.62	99.4703
3780.48	97.9612		3780.48	97.4474		3780.48	99.6021
3784.34	97.9259		3784.34	97.3933		3784.34	99.5385
3788.19	97.876		3788.19	97.2849		3788.19	99.3815
3792.05	97.8914		3792.05	97.2949		3792.05	99.3943
3795.91	98.0006		3795.91	97.5239		3795.91	99.7096
3799.77	98.1413		3799.77	97.836		3799.77	100.144
3803.63	98.1714		3803.63	97.8898		3803.63	100.235
3807.48	98.0293		3807.48	97.6244		3807.48	99.8816
3811.34	97.9425		3811.34	97.4513		3811.34	99.6214
3815.2	98.0774		3815.2	97.6782		3815.2	99.9152
3819.06	98.22		3819.06	97.9804		3819.06	100.338
3822.91	98.1406		3822.91	97.8465		3822.91	100.181
3826.77	98.0243		3826.77	97.6192		3826.77	99.86
3830.63	98.0239		3830.63	97.6224		3830.63	99.855
3834.49	98.1113		3834.49	97.8159		3834.49	100.13
3838.34	98.1998		3838.34	97.9971		3838.34	100.4
3842.2	98.081		3842.2	97.7784		3842.2	100.101
3846.06	97.9455		3846.06	97.5181		3846.06	99.7223
3849.92	98.06		3849.92	97.713		3849.92	99.9515
3853.77	98.2183		3853.77	98.0301		3853.77	100.429
3857.63	98.0177		3857.63	97.6723		3857.63	99.9669
3861.49	98.0178		3861.49	97.6379		3861.49	99.8851
3865.35	98.0637		3865.35	97.7461		3865.35	100.042
3869.2	98.0799		3869.2	97.7733		3869.2	100.101
3873.06	98.0261		3873.06	97.6468		3873.06	99.9415
3876.92	97.9646		3876.92	97.5123		3876.92	99.7302
3880.78	97.9746		3880.78	97.5627		3880.78	99.7966
3884.64	97.9845		3884.64	97.5792		3884.64	99.8369
3888.49	97.978		3888.49	97.5386		3888.49	99.7723
3892.35	97.9566		3892.35	97.4872		3892.35	99.6994
3896.21	97.9354		3896.21	97.453		3896.21	99.6444
3900.07	98.0239		3900.07	97.6327		3900.07	99.8924
3903.92	98.0237		3903.92	97.6599		3903.92	99.9528
3907.78	97.9225		3907.78	97.4145		3907.78	99.6112
3911.64	97.875		3911.64	97.2901		3911.64	99.4212
3915.5	97.908		3915.5	97.3637		3915.5	99.5072
3919.35	97.9247		3919.35	97.4226		3919.35	99.595
3923.21	97.9192		3923.21	97.4162		3923.21	99.5912
3927.07	97.9182		3927.07	97.3985		3927.07	99.5718
3930.93	97.9342		3930.93	97.4124		3930.93	99.5871
3934.78	97.9199		3934.78	97.3674		3934.78	99.5233
3938.64	97.9066		3938.64	97.3303		3938.64	99.4716
3942.5	97.8941		3942.5	97.3389		3942.5	99.4956
3946.36	97.8945		3946.36	97.3468		3946.36	99.5002
3950.22	97.9108		3950.22	97.3563		3950.22	99.5161
3954.07	97.9247		3954.07	97.3591		3954.07	99.5077
3957.93	97.9157		3957.93	97.3522		3957.93	99.4832
3961.79	97.8998		3961.79	97.3356		3961.79	99.4654
3965.65	97.903		3965.65	97.3246		3965.65	99.4534
3969.5	97.9084		3969.5	97.3253		3969.5	99.4647
3973.36	97.9149		3973.36	97.3431		3973.36	99.4858
3977.22	97.9302		3977.22	97.358		3977.22	99.5017
3981.08	97.9235		3981.08	97.3486		3981.08	99.489
3984.93	97.9061		3984.93	97.3227		3984.93	99.4537
3988.79	97.8961		3988.79	97.313		3988.79	99.4458
3992.65	97.9177		3992.65	97.3442		3992.65	99.4875
3996.51	97.9327		3996.51	97.3635		3996.51	99.5104
4000.36	97.9335		4000.36	97.357		4000.36	99.5074
