# Supplementary material for: Dataset in characterization of the polymer produced using different method of synthesis polychloromethylstyrene (PCMS) with clay and without clay
Source: Data Brief. 2021 Jan 9;34:106738. doi: 10.1016/j.dib.2021.106738 (PMC7820932; doi:10.1016/j.dib.2021.106738)
Supplement: Supplementary file 3 [file mmc3.xlsx]

## Sheet: Sheet1
Raw data of polychloromethylstyrene (PCMS) with 15A clay cloisite
1% clay closite			2% clay cloisite			4% clay cloisite
401.194	91.3746		401.194	109.6		401.194	94.7655
405.051	86.1695		405.051	96.0873		405.051	88.9017
408.909	94.9381		408.909	102.943		408.909	102.109
412.767	111.543		412.767	113.422		412.767	110.914
416.624	117.535		416.624	123.71		416.624	115.051
420.482	106.714		420.482	109.286		420.482	98.0219
424.34	111.047		424.34	107.75		424.34	101.047
428.197	102.637		428.197	108.89		428.197	101.349
432.055	100.481		432.055	107.615		432.055	107.127
435.912	98.7456		435.912	97.9809		435.912	101.396
439.77	103.155		439.77	101.069		439.77	103.806
443.628	100.7		443.628	99.5357		443.628	100.882
447.485	100.717		447.485	97.8879		447.485	97.8304
451.343	98.9797		451.343	97.0523		451.343	96.9301
455.201	99.7443		455.201	100.313		455.201	101.213
459.058	97.1741		459.058	98.7512		459.058	96.7554
462.916	97.6162		462.916	99.9351		462.916	98.0791
466.773	98.3439		466.773	98.9459		466.773	101.413
470.631	100.133		470.631	97.9052		470.631	100.277
474.489	99.4921		474.489	95.0183		474.489	95.4835
478.346	101.497		478.346	98.203		478.346	98.4525
482.204	100.616		482.204	98.7546		482.204	99.1357
486.062	98.1408		486.062	96.9621		486.062	98.5834
489.919	97.8785		489.919	97.3481		489.919	99.2672
493.777	98.4943		493.777	98.441		493.777	100.215
497.635	99.2777		497.635	99.3587		497.635	100.417
501.492	101.618		501.492	101.633		501.492	102.281
505.35	99.8279		505.35	98.6059		505.35	99.7563
509.207	99.6631		509.207	97.8039		509.207	99.1313
513.065	100.06		513.065	97.9095		513.065	99.0742
516.923	100.245		516.923	97.4676		516.923	98.547
520.78	100.729		520.78	97.0663		520.78	98.2994
524.638	100.847		524.638	97.6706		524.638	98.0786
528.496	99.0449		528.496	96.687		528.496	96.9031
532.353	98.699		532.353	96.3492		532.353	97.0101
536.211	98.4225		536.211	95.6854		536.211	96.2073
540.068	97.7679		540.068	95.4341		540.068	95.8835
543.926	96.5828		543.926	95.0037		543.926	94.7337
547.784	97.425		547.784	94.9682		547.784	94.5249
551.641	97.9582		551.641	94.8033		551.641	94.7568
555.499	97.8441		555.499	94.7281		555.499	94.8018
559.357	97.1961		559.357	94.5425		559.357	94.7954
563.214	97.6317		563.214	95.4332		563.214	95.3002
567.072	96.9677		567.072	95.1064		567.072	94.7978
570.93	97.3255		570.93	95.2251		570.93	95.1676
574.787	97.5875		574.787	95.5711		574.787	95.3316
578.645	97.5567		578.645	95.7157		578.645	95.2917
582.502	97.4145		582.502	95.5345		582.502	95.252
586.36	97.3878		586.36	95.6049		586.36	95.1649
590.218	97.1974		590.218	96.0084		590.218	95.146
594.075	97.0922		594.075	96.0141		594.075	95.1342
597.933	96.8471		597.933	95.6454		597.933	94.7106
601.791	96.7791		601.791	95.3201		601.791	94.3703
605.648	96.7541		605.648	95.3277		605.648	94.4011
609.506	96.918		609.506	95.7291		609.506	94.7103
613.363	97.0126		613.363	95.8266		613.363	94.7766
617.221	97.1309		617.221	96.0545		617.221	95.0687
621.079	97.3736		621.079	96.7607		621.079	95.5901
624.936	97.4823		624.936	96.8213		624.936	95.6222
628.794	97.1608		628.794	96.275		628.794	94.9422
632.652	96.6997		632.652	95.4708		632.652	93.9996
636.509	96.0853		636.509	94.3945		636.509	93.0296
640.367	95.7052		640.367	94.0306		640.367	92.7231
644.225	95.2043		644.225	93.8393		644.225	92.3879
648.082	94.3369		648.082	92.8259		648.082	91.2236
651.94	93.5975		651.94	91.7048		651.94	89.917
655.797	93.0909		655.797	90.4839		655.797	88.633
659.655	92.5808		659.655	88.7257		659.655	87.1167
663.513	91.3496		663.513	85.8087		663.513	84.8786
667.37	87.7975		667.37	79.9824		667.37	80.3659
671.228	87.2026		671.228	77.48		671.228	79.4402
675.086	88.5822		675.086	78.6087		675.086	81.255
678.943	89.1773		678.943	79.8212		678.943	82.5545
682.801	90.3386		682.801	82.3371		682.801	84.642
686.658	91.7943		686.658	85.3707		686.658	87.0539
690.516	93.3006		690.516	88.3151		690.516	89.3567
694.374	94.5141		694.374	90.4742		694.374	91.0828
698.231	95.34		698.231	91.7288		698.231	92.1428
702.089	95.7705		702.089	92.2319		702.089	92.6083
705.947	96.0691		705.947	92.5085		705.947	92.8872
709.804	96.3502		709.804	92.9018		709.804	93.2565
713.662	96.6565		713.662	93.5377		713.662	93.7716
717.52	96.6324		717.52	93.8511		717.52	93.8876
721.377	96.723		721.377	94.1449		721.377	94.0085
725.235	97.1246		725.235	94.6616		725.235	94.4098
729.092	97.2188		729.092	94.7746		729.092	94.4527
732.95	97.1911		732.95	94.7222		732.95	94.4399
736.808	97.1567		736.808	94.6339		736.808	94.4615
740.665	97.1442		740.665	94.5072		740.665	94.4614
744.523	97.1885		744.523	94.4556		744.523	94.503
748.381	97.3368		748.381	94.7384		748.381	94.8028
752.238	97.6205		752.238	95.4397		752.238	95.3755
756.096	97.9679		756.096	96.2622		756.096	96.0086
759.954	98.2415		759.954	96.8985		759.954	96.5029
763.811	98.4413		763.811	97.3471		763.811	96.851
767.669	98.5579		767.669	97.6322		767.669	97.0301
771.526	98.6068		771.526	97.8076		771.526	97.0732
775.384	98.6509		775.384	97.9548		775.384	97.0845
779.242	98.6916		779.242	98.0657		779.242	97.159
783.099	98.7059		783.099	98.0794		783.099	97.2034
786.957	98.6952		786.957	98.0348		786.957	97.169
790.815	98.6319		790.815	97.9072		790.815	97.0036
794.672	98.5534		794.672	97.7157		794.672	96.7812
798.53	98.4196		798.53	97.4201		798.53	96.4739
802.387	98.1458		802.387	96.849		802.387	95.9479
806.245	97.692		806.245	95.8336		806.245	95.0959
810.103	97.1637		810.103	94.5687		810.103	94.1312
813.96	96.7037		813.96	93.4069		813.96	93.2837
817.818	96.2865		817.818	92.3598		817.818	92.5306
821.676	95.9533		821.676	91.4379		821.676	91.9068
825.533	95.8383		825.533	90.9763		825.533	91.6959
829.391	95.8879		829.391	90.9667		829.391	91.7986
833.249	95.9499		833.249	90.9984		833.249	91.9318
837.106	96.0401		837.106	91.1175		837.106	92.1611
840.964	96.3541		840.964	91.8503		840.964	92.8101
844.821	97.0058		844.821	93.4335		844.821	94.0756
848.679	97.7804		848.679	95.2762		848.679	95.5407
852.537	98.3771		852.537	96.6833		852.537	96.6597
856.394	98.7676		856.394	97.5542		856.394	97.3596
860.252	98.9933		860.252	98.0533		860.252	97.7473
864.11	99.109		864.11	98.3139		864.11	97.9535
867.967	99.1062		867.967	98.4121		867.967	98.0096
871.825	99.0689		871.825	98.4258		871.825	97.9677
875.682	99.0303		875.682	98.3926		875.682	97.8956
879.54	98.9655		879.54	98.3236		879.54	97.8039
883.398	98.8872		883.398	98.2419		883.398	97.6763
887.255	98.8384		887.255	98.2062		887.255	97.6152
891.113	98.8215		891.113	98.2154		891.113	97.5988
894.971	98.8296		894.971	98.2148		894.971	97.5763
898.828	98.8404		898.828	98.1922		898.828	97.5289
902.686	98.8091		902.686	98.0745		902.686	97.4031
906.544	98.6813		906.544	97.8061		906.544	97.1407
910.401	98.5325		910.401	97.5046		910.401	96.8539
914.259	98.4477		914.259	97.3963		914.259	96.7564
918.116	98.4759		918.116	97.5439		918.116	96.9003
921.974	98.5553		921.974	97.7617		921.974	97.1084
925.832	98.6509		925.832	97.9499		925.832	97.3027
929.689	98.6918		929.689	98.0299		929.689	97.4282
933.547	98.6927		933.547	98.0261		933.547	97.4422
937.405	98.657		937.405	97.9699		937.405	97.3683
941.262	98.6008		941.262	97.8675		941.262	97.2681
945.12	98.5506		945.12	97.7627		945.12	97.167
948.977	98.5051		948.977	97.7195		948.977	97.1072
952.835	98.5146		952.835	97.7601		952.835	97.1381
956.693	98.5277		956.693	97.8001		956.693	97.1703
960.55	98.4876		960.55	97.7443		960.55	97.1152
964.408	98.4239		964.408	97.6394		964.408	97.0138
968.266	98.3792		968.266	97.6049		968.266	96.9588
972.123	98.3612		972.123	97.6315		972.123	96.9536
975.981	98.3362		975.981	97.6177		975.981	96.9087
979.839	98.2605		979.839	97.5318		979.839	96.7791
983.696	98.1573		983.696	97.4254		983.696	96.5991
987.554	98.0779		987.554	97.3167		987.554	96.4303
991.411	98.0542		991.411	97.2338		991.411	96.3498
995.269	98.0451		995.269	97.1342		995.269	96.3083
999.127	97.9588		999.127	96.9151		999.127	96.1331
1002.98	97.7804		1002.98	96.5491		1002.98	95.7674
1006.84	97.5255		1006.84	96.0287		1006.84	95.2519
1010.7	97.2178		1010.7	95.353		1010.7	94.5844
1014.56	96.8319		1014.56	94.3822		1014.56	93.7091
1018.41	96.5355		1018.41	93.516		1018.41	93.0702
1022.27	96.6765		1022.27	93.7173		1022.27	93.3184
1026.13	96.9089		1026.13	94.2255		1026.13	93.7049
1029.99	96.9509		1029.99	94.2954		1029.99	93.7321
1033.85	96.9368		1033.85	94.2123		1033.85	93.6572
1037.7	96.9204		1037.7	94.1158		1037.7	93.5749
1041.56	96.894		1041.56	94.015		1041.56	93.5018
1045.42	96.897		1045.42	93.9526		1045.42	93.4748
1049.28	96.9434		1049.28	93.9875		1049.28	93.5303
1053.13	97.0354		1053.13	94.1617		1053.13	93.713
1056.99	97.1728		1056.99	94.4775		1056.99	94.0188
1060.85	97.3281		1060.85	94.8443		1060.85	94.363
1064.71	97.4669		1064.71	95.1348		1064.71	94.6302
1068.56	97.5559		1068.56	95.2999		1068.56	94.7714
1072.42	97.6232		1072.42	95.4219		1072.42	94.8778
1076.28	97.6908		1076.28	95.5543		1076.28	95.0213
1080.14	97.7686		1080.14	95.7153		1080.14	95.1959
1083.99	97.8394		1083.99	95.8773		1083.99	95.3697
1087.85	97.9226		1087.85	96.0578		1087.85	95.5526
1091.71	98.0008		1091.71	96.2405		1091.71	95.7242
1095.57	98.0735		1095.57	96.4217		1095.57	95.8871
1099.43	98.1359		1099.43	96.5353		1099.43	95.9903
1103.28	98.1091		1103.28	96.4228		1103.28	95.9088
1107.14	98.0009		1107.14	96.1		1107.14	95.6936
1111	97.9712		1111	95.9806		1111	95.6639
1114.86	98.1038		1114.86	96.2383		1114.86	95.9265
1118.71	98.3086		1118.71	96.6868		1118.71	96.3322
1122.57	98.5136		1122.57	97.1589		1122.57	96.7429
1126.43	98.6601		1126.43	97.5057		1126.43	97.0489
1130.29	98.7561		1130.29	97.7292		1130.29	97.2534
1134.14	98.8084		1134.14	97.8475		1134.14	97.366
1138	98.8209		1138	97.8765		1138	97.3891
1141.86	98.7982		1141.86	97.827		1141.86	97.339
1145.72	98.7554		1145.72	97.7402		1145.72	97.2606
1149.57	98.7258		1149.57	97.6712		1149.57	97.2008
1153.43	98.7227		1153.43	97.65		1153.43	97.1789
1157.29	98.7357		1157.29	97.6661		1157.29	97.1804
1161.15	98.7322		1161.15	97.6783		1161.15	97.1524
1165	98.7235		1165	97.6738		1165	97.0836
1168.86	98.7328		1168.86	97.6781		1168.86	97.051
1172.72	98.7531		1172.72	97.7065		1172.72	97.0981
1176.58	98.7113		1176.58	97.6246		1176.58	97.0573
1180.44	98.6244		1180.44	97.4181		1180.44	96.9391
1184.29	98.6107		1184.29	97.3857		1184.29	96.986
1188.15	98.6712		1188.15	97.5599		1188.15	97.158
1192.01	98.7149		1192.01	97.6762		1192.01	97.2353
1195.87	98.7241		1195.87	97.7021		1195.87	97.2233
1199.72	98.7218		1199.72	97.7104		1199.72	97.1969
1203.58	98.6984		1203.58	97.669		1203.58	97.1372
1207.44	98.618		1207.44	97.472		1207.44	96.9553
1211.3	98.5015		1211.3	97.1823		1211.3	96.7375
1215.15	98.5165		1215.15	97.2181		1215.15	96.8308
1219.01	98.6969		1219.01	97.6257		1219.01	97.2124
1222.87	98.8345		1222.87	97.9363		1222.87	97.4695
1226.73	98.8559		1226.73	98.0243		1226.73	97.513
1230.58	98.8343		1230.58	98.0035		1230.58	97.4699
1234.44	98.8093		1234.44	97.945		1234.44	97.4022
1238.3	98.7693		1238.3	97.8447		1238.3	97.305
1242.16	98.7177		1242.16	97.7195		1242.16	97.1742
1246.02	98.6303		1246.02	97.5338		1246.02	96.9702
1249.87	98.4831		1249.87	97.2111		1249.87	96.6495
1253.73	98.2041		1253.73	96.5422		1253.73	96.0448
1257.59	97.609		1257.59	95.0033		1257.59	94.7972
1261.45	96.6936		1261.45	92.479		1261.45	93.0178
1265.3	96.2572		1265.3	91.1054		1265.3	92.3521
1269.16	96.9271		1269.16	92.679		1269.16	93.8048
1273.02	97.9225		1273.02	95.2307		1273.02	95.7541
1276.88	98.4954		1276.88	96.7413		1276.88	96.8481
1280.73	98.725		1280.73	97.3539		1280.73	97.2807
1284.59	98.8193		1284.59	97.6315		1284.59	97.4784
1288.45	98.8748		1288.45	97.8002		1288.45	97.5985
1292.31	98.8949		1292.31	97.8815		1292.31	97.6585
1296.16	98.8884		1296.16	97.8903		1296.16	97.6611
1300.02	98.8713		1300.02	97.8642		1300.02	97.625
1303.88	98.868		1303.88	97.8442		1303.88	97.5961
1307.74	98.8661		1307.74	97.8319		1307.74	97.5959
1311.59	98.8552		1311.59	97.8063		1311.59	97.5938
1315.45	98.8782		1315.45	97.8198		1315.45	97.6404
1319.31	98.9225		1319.31	97.8912		1319.31	97.7283
1323.17	98.9244		1323.17	97.9585		1323.17	97.7757
1327.03	98.943		1327.03	98.0498		1327.03	97.8443
1330.88	98.9805		1330.88	98.1495		1330.88	97.9166
1334.74	99.0448		1334.74	98.2683		1334.74	98.0141
1338.6	99.1464		1338.6	98.3853		1338.6	98.1331
1342.46	99.0466		1342.46	98.2158		1342.46	97.9609
1346.31	98.9225		1346.31	98.0246		1346.31	97.773
1350.17	98.8974		1350.17	97.9574		1350.17	97.7202
1354.03	98.8744		1354.03	97.9246		1354.03	97.6953
1357.89	98.9334		1357.89	98.0105		1357.89	97.7863
1361.74	99.0926		1361.74	98.2197		1361.74	98.0088
1365.6	99.0769		1365.6	98.2149		1365.6	97.9855
1369.46	99.0541		1369.46	98.2278		1369.46	97.9763
1373.32	99.247		1373.32	98.4987		1373.32	98.2457
1377.17	99.2158		1377.17	98.5111		1377.17	98.2206
1381.03	99.0994		1381.03	98.4279		1381.03	98.1002
1384.89	99.2421		1384.89	98.6294		1384.89	98.3024
1388.75	99.3422		1388.75	98.742		1388.75	98.4135
1392.61	99.4366		1392.61	98.8729		1392.61	98.5527
1396.46	99.6693		1396.46	99.1311		1396.46	98.8236
1400.32	99.4688		1400.32	98.8427		1400.32	98.4917
1404.18	99.2123		1404.18	98.4688		1404.18	98.0782
1408.04	98.9611		1408.04	98.0292		1408.04	97.651
1411.89	98.7009		1411.89	97.4491		1411.89	97.1653
1415.75	98.6617		1415.75	96.9805		1415.75	96.9182
1419.61	98.6797		1419.61	96.438		1419.61	96.7312
1423.47	98.4947		1423.47	96.2373		1423.47	96.6195
1427.32	98.7163		1427.32	97.0099		1427.32	97.2132
1431.18	99.0052		1431.18	97.6759		1431.18	97.7166
1435.04	99.0548		1435.04	97.606		1435.04	97.6763
1438.9	98.649		1438.9	96.6967		1438.9	96.9187
1442.75	98.2513		1442.75	96.038		1442.75	96.3756
1446.61	98.4885		1446.61	96.4049		1446.61	96.7952
1450.47	98.8457		1450.47	97.1382		1450.47	97.4441
1454.33	99.5827		1454.33	98.3816		1454.33	98.6171
1458.18	100.369		1458.18	99.6458		1458.18	99.7541
1462.04	99.9209		1462.04	99.284		1462.04	99.2144
1465.9	99.744		1465.9	99.1606		1465.9	99.0038
1469.76	99.9422		1469.76	99.4626		1469.76	99.3136
1473.62	100.406		1473.62	100.034		1473.62	99.9724
1477.47	99.8277		1477.47	99.3289		1477.47	99.2186
1481.33	99.4727		1481.33	98.9205		1481.33	98.7586
1485.19	99.6999		1485.19	99.1951		1485.19	99.0612
1489.05	100.231		1489.05	99.8078		1489.05	99.7466
1492.9	100.067		1492.9	99.5707		1492.9	99.4946
1496.76	100.133		1496.76	99.5722		1496.76	99.5233
1500.62	99.8868		1500.62	99.0967		1500.62	99.0686
1504.48	100.149		1504.48	99.1225		1504.48	99.2725
1508.33	100.109		1508.33	98.1442		1508.33	98.7508
1512.19	99.2266		1512.19	97.0087		1512.19	97.693
1516.05	99.9102		1516.05	98.4078		1516.05	98.9838
1519.91	101.198		1519.91	100.551		1519.91	100.969
1523.76	101.295		1523.76	100.927		1523.76	101.181
1527.62	100.597		1527.62	100.204		1527.62	100.297
1531.48	100.487		1531.48	100.14		1531.48	100.176
1535.34	100.907		1535.34	100.684		1535.34	100.746
1539.2	102.036		1539.2	102.042		1539.2	102.246
1543.05	101.837		1543.05	101.739		1543.05	101.92
1546.91	100.466		1546.91	100.133		1546.91	100.122
1550.77	100.291		1550.77	99.9625		1550.77	99.9063
1554.63	100.971		1554.63	100.816		1554.63	100.832
1558.48	102.009		1558.48	101.989		1558.48	102.141
1562.34	100.885		1562.34	100.586		1562.34	100.584
1566.2	100.431		1566.2	100.085		1566.2	100.007
1570.06	100.46		1570.06	100.082		1570.06	99.9949
1573.91	100.486		1573.91	100.081		1573.91	100.014
1577.77	100.271		1577.77	99.7937		1577.77	99.7124
1581.63	99.65		1581.63	99.0942		1581.63	98.9381
1585.49	99.4719		1585.49	98.917		1585.49	98.7334
1589.34	99.4978		1589.34	98.9534		1589.34	98.7595
1593.2	99.5684		1593.2	99.0073		1593.2	98.8093
1597.06	99.5013		1597.06	98.8792		1597.06	98.6516
1600.92	99.4056		1600.92	98.6562		1600.92	98.3995
1604.77	99.3523		1604.77	98.4017		1604.77	98.1818
1608.63	99.2608		1608.63	98.0693		1608.63	97.988
1612.49	99.4145		1612.49	98.2236		1612.49	98.3051
1616.35	100.082		1616.35	99.2603		1616.35	99.3854
1620.21	100.285		1620.21	99.7482		1620.21	99.7815
1624.06	100.305		1624.06	99.8661		1624.06	99.8498
1627.92	100.097		1627.92	99.6374		1627.92	99.5593
1631.78	100.112		1631.78	99.6961		1631.78	99.6146
1635.64	100.82		1635.64	100.497		1635.64	100.521
1639.49	100.313		1639.49	99.857		1639.49	99.8312
1643.35	100.273		1643.35	99.863		1643.35	99.833
1647.21	101.167		1647.21	100.9		1647.21	100.989
1651.07	101.546		1651.07	101.33		1651.07	101.487
1654.92	100.855		1654.92	100.42		1654.92	100.487
1658.78	99.9813		1658.78	99.4128		1658.78	99.3658
1662.64	99.9796		1662.64	99.4288		1662.64	99.3752
1666.5	100.169		1666.5	99.6635		1666.5	99.6261
1670.35	100.592		1670.35	100.143		1670.35	100.16
1674.21	100.382		1674.21	99.8612		1674.21	99.8388
1678.07	100.116		1678.07	99.5591		1678.07	99.4636
1681.93	100.667		1681.93	100.23		1681.93	100.147
1685.79	100.96		1685.79	100.491		1685.79	100.369
1689.64	100.142		1689.64	99.5365		1689.64	99.2593
1693.5	100.273		1693.5	99.7287		1693.5	99.4351
1697.36	101.193		1697.36	100.783		1697.36	100.609
1701.22	101.18		1701.22	100.706		1701.22	100.574
1705.07	100.524		1705.07	99.9621		1705.07	99.7814
1708.93	100.031		1708.93	99.4323		1708.93	99.2016
1712.79	100.15		1712.79	99.6514		1712.79	99.444
1716.65	100.865		1716.65	100.507		1716.65	100.399
1720.5	100.111		1720.5	99.5944		1720.5	99.3986
1724.36	99.5285		1724.36	98.9406		1724.36	98.6574
1728.22	99.6647		1728.22	99.1468		1728.22	98.8705
1732.08	100.376		1732.08	100.005		1732.08	99.8317
1735.93	100.496		1735.93	100.099		1735.93	99.9715
1739.79	100.219		1739.79	99.7895		1739.79	99.6401
1743.65	100.154		1743.65	99.7322		1743.65	99.5889
1747.51	100.352		1747.51	99.9943		1747.51	99.9061
1751.36	100.158		1751.36	99.7386		1751.36	99.6642
1755.22	99.7448		1755.22	99.2504		1755.22	99.1565
1759.08	99.7706		1759.08	99.2836		1759.08	99.2166
1762.94	99.7418		1762.94	99.2359		1762.94	99.1806
1766.8	99.7777		1766.8	99.2988		1766.8	99.2531
1770.65	100.376		1770.65	99.9999		1770.65	100.038
1774.51	100.261		1774.51	99.8157		1774.51	99.847
1778.37	99.7548		1778.37	99.2241		1778.37	99.2001
1782.23	99.6124		1782.23	99.0502		1782.23	99.0172
1786.08	99.5025		1786.08	98.9176		1786.08	98.8794
1789.94	99.8		1789.94	99.2786		1789.94	99.2809
1793.8	100.013		1793.8	99.4905		1793.8	99.5335
1797.66	99.8293		1797.66	99.2698		1797.66	99.2893
1801.51	99.6943		1801.51	99.1257		1801.51	99.1177
1805.37	99.5127		1805.37	98.9345		1805.37	98.9005
1809.23	99.5859		1809.23	99.0398		1809.23	99.0094
1813.09	99.5309		1813.09	98.9812		1813.09	98.9315
1816.94	99.3725		1816.94	98.8163		1816.94	98.7409
1820.8	99.444		1820.8	98.912		1820.8	98.8454
1824.66	99.7422		1824.66	99.2658		1824.66	99.245
1828.52	100.012		1828.52	99.5627		1828.52	99.5842
1832.38	99.7543		1832.38	99.2604		1832.38	99.2392
1836.23	99.4878		1836.23	98.9541		1836.23	98.8991
1840.09	99.573		1840.09	99.0757		1840.09	99.0394
1843.95	99.8563		1843.95	99.399		1843.95	99.404
1847.81	99.689		1847.81	99.1788		1847.81	99.1654
1851.66	99.4169		1851.66	98.8622		1851.66	98.8104
1855.52	99.3772		1855.52	98.821		1855.52	98.7576
1859.38	99.3788		1859.38	98.8288		1859.38	98.7624
1863.24	99.5078		1863.24	98.9958		1863.24	98.9457
1867.09	99.8699		1867.09	99.4109		1867.09	99.4188
1870.95	99.7934		1870.95	99.2761		1870.95	99.2835
1874.81	99.4325		1874.81	98.8592		1874.81	98.8129
1878.67	99.3768		1878.67	98.7997		1878.67	98.7397
1882.52	99.3903		1882.52	98.8114		1882.52	98.7648
1886.38	99.5051		1886.38	98.9409		1886.38	98.9165
1890.24	99.5644		1890.24	98.9922		1890.24	98.9841
1894.1	99.4868		1894.1	98.885		1894.1	98.8724
1897.95	99.3995		1897.95	98.7537		1897.95	98.7158
1901.81	99.3814		1901.81	98.6937		1901.81	98.6635
1905.67	99.4172		1905.67	98.7109		1905.67	98.716
1909.53	99.4342		1909.53	98.728		1909.53	98.7546
1913.39	99.4135		1913.39	98.718		1913.39	98.7478
1917.24	99.5956		1917.24	98.9501		1917.24	98.9857
1921.1	99.667		1921.1	99.0618		1921.1	99.0978
1924.96	99.5569		1924.96	98.9622		1924.96	98.9876
1928.82	99.4554		1928.82	98.8652		1928.82	98.8744
1932.67	99.4975		1932.67	98.9059		1932.67	98.9297
1936.53	99.5438		1936.53	98.956		1936.53	98.9887
1940.39	99.6789		1940.39	99.1346		1940.39	99.1781
1944.25	99.7584		1944.25	99.212		1944.25	99.289
1948.1	99.6662		1948.1	99.1059		1948.1	99.1788
1951.96	99.6069		1951.96	99.0606		1951.96	99.1159
1955.82	99.6258		1955.82	99.111		1955.82	99.1596
1959.68	99.6547		1959.68	99.1455		1959.68	99.1983
1963.53	99.743		1963.53	99.2192		1963.53	99.3286
1967.39	99.8262		1967.39	99.2963		1967.39	99.4644
1971.25	99.8071		1971.25	99.2696		1971.25	99.4583
1975.11	99.809		1975.11	99.2797		1975.11	99.4826
1978.97	99.8658		1978.97	99.3367		1978.97	99.5479
1982.82	99.8003		1982.82	99.2969		1982.82	99.4568
1986.68	99.8192		1986.68	99.3321		1986.68	99.4549
1990.54	99.8963		1990.54	99.4084		1990.54	99.5201
1994.4	99.8806		1994.4	99.3671		1994.4	99.4852
1998.25	99.8028		1998.25	99.2868		1998.25	99.4041
2002.11	99.7899		2002.11	99.2988		2002.11	99.416
2005.97	99.8208		2005.97	99.327		2005.97	99.4632
2009.83	99.8494		2009.83	99.3629		2009.83	99.5502
2013.68	99.8474		2013.68	99.3787		2013.68	99.581
2017.54	99.8819		2017.54	99.4457		2017.54	99.6382
2021.4	99.8643		2021.4	99.4229		2021.4	99.6084
2025.26	99.9136		2025.26	99.4423		2025.26	99.6397
2029.11	99.9337		2029.11	99.4482		2029.11	99.6554
2032.97	99.9568		2032.97	99.4848		2032.97	99.6705
2036.83	99.9311		2036.83	99.4866		2036.83	99.6455
2040.69	99.9301		2040.69	99.4792		2040.69	99.6266
2044.54	99.8851		2044.54	99.4086		2044.54	99.5546
2048.4	99.8357		2048.4	99.3489		2048.4	99.5
2052.26	99.777		2052.26	99.2719		2052.26	99.3883
2056.12	99.7717		2056.12	99.2584		2056.12	99.3498
2059.98	99.7865		2059.98	99.2572		2059.98	99.3526
2063.83	99.7895		2063.83	99.2512		2063.83	99.3573
2067.69	99.745		2067.69	99.2188		2067.69	99.3144
2071.55	99.7362		2071.55	99.2143		2071.55	99.2937
2075.41	99.7463		2075.41	99.2131		2075.41	99.2794
2079.26	99.7491		2079.26	99.1981		2079.26	99.2664
2083.12	99.735		2083.12	99.1698		2083.12	99.2502
2086.98	99.7269		2086.98	99.1682		2086.98	99.2392
2090.84	99.7394		2090.84	99.1769		2090.84	99.2265
2094.69	99.7594		2094.69	99.1909		2094.69	99.2392
2098.55	99.7593		2098.55	99.1903		2098.55	99.2508
2102.41	99.7483		2102.41	99.184		2102.41	99.2558
2106.27	99.7313		2106.27	99.1733		2106.27	99.237
2110.12	99.7294		2110.12	99.1763		2110.12	99.2261
2113.98	99.7172		2113.98	99.165		2113.98	99.223
2117.84	99.6936		2117.84	99.1419		2117.84	99.2058
2121.7	99.6718		2121.7	99.1173		2121.7	99.1809
2125.56	99.6962		2125.56	99.1331		2125.56	99.2003
2129.41	99.7564		2129.41	99.2009		2129.41	99.2469
2133.27	99.8057		2133.27	99.2693		2133.27	99.3253
2137.13	99.7954		2137.13	99.2897		2137.13	99.3631
2140.99	99.8024		2140.99	99.301		2140.99	99.3991
2144.84	99.8581		2144.84	99.3446		2144.84	99.4494
2148.7	99.9061		2148.7	99.4071		2148.7	99.5096
2152.56	99.9316		2152.56	99.4345		2152.56	99.5563
2156.42	100.01		2156.42	99.5304		2156.42	99.6832
2160.27	100.117		2160.27	99.619		2160.27	99.8123
2164.13	100.115		2164.13	99.595		2164.13	99.7789
2167.99	100.028		2167.99	99.4891		2167.99	99.6791
2171.85	99.9809		2171.85	99.4576		2171.85	99.665
2175.7	99.984		2175.7	99.469		2175.7	99.6813
2179.56	100.017		2179.56	99.49		2179.56	99.6888
2183.42	100.026		2183.42	99.5008		2183.42	99.681
2187.28	100.031		2187.28	99.5214		2187.28	99.681
2191.13	100.035		2191.13	99.5249		2191.13	99.6566
2194.99	100.007		2194.99	99.5083		2194.99	99.6306
2198.85	99.964		2198.85	99.4713		2198.85	99.5921
2202.71	99.9784		2202.71	99.4528		2202.71	99.5871
2206.57	99.9851		2206.57	99.4391		2206.57	99.5864
2210.42	99.98		2210.42	99.4257		2210.42	99.5701
2214.28	99.9601		2214.28	99.4193		2214.28	99.5487
2218.14	99.9577		2218.14	99.4168		2218.14	99.5624
2222	99.9552		2222	99.4102		2222	99.556
2225.85	99.9521		2225.85	99.3966		2225.85	99.5341
2229.71	99.939		2229.71	99.3657		2229.71	99.4866
2233.57	99.9175		2233.57	99.3439		2233.57	99.445
2237.43	99.8701		2237.43	99.291		2237.43	99.3964
2241.28	99.8301		2241.28	99.2311		2241.28	99.3514
2245.14	99.7598		2245.14	99.1426		2245.14	99.2687
2249	99.6705		2249	99.033		2249	99.1718
2252.86	99.5671		2252.86	98.9204		2252.86	99.054
2256.71	99.4229		2256.71	98.7768		2256.71	98.8998
2260.57	99.2678		2260.57	98.5975		2260.57	98.7167
2264.43	99.1314		2264.43	98.4306		2264.43	98.5668
2268.29	99.0519		2268.29	98.336		2268.29	98.475
2272.15	99.0335		2272.15	98.323		2272.15	98.4574
2276	99.0808		2276	98.3774		2276	98.5066
2279.86	99.1937		2279.86	98.4895		2279.86	98.6225
2283.72	99.109		2283.72	98.3779		2283.72	98.516
2287.58	98.551		2287.58	97.7477		2287.58	97.8789
2291.43	97.7057		2291.43	96.801		2291.43	96.9131
2295.29	96.7306		2295.29	95.7106		2295.29	95.8077
2299.15	95.6795		2299.15	94.5322		2299.15	94.6117
2303.01	94.3679		2303.01	93.0785		2303.01	93.1465
2306.86	92.5723		2306.86	91.0899		2306.86	91.1521
2310.72	90.6637		2310.72	88.9881		2310.72	89.0498
2314.58	89.0383		2314.58	87.2045		2314.58	87.2966
2318.44	86.7274		2318.44	84.6683		2318.44	84.7986
2322.29	84.1406		2322.29	81.8111		2322.29	81.9938
2326.15	82.277		2326.15	79.7508		2326.15	79.9836
2330.01	80.904		2330.01	78.2251		2330.01	78.5031
2333.87	80.1347		2333.87	77.3796		2333.87	77.7037
2337.72	79.4341		2337.72	76.6276		2337.72	76.957
2341.58	79.1955		2341.58	76.3488		2341.58	76.6763
2345.44	81.704		2345.44	79.0573		2345.44	79.3298
2349.3	82.7779		2349.3	80.271		2349.3	80.4817
2353.16	79.0908		2353.16	76.2981		2353.16	76.5414
2357.01	73.9672		2357.01	70.7196		2357.01	71.0674
2360.87	72.4956		2360.87	69.1269		2360.87	69.5147
2364.73	74.6787		2364.73	71.4776		2364.73	71.8422
2368.59	79.1068		2368.59	76.2745		2368.59	76.5821
2372.44	84.411		2372.44	82.0597		2372.44	82.2943
2376.3	89.4753		2376.3	87.6282		2376.3	87.7887
2380.16	94.0233		2380.16	92.6551		2380.16	92.7825
2384.02	97.5031		2384.02	96.5401		2384.02	96.6694
2387.87	99.2948		2387.87	98.5609		2387.87	98.6975
2391.73	99.7904		2391.73	99.1264		2391.73	99.2678
2395.59	99.8789		2395.59	99.2211		2395.59	99.3677
2399.45	99.9148		2399.45	99.2548		2399.45	99.4027
2403.3	99.9315		2403.3	99.2756		2403.3	99.4286
2407.16	99.9121		2407.16	99.2593		2407.16	99.4154
2411.02	99.9068		2411.02	99.2574		2411.02	99.4112
2414.88	99.9204		2414.88	99.2705		2414.88	99.429
2418.74	99.9429		2418.74	99.2893		2418.74	99.4514
2422.59	99.9247		2422.59	99.2715		2422.59	99.4284
2426.45	99.9151		2426.45	99.261		2426.45	99.4182
2430.31	99.9211		2430.31	99.2667		2430.31	99.4279
2434.17	99.9501		2434.17	99.2977		2434.17	99.4594
2438.02	99.9515		2438.02	99.2947		2438.02	99.4612
2441.88	99.9467		2441.88	99.2788		2441.88	99.4568
2445.74	99.9592		2445.74	99.2914		2445.74	99.4685
2449.6	99.9867		2449.6	99.3234		2449.6	99.5002
2453.45	99.9915		2453.45	99.3205		2453.45	99.5076
2457.31	99.9793		2457.31	99.2996		2457.31	99.4862
2461.17	99.9679		2461.17	99.2877		2461.17	99.461
2465.03	99.982		2465.03	99.3034		2465.03	99.4784
2468.88	100.004		2468.88	99.3224		2468.88	99.4994
2472.74	100.014		2472.74	99.3302		2472.74	99.4979
2476.6	99.9957		2476.6	99.3121		2476.6	99.4851
2480.46	100.009		2480.46	99.3199		2480.46	99.5011
2484.32	100.047		2484.32	99.3489		2484.32	99.5316
2488.17	100.06		2488.17	99.3578		2488.17	99.5528
2492.03	100.046		2492.03	99.345		2492.03	99.5334
2495.89	100.047		2495.89	99.3475		2495.89	99.5336
2499.75	100.055		2499.75	99.3645		2499.75	99.5496
2503.6	100.06		2503.6	99.3778		2503.6	99.5608
2507.46	100.056		2507.46	99.3705		2507.46	99.5555
2511.32	100.064		2511.32	99.3747		2511.32	99.5561
2515.18	100.075		2515.18	99.3923		2515.18	99.5688
2519.03	100.099		2519.03	99.4199		2519.03	99.6066
2522.89	100.105		2522.89	99.4222		2522.89	99.6139
2526.75	100.112		2526.75	99.4231		2526.75	99.6209
2530.61	100.121		2530.61	99.4345		2530.61	99.6328
2534.46	100.136		2534.46	99.4575		2534.46	99.6465
2538.32	100.136		2538.32	99.4535		2538.32	99.6391
2542.18	100.127		2542.18	99.4319		2542.18	99.6256
2546.04	100.116		2546.04	99.4214		2546.04	99.6177
2549.89	100.122		2549.89	99.4363		2549.89	99.6438
2553.75	100.145		2553.75	99.4546		2553.75	99.6659
2557.61	100.16		2557.61	99.4593		2557.61	99.6712
2561.47	100.152		2561.47	99.4463		2561.47	99.6621
2565.33	100.166		2565.33	99.4566		2565.33	99.6785
2569.18	100.195		2569.18	99.4777		2569.18	99.7089
2573.04	100.209		2573.04	99.49		2573.04	99.7207
2576.9	100.188		2576.9	99.4721		2576.9	99.6956
2580.76	100.183		2580.76	99.4619		2580.76	99.6903
2584.61	100.198		2584.61	99.474		2584.61	99.7122
2588.47	100.22		2588.47	99.4948		2588.47	99.739
2592.33	100.213		2592.33	99.4934		2592.33	99.729
2596.19	100.189		2596.19	99.465		2596.19	99.705
2600.04	100.191		2600.04	99.4556		2600.04	99.715
2603.9	100.216		2603.9	99.478		2603.9	99.7429
2607.76	100.224		2607.76	99.4763		2607.76	99.7514
2611.62	100.212		2611.62	99.4598		2611.62	99.7414
2615.47	100.207		2615.47	99.4583		2615.47	99.7342
2619.33	100.231		2619.33	99.4825		2619.33	99.7585
2623.19	100.246		2623.19	99.4906		2623.19	99.7755
2627.05	100.233		2627.05	99.4759		2627.05	99.7614
2630.91	100.213		2630.91	99.4525		2630.91	99.7413
2634.76	100.224		2634.76	99.4563		2634.76	99.7494
2638.62	100.243		2638.62	99.4699		2638.62	99.7686
2642.48	100.249		2642.48	99.4814		2642.48	99.7781
2646.34	100.224		2646.34	99.4601		2646.34	99.7528
2650.19	100.206		2650.19	99.4357		2650.19	99.7358
2654.05	100.212		2654.05	99.4378		2654.05	99.746
2657.91	100.225		2657.91	99.4549		2657.91	99.7593
2661.77	100.211		2661.77	99.443		2661.77	99.7435
2665.62	100.193		2665.62	99.4233		2665.62	99.718
2669.48	100.198		2669.48	99.4249		2669.48	99.7165
2673.34	100.223		2673.34	99.4443		2673.34	99.7447
2677.2	100.223		2677.2	99.4424		2677.2	99.7476
2681.05	100.208		2681.05	99.425		2681.05	99.7271
2684.91	100.201		2684.91	99.4124		2684.91	99.7105
2688.77	100.216		2688.77	99.4291		2688.77	99.733
2692.63	100.237		2692.63	99.4488		2692.63	99.7588
2696.48	100.242		2696.48	99.4456		2696.48	99.752
2700.34	100.225		2700.34	99.4208		2700.34	99.7227
2704.2	100.217		2704.2	99.4075		2704.2	99.7114
2708.06	100.231		2708.06	99.4231		2708.06	99.732
2711.92	100.247		2711.92	99.4468		2711.92	99.7559
2715.77	100.236		2715.77	99.4333		2715.77	99.74
2719.63	100.228		2719.63	99.4166		2719.63	99.7215
2723.49	100.239		2723.49	99.4293		2723.49	99.7324
2727.35	100.262		2727.35	99.4567		2727.35	99.7642
2731.2	100.272		2731.2	99.4698		2731.2	99.7789
2735.06	100.267		2735.06	99.4661		2735.06	99.7748
2738.92	100.268		2738.92	99.4604		2738.92	99.7721
2742.78	100.286		2742.78	99.4847		2742.78	99.7982
2746.63	100.295		2746.63	99.5015		2746.63	99.8142
2750.49	100.286		2750.49	99.4859		2750.49	99.7977
2754.35	100.276		2754.35	99.467		2754.35	99.7747
2758.21	100.284		2758.21	99.477		2758.21	99.7847
2762.06	100.308		2762.06	99.5035		2762.06	99.8154
2765.92	100.317		2765.92	99.5125		2765.92	99.8219
2769.78	100.296		2769.78	99.4933		2769.78	99.7947
2773.64	100.288		2773.64	99.4787		2773.64	99.7788
2777.5	100.3		2777.5	99.4844		2777.5	99.7867
2781.35	100.317		2781.35	99.5047		2781.35	99.8084
2785.21	100.304		2785.21	99.4906		2785.21	99.7943
2789.07	100.277		2789.07	99.4581		2789.07	99.7555
2792.93	100.275		2792.93	99.4464		2792.93	99.7406
2796.78	100.305		2796.78	99.4688		2796.78	99.7713
2800.64	100.319		2800.64	99.4851		2800.64	99.791
2804.5	100.303		2804.5	99.4708		2804.5	99.7718
2808.36	100.284		2808.36	99.4461		2808.36	99.7412
2812.21	100.296		2812.21	99.4494		2812.21	99.7472
2816.07	100.309		2816.07	99.4615		2816.07	99.7544
2819.93	100.304		2819.93	99.4493		2819.93	99.7305
2823.79	100.285		2823.79	99.4091		2823.79	99.6784
2827.64	100.272		2827.64	99.3661		2827.64	99.6306
2831.5	100.268		2831.5	99.3221		2831.5	99.5772
2835.36	100.244		2835.36	99.2163		2835.36	99.4655
2839.22	100.168		2839.22	99.0074		2839.22	99.2493
2843.07	100.083		2843.07	98.7738		2843.07	98.9872
2846.93	100.04		2846.93	98.6258		2846.93	98.7874
2850.79	100.054		2850.79	98.6217		2850.79	98.743
2854.65	100.083		2854.65	98.7022		2854.65	98.836
2858.51	100.106		2858.51	98.794		2858.51	98.9783
2862.36	100.125		2862.36	98.868		2862.36	99.1008
2866.22	100.157		2866.22	98.94		2866.22	99.201
2870.08	100.198		2870.08	99.0065		2870.08	99.284
2873.94	100.215		2873.94	99.0372		2873.94	99.3163
2877.79	100.203		2877.79	99.0097		2877.79	99.2943
2881.65	100.194		2881.65	98.9686		2881.65	99.2517
2885.51	100.192		2885.51	98.9319		2885.51	99.2059
2889.37	100.186		2889.37	98.8814		2889.37	99.1487
2893.22	100.135		2893.22	98.7683		2893.22	99.019
2897.08	100.059		2897.08	98.5943		2897.08	98.8404
2900.94	99.9908		2900.94	98.3812		2900.94	98.6426
2904.8	99.9278		2904.8	98.1344		2904.8	98.4167
2908.65	99.8431		2908.65	97.8493		2908.65	98.1362
2912.51	99.7351		2912.51	97.5399		2912.51	97.8005
2916.37	99.6438		2916.37	97.2476		2916.37	97.4823
2920.23	99.596		2920.23	97.0338		2920.23	97.2882
2924.09	99.5852		2924.09	96.9536		2924.09	97.2623
2927.94	99.6173		2927.94	97.0326		2927.94	97.4025
2931.8	99.6882		2931.8	97.2572		2931.8	97.6857
2935.66	99.8122		2935.66	97.6046		2935.66	98.0724
2939.52	99.9589		2939.52	97.9828		2939.52	98.4744
2943.37	100.085		2943.37	98.3179		2943.37	98.8058
2947.23	100.167		2947.23	98.5522		2947.23	99.0165
2951.09	100.216		2951.09	98.6914		2951.09	99.138
2954.95	100.272		2954.95	98.8205		2954.95	99.2488
2958.8	100.337		2958.8	98.9658		2958.8	99.3905
2962.66	100.395		2962.66	99.1095		2962.66	99.5445
2966.52	100.433		2966.52	99.2439		2966.52	99.6807
2970.38	100.457		2970.38	99.3615		2970.38	99.7917
2974.23	100.505		2974.23	99.4641		2974.23	99.8994
2978.09	100.539		2978.09	99.52		2978.09	99.9647
2981.95	100.538		2981.95	99.5122		2981.95	99.968
2985.81	100.515		2985.81	99.4532		2985.81	99.9246
2989.66	100.493		2989.66	99.4081		2989.66	99.8902
2993.52	100.497		2993.52	99.4163		2993.52	99.8998
2997.38	100.513		2997.38	99.4325		2997.38	99.9161
3001.24	100.504		3001.24	99.3869		3001.24	99.8811
3005.1	100.465		3005.1	99.2788		3005.1	99.7867
3008.95	100.426		3008.95	99.165		3008.95	99.6973
3012.81	100.437		3012.81	99.1308		3012.81	99.6976
3016.67	100.45		3016.67	99.1225		3016.67	99.7048
3020.53	100.432		3020.53	99.062		3020.53	99.6558
3024.38	100.402		3024.38	99.0114		3024.38	99.6073
3028.24	100.444		3028.24	99.121		3028.24	99.7068
3032.1	100.535		3032.1	99.3279		3032.1	99.891
3035.96	100.577		3035.96	99.4396		3035.96	99.9894
3039.81	100.57		3039.81	99.4463		3039.81	99.9905
3043.67	100.552		3043.67	99.4169		3043.67	99.9546
3047.53	100.556		3047.53	99.395		3047.53	99.946
3051.39	100.588		3051.39	99.4197		3051.39	99.9858
3055.24	100.633		3055.24	99.511		3055.24	100.084
3059.1	100.673		3059.1	99.6278		3059.1	100.182
3062.96	100.719		3062.96	99.7431		3062.96	100.268
3066.82	100.769		3066.82	99.835		3066.82	100.357
3070.68	100.774		3070.68	99.8646		3070.68	100.389
3074.53	100.772		3074.53	99.8831		3074.53	100.398
3078.39	100.769		3078.39	99.8896		3078.39	100.39
3082.25	100.763		3082.25	99.8697		3082.25	100.366
3086.11	100.763		3086.11	99.8493		3086.11	100.358
3089.96	100.787		3089.96	99.8687		3089.96	100.398
3093.82	100.823		3093.82	99.9225		3093.82	100.456
3097.68	100.846		3097.68	99.9707		3097.68	100.496
3101.54	100.861		3101.54	100.004		3101.54	100.52
3105.39	100.884		3105.39	100.031		3105.39	100.546
3109.25	100.89		3109.25	100.041		3109.25	100.563
3113.11	100.894		3113.11	100.052		3113.11	100.575
3116.97	100.888		3116.97	100.038		3116.97	100.559
3120.82	100.898		3120.82	100.032		3120.82	100.568
3124.68	100.922		3124.68	100.055		3124.68	100.595
3128.54	100.932		3128.54	100.07		3128.54	100.612
3132.4	100.929		3132.4	100.073		3132.4	100.61
3136.25	100.906		3136.25	100.06		3136.25	100.586
3140.11	100.907		3140.11	100.069		3140.11	100.595
3143.97	100.944		3143.97	100.113		3143.97	100.643
3147.83	100.945		3147.83	100.122		3147.83	100.645
3151.69	100.929		3151.69	100.106		3151.69	100.624
3155.54	100.933		3155.54	100.105		3155.54	100.622
3159.4	100.965		3159.4	100.146		3159.4	100.664
3163.26	100.993		3163.26	100.185		3163.26	100.711
3167.12	100.997		3167.12	100.191		3167.12	100.729
3170.97	100.979		3170.97	100.17		3170.97	100.706
3174.83	101.01		3174.83	100.192		3174.83	100.727
3178.69	101.048		3178.69	100.228		3178.69	100.773
3182.55	101.049		3182.55	100.234		3182.55	100.786
3186.4	101.037		3186.4	100.218		3186.4	100.766
3190.26	101.03		3190.26	100.201		3190.26	100.742
3194.12	101.055		3194.12	100.229		3194.12	100.775
3197.98	101.1		3197.98	100.287		3197.98	100.842
3201.83	101.093		3201.83	100.289		3201.83	100.841
3205.69	101.08		3205.69	100.274		3205.69	100.83
3209.55	101.092		3209.55	100.279		3209.55	100.841
3213.41	101.121		3213.41	100.307		3213.41	100.87
3217.27	101.151		3217.27	100.335		3217.27	100.905
3221.12	101.159		3221.12	100.341		3221.12	100.915
3224.98	101.132		3224.98	100.313		3224.98	100.885
3228.84	101.128		3228.84	100.309		3228.84	100.887
3232.7	101.137		3232.7	100.318		3232.7	100.896
3236.55	101.173		3236.55	100.35		3236.55	100.937
3240.41	101.195		3240.41	100.369		3240.41	100.965
3244.27	101.195		3244.27	100.376		3244.27	100.97
3248.13	101.17		3248.13	100.351		3248.13	100.937
3251.98	101.196		3251.98	100.377		3251.98	100.956
3255.84	101.234		3255.84	100.409		3255.84	100.99
3259.7	101.225		3259.7	100.396		3259.7	100.982
3263.56	101.203		3263.56	100.374		3263.56	100.95
3267.41	101.197		3267.41	100.368		3267.41	100.942
3271.27	101.236		3271.27	100.411		3271.27	101.003
3275.13	101.298		3275.13	100.476		3275.13	101.081
3278.99	101.288		3278.99	100.463		3278.99	101.065
3282.84	101.256		3282.84	100.422		3282.84	101.026
3286.7	101.246		3286.7	100.414		3286.7	101.02
3290.56	101.275		3290.56	100.455		3290.56	101.061
3294.42	101.277		3294.42	100.458		3294.42	101.067
3298.28	101.264		3298.28	100.437		3298.28	101.044
3302.13	101.245		3302.13	100.419		3302.13	101.016
3305.99	101.259		3305.99	100.439		3305.99	101.036
3309.85	101.31		3309.85	100.487		3309.85	101.099
3313.71	101.335		3313.71	100.506		3313.71	101.122
3317.56	101.324		3317.56	100.478		3317.56	101.091
3321.42	101.303		3321.42	100.447		3321.42	101.072
3325.28	101.312		3325.28	100.465		3325.28	101.091
3329.14	101.34		3329.14	100.505		3329.14	101.128
3332.99	101.353		3332.99	100.519		3332.99	101.149
3336.85	101.359		3336.85	100.522		3336.85	101.151
3340.71	101.347		3340.71	100.502		3340.71	101.13
3344.57	101.353		3344.57	100.495		3344.57	101.146
3348.42	101.38		3348.42	100.534		3348.42	101.19
3352.28	101.409		3352.28	100.578		3352.28	101.226
3356.14	101.411		3356.14	100.575		3356.14	101.219
3360	101.419		3360	100.579		3360	101.225
3363.86	101.444		3363.86	100.603		3363.86	101.264
3367.71	101.454		3367.71	100.609		3367.71	101.279
3371.57	101.437		3371.57	100.586		3371.57	101.25
3375.43	101.422		3375.43	100.576		3375.43	101.231
3379.29	101.417		3379.29	100.578		3379.29	101.232
3383.14	101.461		3383.14	100.627		3383.14	101.296
3387	101.493		3387	100.656		3387	101.343
3390.86	101.498		3390.86	100.66		3390.86	101.346
3394.72	101.487		3394.72	100.654		3394.72	101.325
3398.57	101.469		3398.57	100.63		3398.57	101.297
3402.43	101.481		3402.43	100.636		3402.43	101.308
3406.29	101.509		3406.29	100.662		3406.29	101.341
3410.15	101.498		3410.15	100.658		3410.15	101.333
3414	101.485		3414	100.645		3414	101.322
3417.86	101.523		3417.86	100.689		3417.86	101.374
3421.72	101.578		3421.72	100.739		3421.72	101.436
3425.58	101.57		3425.58	100.721		3425.58	101.419
3429.43	101.55		3429.43	100.701		3429.43	101.394
3433.29	101.516		3433.29	100.666		3433.29	101.35
3437.15	101.518		3437.15	100.672		3437.15	101.365
3441.01	101.583		3441.01	100.753		3441.01	101.464
3444.87	101.675		3444.87	100.853		3444.87	101.574
3448.72	101.656		3448.72	100.81		3448.72	101.534
3452.58	101.549		3452.58	100.695		3452.58	101.409
3456.44	101.537		3456.44	100.683		3456.44	101.396
3460.3	101.603		3460.3	100.74		3460.3	101.475
3464.15	101.644		3464.15	100.78		3464.15	101.522
3468.01	101.61		3468.01	100.755		3468.01	101.47
3471.87	101.591		3471.87	100.738		3471.87	101.445
3475.73	101.594		3475.73	100.739		3475.73	101.461
3479.58	101.65		3479.58	100.806		3479.58	101.543
3483.44	101.687		3483.44	100.849		3483.44	101.59
3487.3	101.642		3487.3	100.803		3487.3	101.528
3491.16	101.602		3491.16	100.747		3491.16	101.473
3495.01	101.625		3495.01	100.763		3495.01	101.503
3498.87	101.674		3498.87	100.834		3498.87	101.58
3502.73	101.759		3502.73	100.942		3502.73	101.698
3506.59	101.757		3506.59	100.935		3506.59	101.699
3510.45	101.697		3510.45	100.863		3510.45	101.614
3514.3	101.622		3514.3	100.772		3514.3	101.515
3518.16	101.642		3518.16	100.804		3518.16	101.548
3522.02	101.769		3522.02	100.953		3522.02	101.714
3525.88	101.867		3525.88	101.062		3525.88	101.844
3529.73	101.803		3529.73	100.984		3529.73	101.762
3533.59	101.667		3533.59	100.829		3533.59	101.587
3537.45	101.654		3537.45	100.8		3537.45	101.563
3541.31	101.7		3541.31	100.869		3541.31	101.631
3545.16	101.82		3545.16	101.008		3545.16	101.793
3549.02	101.83		3549.02	101.005		3549.02	101.803
3552.88	101.76		3552.88	100.93		3552.88	101.725
3556.74	101.668		3556.74	100.827		3556.74	101.612
3560.59	101.736		3560.59	100.944		3560.59	101.728
3564.45	102.079		3564.45	101.363		3564.45	102.193
3568.31	102.132		3568.31	101.342		3568.31	102.204
3572.17	101.724		3572.17	100.849		3572.17	101.662
3576.02	101.593		3576.02	100.726		3576.02	101.528
3579.88	101.5		3579.88	100.634		3579.88	101.424
3583.74	101.54		3583.74	100.716		3583.74	101.515
3587.6	101.674		3587.6	100.827		3587.6	101.684
3591.46	101.379		3591.46	100.483		3591.46	101.337
3595.31	101.288		3595.31	100.394		3595.31	101.26
3599.17	101.279		3599.17	100.357		3599.17	101.244
3603.03	101.163		3603.03	100.253		3603.03	101.107
3606.89	101.51		3606.89	100.678		3606.89	101.535
3610.74	102.172		3610.74	101.393		3610.74	102.31
3614.6	102.344		3614.6	101.589		3614.6	102.539
3618.46	102.07		3618.46	101.251		3618.46	102.22
3622.32	101.306		3622.32	100.378		3622.32	101.294
3626.17	101.269		3626.17	100.406		3626.17	101.316
3630.03	101.817		3630.03	100.911		3630.03	101.905
3633.89	101.524		3633.89	100.539		3633.89	101.478
3637.75	101.477		3637.75	100.513		3637.75	101.39
3641.6	101.673		3641.6	100.788		3641.6	101.629
3645.46	102.539		3645.46	101.881		3645.46	102.794
3649.32	103.616		3649.32	103.025		3649.32	104.127
3653.18	102.931		3653.18	102.162		3653.18	103.204
3657.04	102.264		3657.04	101.413		3657.04	102.342
3660.89	101.854		3660.89	100.964		3660.89	101.809
3664.75	101.846		3664.75	101.041		3664.75	101.874
3668.61	102.667		3668.61	102.027		3668.61	102.981
3672.47	103.483		3672.47	102.949		3672.47	104.04
3676.32	103.332		3676.32	102.681		3676.32	103.814
3680.18	102.22		3680.18	101.396		3680.18	102.378
3684.04	101.755		3684.04	100.974		3684.04	101.863
3687.9	102.365		3687.9	101.687		3687.9	102.695
3691.75	102.078		3691.75	101.249		3691.75	102.297
3695.61	101.052		3695.61	100.115		3695.61	101.016
3699.47	100.873		3699.47	99.9696		3699.47	100.834
3703.33	100.939		3703.33	100.056		3703.33	100.94
3707.18	101.328		3707.18	100.558		3707.18	101.47
3711.04	102.347		3711.04	101.655		3711.04	102.674
3714.9	102.023		3714.9	101.228		3714.9	102.188
3718.76	101.339		3718.76	100.525		3718.76	101.413
3722.61	101.032		3722.61	100.186		3722.61	101.118
3726.47	100.762		3726.47	99.8671		3726.47	100.808
3730.33	101.176		3730.33	100.416		3730.33	101.362
3734.19	102.381		3734.19	101.767		3734.19	102.847
3738.05	102.588		3738.05	101.918		3738.05	103
3741.9	102.745		3741.9	102.181		3741.9	103.209
3745.76	103.782		3745.76	103.337		3745.76	104.487
3749.62	104.397		3749.62	103.982		3749.62	105.235
3753.48	103.734		3753.48	103.156		3753.48	104.311
3757.33	102.992		3757.33	102.343		3757.33	103.368
3761.19	102.694		3761.19	101.989		3761.19	102.967
3765.05	102.568		3765.05	101.87		3765.05	102.83
3768.91	102.686		3768.91	101.962		3768.91	102.961
3772.76	102.292		3772.76	101.497		3772.76	102.437
3776.62	102.233		3776.62	101.473		3776.62	102.375
3780.48	102.456		3780.48	101.722		3780.48	102.654
3784.34	102.349		3784.34	101.578		3784.34	102.516
3788.19	102.08		3788.19	101.276		3788.19	102.182
3792.05	102.093		3792.05	101.312		3792.05	102.205
3795.91	102.636		3795.91	101.978		3795.91	102.927
3799.77	103.421		3799.77	102.875		3799.77	103.934
3803.63	103.551		3803.63	102.967		3803.63	104.078
3807.48	102.952		3807.48	102.228		3807.48	103.274
3811.34	102.491		3811.34	101.767		3811.34	102.715
3815.2	102.987		3815.2	102.405		3815.2	103.394
3819.06	103.767		3819.06	103.243		3819.06	104.384
3822.91	103.515		3822.91	102.876		3822.91	104.025
3826.77	102.927		3826.77	102.228		3826.77	103.267
3830.63	102.887		3830.63	102.254		3830.63	103.256
3834.49	103.38		3834.49	102.852		3834.49	103.918
3838.34	103.929		3838.34	103.39		3838.34	104.571
3842.2	103.405		3842.2	102.726		3842.2	103.864
3846.06	102.711		3846.06	101.99		3846.06	102.987
3849.92	103.054		3849.92	102.492		3849.92	103.488
3853.77	103.96		3853.77	103.383		3853.77	104.574
3857.63	103.173		3857.63	102.452		3857.63	103.544
3861.49	102.98		3861.49	102.328		3861.49	103.341
3865.35	103.27		3865.35	102.664		3865.35	103.709
3869.2	103.367		3869.2	102.751		3869.2	103.839
3873.06	103.122		3873.06	102.411		3873.06	103.482
3876.92	102.735		3876.92	101.993		3876.92	103.003
3880.78	102.859		3880.78	102.151		3880.78	103.177
3884.64	102.92		3884.64	102.198		3884.64	103.239
3888.49	102.786		3888.49	102.039		3888.49	103.065
3892.35	102.673		3892.35	101.906		3892.35	102.917
3896.21	102.572		3896.21	101.849		3896.21	102.829
3900.07	103.029		3900.07	102.396		3900.07	103.441
3903.92	103.161		3903.92	102.444		3903.92	103.543
3907.78	102.499		3907.78	101.661		3907.78	102.665
3911.64	102.149		3911.64	101.303		3911.64	102.218
3915.5	102.328		3915.5	101.534		3915.5	102.463
3919.35	102.502		3919.35	101.716		3919.35	102.695
3923.21	102.473		3923.21	101.693		3923.21	102.671
3927.07	102.441		3927.07	101.657		3927.07	102.619
3930.93	102.464		3930.93	101.659		3930.93	102.635
3934.78	102.354		3934.78	101.509		3934.78	102.478
3938.64	102.239		3938.64	101.41		3938.64	102.357
3942.5	102.307		3942.5	101.498		3942.5	102.45
3946.36	102.339		3946.36	101.515		3946.36	102.477
3950.22	102.349		3950.22	101.501		3950.22	102.475
3954.07	102.295		3954.07	101.431		3954.07	102.404
3957.93	102.261		3957.93	101.401		3957.93	102.368
3961.79	102.244		3961.79	101.392		3961.79	102.348
3965.65	102.212		3965.65	101.353		3965.65	102.302
3969.5	102.21		3969.5	101.357		3969.5	102.309
3973.36	102.249		3973.36	101.396		3973.36	102.36
3977.22	102.264		3977.22	101.403		3977.22	102.377
3981.08	102.245		3981.08	101.383		3981.08	102.349
3984.93	102.203		3984.93	101.343		3984.93	102.287
3988.79	102.2		3988.79	101.332		3988.79	102.277
3992.65	102.261		3992.65	101.39		3992.65	102.358
3996.51	102.289		3996.51	101.42		3996.51	102.395
4000.36	102.262		4000.36	101.394		4000.36	102.36
