# Supplementary material for: Dataset in characterization of the polymer produced using different method of synthesis polychloromethylstyrene (PCMS) with clay and without clay
Source: Data Brief. 2021 Jan 9;34:106738. doi: 10.1016/j.dib.2021.106738 (PMC7820932; doi:10.1016/j.dib.2021.106738)
Supplement: Supplementary file 4 [file mmc4.xlsx]

## Sheet: Sheet1
Raw data of polychloromethylstyrene (PCMS) with 20A clay cloisite
1% clay cloisite			2% clay cloisite			4% clay cloisite
401.194	98.7416		401.194	97.3456		401.194	98.1509
405.051	102.983		405.051	96.5416		405.051	96.7703
408.909	111.61		408.909	108.734		408.909	104.868
412.767	122.466		412.767	119.093		412.767	107.737
416.624	123.225		416.624	112.417		416.624	112.159
420.482	107.575		420.482	99.4291		420.482	90.0984
424.34	96.7268		424.34	93.3275		424.34	93.5502
428.197	104.461		428.197	103.949		428.197	102.068
432.055	106.611		432.055	110.455		432.055	101.537
435.912	97.6329		435.912	100.921		435.912	94.0776
439.77	99.1597		439.77	98.8289		439.77	98.5735
443.628	97.0621		443.628	100.267		443.628	98.1212
447.485	95.4686		447.485	99.1788		447.485	96.4178
451.343	96.3891		451.343	98.5908		451.343	94.5854
455.201	98.9486		455.201	100.924		455.201	96.9463
459.058	98.0781		459.058	100.778		459.058	97.2442
462.916	99.3959		462.916	104.229		462.916	100.01
466.773	99.7744		466.773	104.299		466.773	99.0624
470.631	97.9324		470.631	100.281		470.631	97.319
474.489	95.6056		474.489	97.5091		474.489	96.8809
478.346	97.243		478.346	99.7209		478.346	98.572
482.204	98.0284		482.204	99.324		482.204	96.3888
486.062	96.9733		486.062	97.414		486.062	94.4051
489.919	96.745		489.919	98.6682		489.919	95.4319
493.777	97.8957		493.777	100.393		493.777	97.327
497.635	99.0791		497.635	100.787		497.635	98.1273
501.492	100.368		501.492	102.594		501.492	100.203
505.35	98.1152		505.35	100.934		505.35	97.9171
509.207	96.6039		509.207	99.9816		509.207	96.6162
513.065	96.7306		513.065	99.4026		513.065	96.4054
516.923	97.4137		516.923	99.4361		516.923	96.0042
520.78	97.1078		520.78	98.8197		520.78	96.3166
524.638	97.419		524.638	98.3368		524.638	96.6184
528.496	97.1085		528.496	97.5402		528.496	95.8183
532.353	96.7649		532.353	96.864		532.353	95.7713
536.211	96.1254		536.211	95.7706		536.211	95.5154
540.068	95.4082		540.068	94.6607		540.068	95.3769
543.926	94.44		543.926	93.3998		543.926	94.5602
547.784	94.5979		547.784	93.5318		547.784	94.6863
551.641	95.1703		551.641	93.5224		551.641	94.3841
555.499	95.6503		555.499	93.4416		555.499	94.1762
559.357	95.1916		559.357	93.1067		559.357	94.2284
563.214	95.6799		563.214	94.1198		563.214	95.3029
567.072	95.3858		567.072	94.1732		567.072	95.0355
570.93	95.4769		570.93	93.9613		570.93	94.9088
574.787	95.8212		574.787	94.4882		574.787	95.078
578.645	95.7554		578.645	94.3798		578.645	95.0291
582.502	95.6681		582.502	94.0086		582.502	95.0599
586.36	95.5765		586.36	93.7657		586.36	95.2244
590.218	95.7332		590.218	93.8229		590.218	95.4139
594.075	95.8976		594.075	93.6006		594.075	95.3043
597.933	95.5718		597.933	93.1937		597.933	94.915
601.791	95.2322		601.791	93.0301		601.791	94.7241
605.648	94.9756		605.648	92.7889		605.648	94.4583
609.506	95.0681		609.506	92.8873		609.506	94.4811
613.363	95.3877		613.363	93.2469		613.363	94.7092
617.221	95.7067		617.221	93.5481		617.221	95.2596
621.079	96.2709		621.079	94.0589		621.079	95.8812
624.936	96.3933		624.936	93.9913		624.936	96.0821
628.794	95.9373		628.794	93.3369		628.794	95.6411
632.652	95.3002		632.652	92.4365		632.652	95.1147
636.509	94.7318		636.509	91.6422		636.509	94.6966
640.367	94.4486		640.367	91.3918		640.367	94.4821
644.225	93.881		644.225	90.9912		644.225	93.9253
648.082	92.8775		648.082	89.8779		648.082	93.037
651.94	92.0304		651.94	88.7178		651.94	92.3734
655.797	91.4927		655.797	87.6079		655.797	92.057
659.655	91.1454		659.655	86.3613		659.655	91.8489
663.513	90.0906		663.513	84.456		663.513	91.0029
667.37	86.6419		667.37	80.4093		667.37	87.9081
671.228	86.5404		671.228	79.6558		671.228	87.8398
675.086	88.3242		675.086	81.4851		675.086	89.4843
678.943	89.0124		678.943	82.7448		678.943	90.0204
682.801	90.1893		682.801	84.6814		682.801	90.9212
686.658	91.6057		686.658	86.8958		686.658	92.0833
690.516	93.0476		690.516	88.9411		690.516	93.3063
694.374	94.2355		694.374	90.4673		694.374	94.2757
698.231	95.0135		698.231	91.3536		698.231	94.9492
702.089	95.4366		702.089	91.7406		702.089	95.3608
705.947	95.7415		705.947	92.0548		705.947	95.6675
709.804	95.9974		709.804	92.4196		709.804	95.9028
713.662	96.2988		713.662	92.891		713.662	96.1672
717.52	96.2324		717.52	92.9812		717.52	96.1064
721.377	96.3015		721.377	93.0748		721.377	96.1622
725.235	96.7479		725.235	93.4307		725.235	96.5618
729.092	96.859		729.092	93.4885		729.092	96.6476
732.95	96.8211		732.95	93.4885		732.95	96.5859
736.808	96.8211		736.808	93.5022		736.808	96.5363
740.665	96.8393		740.665	93.4795		740.665	96.5248
744.523	96.9141		744.523	93.5297		744.523	96.5809
748.381	97.1073		748.381	93.8356		748.381	96.7732
752.238	97.3871		752.238	94.3429		752.238	97.0394
756.096	97.6792		756.096	94.8769		756.096	97.2836
759.954	97.9049		759.954	95.3071		759.954	97.4687
763.811	98.066		763.811	95.6061		763.811	97.5892
767.669	98.1432		767.669	95.7611		767.669	97.6229
771.526	98.1205		771.526	95.8166		771.526	97.6144
775.384	98.0888		775.384	95.8368		775.384	97.6192
779.242	98.1174		779.242	95.8401		779.242	97.6591
783.099	98.1456		783.099	95.7937		783.099	97.6851
786.957	98.1248		786.957	95.7063		786.957	97.6809
790.815	98.0428		790.815	95.5283		790.815	97.6292
794.672	97.9334		794.672	95.2953		794.672	97.5619
798.53	97.8137		798.53	94.9839		798.53	97.4585
802.387	97.58		802.387	94.4684		802.387	97.2486
806.245	97.1944		806.245	93.6696		806.245	96.9053
810.103	96.7803		810.103	92.7825		810.103	96.5281
813.96	96.4471		813.96	92.108		813.96	96.2187
817.818	96.1563		817.818	91.5553		817.818	95.9612
821.676	95.936		821.676	91.11		821.676	95.7666
825.533	95.9029		825.533	91.0169		825.533	95.7367
829.391	95.9936		829.391	91.1975		829.391	95.8188
833.249	96.0931		833.249	91.392		833.249	95.909
837.106	96.2427		837.106	91.6678		837.106	96.0307
840.964	96.5854		840.964	92.3232		840.964	96.3085
844.821	97.1921		844.821	93.4894		844.821	96.819
848.679	97.857		848.679	94.7772		848.679	97.4173
852.537	98.3621		852.537	95.7358		852.537	97.8828
856.394	98.7095		856.394	96.3364		856.394	98.186
860.252	98.9014		860.252	96.6394		860.252	98.3415
864.11	98.9888		864.11	96.7638		864.11	98.4447
867.967	98.9727		867.967	96.7667		867.967	98.4394
871.825	98.9084		871.825	96.6883		871.825	98.3687
875.682	98.8279		875.682	96.5771		875.682	98.3285
879.54	98.7446		879.54	96.4611		879.54	98.3071
883.398	98.674		883.398	96.3336		883.398	98.2541
887.255	98.6392		887.255	96.2546		887.255	98.199
891.113	98.6204		891.113	96.2176		891.113	98.161
894.971	98.6258		894.971	96.1767		894.971	98.1556
898.828	98.6546		898.828	96.1213		898.828	98.1975
902.686	98.6443		902.686	95.9794		902.686	98.2149
906.544	98.5686		906.544	95.7364		906.544	98.1607
910.401	98.4499		910.401	95.499		910.401	98.0617
914.259	98.393		914.259	95.4626		914.259	98.006
918.116	98.4201		918.116	95.6206		918.116	98.0265
921.974	98.4562		921.974	95.8138		921.974	98.0363
925.832	98.5063		925.832	95.9668		925.832	98.0631
929.689	98.5189		929.689	96.0329		929.689	98.0687
933.547	98.4902		933.547	96.0378		933.547	98.0348
937.405	98.4398		937.405	95.9849		937.405	97.9847
941.262	98.3679		941.262	95.8842		941.262	97.9219
945.12	98.3014		945.12	95.7867		945.12	97.8673
948.977	98.2839		948.977	95.7433		948.977	97.8562
952.835	98.2841		952.835	95.7585		952.835	97.8687
956.693	98.2643		956.693	95.7606		956.693	97.8595
960.55	98.2161		960.55	95.6849		960.55	97.8165
964.408	98.1492		964.408	95.5895		964.408	97.7672
968.266	98.0951		968.266	95.5389		968.266	97.7284
972.123	98.0645		972.123	95.5206		972.123	97.7135
975.981	98.0135		975.981	95.4525		975.981	97.6881
979.839	97.9298		979.839	95.3036		979.839	97.6195
983.696	97.8574		983.696	95.1106		983.696	97.5526
987.554	97.8215		987.554	94.9348		987.554	97.5493
991.411	97.8387		991.411	94.8532		991.411	97.6088
995.269	97.8631		995.269	94.8029		995.269	97.6758
999.127	97.8034		999.127	94.6312		999.127	97.6684
1002.98	97.6501		1002.98	94.2929		1002.98	97.5778
1006.84	97.4251		1006.84	93.8147		1006.84	97.4145
1010.7	97.1634		1010.7	93.2329		1010.7	97.2001
1014.56	96.8594		1014.56	92.5242		1014.56	96.9173
1018.41	96.7083		1018.41	92.0846		1018.41	96.7723
1022.27	96.9295		1022.27	92.379		1022.27	96.9733
1026.13	97.1662		1026.13	92.711		1026.13	97.1766
1029.99	97.2229		1029.99	92.7189		1029.99	97.2065
1033.85	97.2444		1033.85	92.6555		1033.85	97.1989
1037.7	97.2655		1037.7	92.5905		1037.7	97.1968
1041.56	97.2788		1041.56	92.5409		1041.56	97.1949
1045.42	97.3059		1045.42	92.552		1045.42	97.1892
1049.28	97.3508		1049.28	92.6615		1049.28	97.2005
1053.13	97.4263		1053.13	92.8952		1053.13	97.242
1056.99	97.5406		1056.99	93.2143		1056.99	97.2939
1060.85	97.653		1060.85	93.499		1060.85	97.3236
1064.71	97.7227		1064.71	93.6781		1064.71	97.3125
1068.56	97.7454		1068.56	93.7557		1068.56	97.2544
1072.42	97.7631		1072.42	93.8301		1072.42	97.1923
1076.28	97.7898		1076.28	93.9512		1076.28	97.1436
1080.14	97.8251		1080.14	94.1062		1080.14	97.1303
1083.99	97.8565		1083.99	94.2695		1083.99	97.1266
1087.85	97.9008		1087.85	94.4481		1087.85	97.1419
1091.71	97.9341		1091.71	94.6122		1091.71	97.1756
1095.57	97.9825		1095.57	94.7648		1095.57	97.2175
1099.43	98.0183		1099.43	94.8551		1099.43	97.2428
1103.28	97.983		1103.28	94.7886		1103.28	97.2125
1107.14	97.9085		1107.14	94.626		1107.14	97.1659
1111	97.9287		1111	94.6449		1111	97.2172
1114.86	98.0696		1114.86	94.9154		1114.86	97.3618
1118.71	98.2652		1118.71	95.2978		1118.71	97.5372
1122.57	98.4516		1122.57	95.6554		1122.57	97.7001
1126.43	98.5825		1126.43	95.9029		1126.43	97.8121
1130.29	98.6662		1130.29	96.0477		1130.29	97.878
1134.14	98.7015		1134.14	96.1076		1134.14	97.9003
1138	98.695		1138	96.094		1138	97.8819
1141.86	98.6655		1141.86	96.0438		1141.86	97.8512
1145.72	98.6312		1145.72	95.9762		1145.72	97.813
1149.57	98.597		1149.57	95.9264		1149.57	97.7801
1153.43	98.5713		1153.43	95.9085		1153.43	97.7621
1157.29	98.5651		1157.29	95.9171		1157.29	97.7545
1161.15	98.5442		1161.15	95.9028		1161.15	97.7262
1165	98.5136		1165	95.8667		1165	97.6807
1168.86	98.5011		1168.86	95.8569		1168.86	97.6493
1172.72	98.5117		1172.72	95.8682		1172.72	97.6542
1176.58	98.4796		1176.58	95.7947		1176.58	97.6261
1180.44	98.4568		1180.44	95.6794		1180.44	97.6044
1184.29	98.5079		1184.29	95.6975		1184.29	97.649
1188.15	98.5647		1188.15	95.8019		1188.15	97.7059
1192.01	98.5805		1192.01	95.8218		1192.01	97.7123
1195.87	98.5566		1195.87	95.755		1195.87	97.6736
1199.72	98.5218		1199.72	95.6639		1199.72	97.6124
1203.58	98.4828		1203.58	95.5493		1203.58	97.5366
1207.44	98.4123		1207.44	95.3738		1207.44	97.4382
1211.3	98.3327		1211.3	95.1889		1211.3	97.345
1215.15	98.3688		1215.15	95.2258		1215.15	97.3648
1219.01	98.5289		1219.01	95.5543		1219.01	97.5357
1222.87	98.641		1222.87	95.787		1222.87	97.6663
1226.73	98.6453		1226.73	95.7609		1226.73	97.6697
1230.58	98.6141		1230.58	95.7024		1230.58	97.6551
1234.44	98.5885		1234.44	95.7015		1234.44	97.6636
1238.3	98.5643		1238.3	95.6983		1238.3	97.669
1242.16	98.5239		1242.16	95.6493		1242.16	97.6522
1246.02	98.4346		1246.02	95.5033		1246.02	97.588
1249.87	98.2969		1249.87	95.2192		1249.87	97.4577
1253.73	98.0539		1253.73	94.6702		1253.73	97.2141
1257.59	97.5732		1257.59	93.5942		1257.59	96.7459
1261.45	96.9219		1261.45	92.19		1261.45	96.1254
1265.3	96.7266		1265.3	91.8692		1265.3	95.955
1269.16	97.3628		1269.16	93.3044		1269.16	96.5748
1273.02	98.1463		1273.02	94.9846		1273.02	97.3147
1276.88	98.5556		1276.88	95.8454		1276.88	97.7112
1280.73	98.7187		1280.73	96.1556		1280.73	97.8857
1284.59	98.7986		1284.59	96.2806		1284.59	97.9728
1288.45	98.8363		1288.45	96.3425		1288.45	98.0161
1292.31	98.8524		1292.31	96.3626		1292.31	98.0314
1296.16	98.8544		1296.16	96.3404		1296.16	98.032
1300.02	98.8457		1300.02	96.3041		1300.02	98.0266
1303.88	98.8417		1303.88	96.2852		1303.88	98.0243
1307.74	98.8424		1307.74	96.2738		1307.74	98.0255
1311.59	98.8485		1311.59	96.2629		1311.59	98.0368
1315.45	98.9097		1315.45	96.3169		1315.45	98.1088
1319.31	98.9787		1319.31	96.3975		1319.31	98.181
1323.17	98.9655		1323.17	96.4033		1323.17	98.1494
1327.03	98.9615		1327.03	96.4211		1327.03	98.1327
1330.88	98.9869		1330.88	96.4609		1330.88	98.1589
1334.74	99.0698		1334.74	96.5367		1334.74	98.2535
1338.6	99.2104		1338.6	96.6276		1338.6	98.4001
1342.46	99.0813		1342.46	96.4014		1342.46	98.2314
1346.31	98.9295		1346.31	96.166		1346.31	98.0483
1350.17	98.9068		1350.17	96.0809		1350.17	98.0131
1354.03	98.8828		1354.03	96.04		1354.03	97.9881
1357.89	98.9578		1357.89	96.1306		1357.89	98.0767
1361.74	99.1762		1361.74	96.3396		1361.74	98.3094
1365.6	99.1377		1365.6	96.2681		1365.6	98.2403
1369.46	99.0961		1369.46	96.2587		1369.46	98.1989
1373.32	99.3499		1373.32	96.5706		1373.32	98.4881
1377.17	99.2727		1377.17	96.5331		1377.17	98.3976
1381.03	99.0983		1381.03	96.416		1381.03	98.211
1384.89	99.3093		1384.89	96.7168		1384.89	98.4743
1388.75	99.4362		1388.75	96.882		1388.75	98.6299
1392.61	99.5846		1392.61	97.059		1392.61	98.8226
1396.46	99.9328		1396.46	97.3933		1396.46	99.2136
1400.32	99.6474		1400.32	97.0212		1400.32	98.895
1404.18	99.3102		1404.18	96.5814		1404.18	98.5237
1408.04	99.001		1408.04	96.1602		1408.04	98.1808
1411.89	98.7373		1411.89	95.7252		1411.89	97.9065
1415.75	98.9108		1415.75	95.6658		1415.75	98.1364
1419.61	99.2167		1419.61	95.7329		1419.61	98.484
1423.47	98.9728		1423.47	95.6156		1423.47	98.2053
1427.32	99.0687		1427.32	96.0642		1427.32	98.2944
1431.18	99.3146		1431.18	96.4548		1431.18	98.5574
1435.04	99.4402		1435.04	96.4485		1435.04	98.7078
1438.9	99.0426		1438.9	95.7756		1438.9	98.2542
1442.75	98.6026		1442.75	95.2753		1442.75	97.793
1446.61	98.9265		1446.61	95.7517		1446.61	98.1624
1450.47	99.3007		1450.47	96.3745		1450.47	98.5627
1454.33	100.262		1454.33	97.6265		1454.33	99.6602
1458.18	101.213		1458.18	98.7891		1458.18	100.663
1462.04	100.444		1462.04	98.0579		1462.04	99.8033
1465.9	100.148		1465.9	97.7743		1465.9	99.4898
1469.76	100.444		1469.76	98.1038		1469.76	99.8334
1473.62	101.115		1473.62	98.8103		1473.62	100.555
1477.47	100.24		1477.47	97.8713		1477.47	99.5394
1481.33	99.7148		1481.33	97.3292		1481.33	98.9708
1485.19	100.063		1485.19	97.6964		1485.19	99.3924
1489.05	100.855		1489.05	98.5033		1489.05	100.272
1492.9	100.629		1492.9	98.2171		1492.9	100.001
1496.76	100.773		1496.76	98.2858		1496.76	100.162
1500.62	100.498		1500.62	97.8376		1500.62	99.8504
1504.48	101.097		1504.48	98.2856		1504.48	100.594
1508.33	101.42		1508.33	98.1035		1508.33	100.921
1512.19	100.243		1512.19	96.9471		1512.19	99.606
1516.05	101.011		1516.05	98.2466		1516.05	100.475
1519.91	102.538		1519.91	100.268		1519.91	102.151
1523.76	102.455		1523.76	100.306		1523.76	101.998
1527.62	101.341		1527.62	99.167		1527.62	100.74
1531.48	101.153		1531.48	98.9897		1531.48	100.544
1535.34	101.773		1535.34	99.6773		1535.34	101.279
1539.2	103.468		1539.2	101.487		1539.2	103.207
1543.05	103.131		1543.05	101.04		1543.05	102.742
1546.91	101.064		1546.91	98.8565		1546.91	100.42
1550.77	100.808		1550.77	98.6079		1550.77	100.158
1554.63	101.858		1554.63	99.7485		1554.63	101.38
1558.48	103.395		1558.48	101.326		1558.48	103.078
1562.34	101.677		1562.34	99.4394		1562.34	101.08
1566.2	101.018		1566.2	98.7666		1566.2	100.376
1570.06	101.059		1570.06	98.7896		1570.06	100.42
1573.91	101.113		1573.91	98.8465		1573.91	100.493
1577.77	100.792		1577.77	98.4934		1577.77	100.107
1581.63	99.8689		1581.63	97.544		1581.63	99.0798
1585.49	99.6087		1585.49	97.2855		1585.49	98.7984
1589.34	99.6436		1589.34	97.3193		1589.34	98.8426
1593.2	99.7388		1593.2	97.3977		1593.2	98.9424
1597.06	99.6566		1597.06	97.2607		1597.06	98.8329
1600.92	99.5527		1600.92	97.0631		1600.92	98.6879
1604.77	99.543		1604.77	96.953		1604.77	98.6789
1608.63	99.5293		1608.63	96.8444		1608.63	98.6912
1612.49	99.855		1612.49	97.2256		1612.49	99.1058
1616.35	100.752		1616.35	98.3429		1616.35	100.113
1620.21	100.921		1620.21	98.6403		1620.21	100.282
1624.06	100.929		1624.06	98.6673		1624.06	100.284
1627.92	100.605		1627.92	98.3062		1627.92	99.9116
1631.78	100.629		1631.78	98.365		1631.78	99.9759
1635.64	101.657		1635.64	99.4441		1635.64	101.115
1639.49	100.88		1639.49	98.5972		1639.49	100.207
1643.35	100.85		1643.35	98.6102		1643.35	100.222
1647.21	102.189		1647.21	100.015		1647.21	101.727
1651.07	102.765		1651.07	100.604		1651.07	102.373
1654.92	101.7		1654.92	99.3947		1654.92	101.089
1658.78	100.417		1658.78	98.0569		1658.78	99.6644
1662.64	100.421		1662.64	98.0811		1662.64	99.6925
1666.5	100.715		1666.5	98.3953		1666.5	100.033
1670.35	101.346		1670.35	99.0546		1670.35	100.739
1674.21	101.01		1674.21	98.694		1674.21	100.345
1678.07	100.579		1678.07	98.2735		1678.07	99.8782
1681.93	101.337		1681.93	99.1158		1681.93	100.775
1685.79	101.65		1685.79	99.4017		1685.79	101.063
1689.64	100.405		1689.64	98.1009		1689.64	99.6554
1693.5	100.611		1693.5	98.3447		1693.5	99.9274
1697.36	102		1697.36	99.7506		1697.36	101.477
1701.22	102.006		1701.22	99.6448		1701.22	101.419
1705.07	101.041		1705.07	98.5978		1705.07	100.32
1708.93	100.298		1708.93	97.8081		1708.93	99.4892
1712.79	100.487		1712.79	97.9958		1712.79	99.729
1716.65	101.551		1716.65	99.012		1716.65	100.871
1720.5	100.438		1720.5	97.7327		1720.5	99.5455
1724.36	99.5791		1724.36	96.8131		1724.36	98.5922
1728.22	99.7957		1728.22	97.0446		1728.22	98.8695
1732.08	100.871		1732.08	98.1472		1732.08	100.102
1735.93	101.057		1735.93	98.2271		1735.93	100.268
1739.79	100.664		1739.79	97.7851		1739.79	99.8213
1743.65	100.564		1743.65	97.7053		1743.65	99.7287
1747.51	100.874		1747.51	98.0797		1747.51	100.105
1751.36	100.602		1751.36	97.83		1751.36	99.7891
1755.22	100.009		1755.22	97.2747		1755.22	99.1411
1759.08	100.054		1759.08	97.3934		1759.08	99.2133
1762.94	100.02		1762.94	97.4083		1762.94	99.1791
1766.8	100.099		1766.8	97.5539		1766.8	99.2977
1770.65	101.012		1770.65	98.5487		1770.65	100.336
1774.51	100.816		1774.51	98.3495		1774.51	100.091
1778.37	100.06		1778.37	97.587		1778.37	99.2626
1782.23	99.8635		1782.23	97.3978		1782.23	99.0569
1786.08	99.714		1786.08	97.257		1786.08	98.9039
1789.94	100.172		1789.94	97.7616		1789.94	99.4432
1793.8	100.482		1793.8	98.0687		1793.8	99.7709
1797.66	100.193		1797.66	97.7828		1797.66	99.4455
1801.51	99.9844		1801.51	97.5871		1801.51	99.2111
1805.37	99.7242		1805.37	97.3301		1805.37	98.9153
1809.23	99.8079		1809.23	97.4465		1809.23	99.0218
1813.09	99.7034		1813.09	97.3492		1813.09	98.9026
1816.94	99.4765		1816.94	97.1255		1816.94	98.6549
1820.8	99.5869		1820.8	97.2439		1820.8	98.786
1824.66	100.031		1824.66	97.7117		1824.66	99.2945
1828.52	100.423		1828.52	98.1132		1828.52	99.7183
1832.38	100.036		1832.38	97.7087		1832.38	99.2752
1836.23	99.644		1836.23	97.309		1836.23	98.8434
1840.09	99.7814		1840.09	97.4677		1840.09	99.0108
1843.95	100.183		1843.95	97.8899		1843.95	99.4565
1847.81	99.9268		1847.81	97.6069		1847.81	99.1566
1851.66	99.531		1851.66	97.1983		1851.66	98.7178
1855.52	99.4843		1855.52	97.1504		1855.52	98.6647
1859.38	99.4954		1859.38	97.161		1859.38	98.6751
1863.24	99.6906		1863.24	97.366		1863.24	98.8979
1867.09	100.216		1867.09	97.9212		1867.09	99.4917
1870.95	100.079		1870.95	97.7569		1870.95	99.3235
1874.81	99.561		1874.81	97.2172		1874.81	98.7546
1878.67	99.4939		1878.67	97.1516		1878.67	98.6851
1882.52	99.5325		1882.52	97.1841		1882.52	98.7129
1886.38	99.703		1886.38	97.3622		1886.38	98.8955
1890.24	99.7901		1890.24	97.4466		1890.24	98.9915
1894.1	99.6794		1894.1	97.3218		1894.1	98.8725
1897.95	99.5496		1897.95	97.1733		1897.95	98.7174
1901.81	99.524		1901.81	97.1285		1901.81	98.6864
1905.67	99.6005		1905.67	97.1935		1905.67	98.7699
1909.53	99.6644		1909.53	97.2588		1909.53	98.8468
1913.39	99.6383		1913.39	97.2559		1913.39	98.8279
1917.24	99.8603		1917.24	97.5206		1917.24	99.0676
1921.1	99.9403		1921.1	97.6185		1921.1	99.1487
1924.96	99.7798		1924.96	97.4787		1924.96	98.9662
1928.82	99.6291		1928.82	97.347		1928.82	98.7973
1932.67	99.651		1932.67	97.3936		1932.67	98.8232
1936.53	99.6984		1936.53	97.4595		1936.53	98.8663
1940.39	99.8952		1940.39	97.6879		1940.39	99.0962
1944.25	100.013		1944.25	97.8155		1944.25	99.2342
1948.1	99.8827		1948.1	97.6944		1948.1	99.0933
1951.96	99.8048		1951.96	97.6362		1951.96	99.015
1955.82	99.8352		1955.82	97.6978		1955.82	99.0564
1959.68	99.8759		1959.68	97.775		1959.68	99.1035
1963.53	100.005		1963.53	97.9265		1963.53	99.2408
1967.39	100.121		1967.39	98.0625		1967.39	99.3575
1971.25	100.094		1971.25	98.0479		1971.25	99.324
1975.11	100.133		1975.11	98.0579		1975.11	99.3417
1978.97	100.233		1978.97	98.0993		1978.97	99.4549
1982.82	100.161		1982.82	98.0013		1982.82	99.3798
1986.68	100.152		1986.68	97.9979		1986.68	99.3635
1990.54	100.227		1990.54	98.0672		1990.54	99.4337
1994.4	100.181		1994.4	98.0109		1994.4	99.3683
1998.25	100.079		1998.25	97.9274		1998.25	99.2517
2002.11	100.063		2002.11	97.9672		2002.11	99.2537
2005.97	100.096		2005.97	98.0344		2005.97	99.2998
2009.83	100.172		2009.83	98.1099		2009.83	99.3807
2013.68	100.2		2013.68	98.1274		2013.68	99.4121
2017.54	100.293		2017.54	98.2118		2017.54	99.475
2021.4	100.269		2021.4	98.1942		2021.4	99.4262
2025.26	100.274		2025.26	98.2077		2025.26	99.4446
2029.11	100.313		2029.11	98.2114		2029.11	99.4459
2032.97	100.354		2032.97	98.2186		2032.97	99.483
2036.83	100.326		2036.83	98.167		2036.83	99.4784
2040.69	100.341		2040.69	98.1541		2040.69	99.4864
2044.54	100.287		2044.54	98.0966		2044.54	99.4148
2048.4	100.242		2048.4	98.0414		2048.4	99.3833
2052.26	100.141		2052.26	97.9172		2052.26	99.2884
2056.12	100.097		2056.12	97.8687		2056.12	99.2514
2059.98	100.107		2059.98	97.8674		2059.98	99.2451
2063.83	100.117		2063.83	97.8544		2063.83	99.2422
2067.69	100.072		2067.69	97.7921		2067.69	99.1852
2071.55	100.052		2071.55	97.7704		2071.55	99.1548
2075.41	100.061		2075.41	97.768		2075.41	99.1631
2079.26	100.059		2079.26	97.7593		2079.26	99.1657
2083.12	100.033		2083.12	97.7278		2083.12	99.1418
2086.98	100.006		2086.98	97.723		2086.98	99.1301
2090.84	99.9888		2090.84	97.7256		2090.84	99.1126
2094.69	99.9993		2094.69	97.743		2094.69	99.1265
2098.55	100.014		2098.55	97.7392		2098.55	99.1409
2102.41	100.022		2102.41	97.7404		2102.41	99.1456
2106.27	99.9941		2106.27	97.7215		2106.27	99.1258
2110.12	99.9861		2110.12	97.7093		2110.12	99.1177
2113.98	99.9918		2113.98	97.7106		2113.98	99.1148
2117.84	99.9657		2117.84	97.7034		2117.84	99.0996
2121.7	99.9219		2121.7	97.6757		2121.7	99.0495
2125.56	99.9208		2125.56	97.7022		2125.56	99.041
2129.41	99.9458		2129.41	97.774		2129.41	99.0782
2133.27	100.005		2133.27	97.8767		2133.27	99.1481
2137.13	100.071		2137.13	97.944		2137.13	99.201
2140.99	100.104		2140.99	97.9918		2140.99	99.2357
2144.84	100.141		2144.84	98.0632		2144.84	99.2907
2148.7	100.199		2148.7	98.1611		2148.7	99.3672
2152.56	100.207		2152.56	98.2409		2152.56	99.3915
2156.42	100.318		2156.42	98.4037		2156.42	99.5148
2160.27	100.522		2160.27	98.5186		2160.27	99.7106
2164.13	100.521		2164.13	98.4505		2164.13	99.7128
2167.99	100.404		2167.99	98.3109		2167.99	99.5839
2171.85	100.363		2171.85	98.2527		2171.85	99.5055
2175.7	100.367		2175.7	98.2737		2175.7	99.5082
2179.56	100.382		2179.56	98.2908		2179.56	99.5425
2183.42	100.378		2183.42	98.2516		2183.42	99.5396
2187.28	100.398		2187.28	98.2466		2187.28	99.5528
2191.13	100.407		2191.13	98.236		2191.13	99.546
2194.99	100.39		2194.99	98.1977		2194.99	99.5183
2198.85	100.354		2198.85	98.1465		2198.85	99.4702
2202.71	100.36		2202.71	98.1527		2202.71	99.4788
2206.57	100.372		2206.57	98.1653		2206.57	99.4902
2210.42	100.348		2210.42	98.1415		2210.42	99.4693
2214.28	100.308		2214.28	98.0942		2214.28	99.4361
2218.14	100.316		2218.14	98.0889		2218.14	99.4462
2222	100.329		2222	98.0728		2222	99.4532
2225.85	100.327		2225.85	98.0563		2225.85	99.4369
2229.71	100.287		2229.71	98.022		2229.71	99.4029
2233.57	100.254		2233.57	97.9987		2233.57	99.3796
2237.43	100.225		2237.43	97.9498		2237.43	99.3326
2241.28	100.184		2241.28	97.8872		2241.28	99.2908
2245.14	100.089		2245.14	97.7863		2245.14	99.1968
2249	99.9712		2249	97.6859		2249	99.0941
2252.86	99.8631		2252.86	97.5921		2252.86	99.0233
2256.71	99.7293		2256.71	97.4641		2256.71	98.9249
2260.57	99.5671		2260.57	97.2929		2260.57	98.7773
2264.43	99.4225		2264.43	97.1456		2264.43	98.6476
2268.29	99.3444		2268.29	97.0691		2268.29	98.571
2272.15	99.3363		2272.15	97.0565		2272.15	98.5601
2276	99.3824		2276	97.0893		2276	98.6124
2279.86	99.499		2279.86	97.1693		2279.86	98.7056
2283.72	99.3951		2283.72	97.043		2283.72	98.5882
2287.58	98.7546		2287.58	96.4477		2287.58	98.0222
2291.43	97.7763		2291.43	95.5413		2291.43	97.1503
2295.29	96.656		2295.29	94.4789		2295.29	96.1246
2299.15	95.4483		2299.15	93.3278		2299.15	95.0144
2303.01	93.96		2303.01	91.9272		2303.01	93.6613
2306.86	91.9366		2306.86	90.0352		2306.86	91.8439
2310.72	89.8382		2310.72	88.0832		2310.72	89.986
2314.58	88.1253		2314.58	86.5006		2314.58	88.4967
2318.44	85.6825		2318.44	84.2359		2318.44	86.3793
2322.29	82.9581		2322.29	81.701		2322.29	84.0174
2326.15	81.0214		2326.15	79.9477		2326.15	82.3731
2330.01	79.6165		2330.01	78.7043		2330.01	81.1999
2333.87	78.9155		2333.87	78.0939		2333.87	80.661
2337.72	78.2408		2337.72	77.4765		2337.72	80.1026
2341.58	77.928		2341.58	77.1497		2341.58	79.7682
2345.44	80.4564		2345.44	79.4393		2345.44	81.8787
2349.3	81.4883		2349.3	80.4213		2349.3	82.773
2353.16	77.5926		2353.16	76.8742		2353.16	79.4021
2357.01	72.2773		2357.01	71.9635		2357.01	74.7529
2360.87	70.8095		2360.87	70.5547		2360.87	73.4347
2364.73	73.1312		2364.73	72.6812		2364.73	75.458
2368.59	77.7665		2368.59	76.9673		2368.59	79.4999
2372.44	83.3373		2372.44	82.0788		2372.44	84.3236
2376.3	88.7092		2376.3	87.03		2376.3	88.971
2380.16	93.6251		2380.16	91.6175		2380.16	93.3077
2384.02	97.494		2384.02	95.267		2384.02	96.7988
2387.87	99.5398		2387.87	97.2143		2387.87	98.6754
2391.73	100.118		2391.73	97.7707		2391.73	99.2124
2395.59	100.217		2395.59	97.8704		2395.59	99.3146
2399.45	100.254		2399.45	97.912		2399.45	99.3556
2403.3	100.281		2403.3	97.9455		2403.3	99.38
2407.16	100.273		2407.16	97.9429		2407.16	99.3676
2411.02	100.27		2411.02	97.9366		2411.02	99.3695
2414.88	100.284		2414.88	97.9541		2414.88	99.3914
2418.74	100.317		2418.74	97.9878		2418.74	99.4263
2422.59	100.304		2422.59	97.972		2422.59	99.4115
2426.45	100.291		2426.45	97.9545		2426.45	99.3923
2430.31	100.301		2430.31	97.9646		2430.31	99.4006
2434.17	100.336		2434.17	98.0022		2434.17	99.446
2438.02	100.337		2438.02	97.9995		2438.02	99.4478
2441.88	100.326		2441.88	97.9825		2441.88	99.433
2445.74	100.334		2445.74	97.9996		2445.74	99.4383
2449.6	100.379		2449.6	98.0453		2449.6	99.4812
2453.45	100.397		2453.45	98.0606		2453.45	99.4982
2457.31	100.371		2457.31	98.0388		2457.31	99.4729
2461.17	100.346		2461.17	98.0091		2461.17	99.4411
2465.03	100.367		2465.03	98.029		2465.03	99.4648
2468.88	100.39		2468.88	98.0508		2468.88	99.4944
2472.74	100.389		2472.74	98.0498		2472.74	99.4913
2476.6	100.371		2476.6	98.025		2476.6	99.4714
2480.46	100.392		2480.46	98.0464		2480.46	99.4883
2484.32	100.429		2484.32	98.0926		2484.32	99.5301
2488.17	100.445		2488.17	98.1137		2488.17	99.5562
2492.03	100.428		2492.03	98.0961		2492.03	99.5383
2495.89	100.435		2495.89	98.0904		2495.89	99.5277
2499.75	100.446		2499.75	98.1078		2499.75	99.5418
2503.6	100.445		2503.6	98.122		2503.6	99.5656
2507.46	100.44		2507.46	98.1124		2507.46	99.5601
2511.32	100.448		2511.32	98.1156		2511.32	99.5513
2515.18	100.464		2515.18	98.131		2515.18	99.5663
2519.03	100.495		2519.03	98.1605		2519.03	99.6033
2522.89	100.504		2522.89	98.1679		2522.89	99.6121
2526.75	100.506		2526.75	98.1741		2526.75	99.6192
2530.61	100.512		2530.61	98.1828		2530.61	99.623
2534.46	100.533		2534.46	98.2064		2534.46	99.6446
2538.32	100.539		2538.32	98.2133		2538.32	99.6507
2542.18	100.525		2542.18	98.1928		2542.18	99.6337
2546.04	100.513		2546.04	98.1638		2546.04	99.6259
2549.89	100.539		2549.89	98.1849		2549.89	99.657
2553.75	100.575		2553.75	98.2169		2553.75	99.6943
2557.61	100.586		2557.61	98.2252		2557.61	99.7016
2561.47	100.571		2561.47	98.2079		2561.47	99.6772
2565.33	100.588		2565.33	98.228		2565.33	99.6935
2569.18	100.628		2569.18	98.2638		2569.18	99.7353
2573.04	100.645		2573.04	98.2702		2573.04	99.7515
2576.9	100.622		2576.9	98.2462		2576.9	99.7234
2580.76	100.624		2580.76	98.2379		2580.76	99.7122
2584.61	100.647		2584.61	98.2547		2584.61	99.7358
2588.47	100.673		2588.47	98.2829		2588.47	99.7761
2592.33	100.666		2592.33	98.2774		2592.33	99.771
2596.19	100.645		2596.19	98.2487		2596.19	99.7436
2600.04	100.651		2600.04	98.245		2600.04	99.749
2603.9	100.681		2603.9	98.275		2603.9	99.7818
2607.76	100.693		2607.76	98.2855		2607.76	99.7846
2611.62	100.681		2611.62	98.267		2611.62	99.7629
2615.47	100.677		2615.47	98.2578		2615.47	99.756
2619.33	100.712		2619.33	98.2932		2619.33	99.7933
2623.19	100.735		2623.19	98.3208		2623.19	99.8272
2627.05	100.726		2627.05	98.3024		2627.05	99.8136
2630.91	100.693		2630.91	98.2762		2630.91	99.7818
2634.76	100.691		2634.76	98.2875		2634.76	99.7853
2638.62	100.718		2638.62	98.3139		2638.62	99.8059
2642.48	100.731		2642.48	98.3274		2642.48	99.8209
2646.34	100.7		2646.34	98.2976		2646.34	99.788
2650.19	100.676		2650.19	98.2696		2650.19	99.7635
2654.05	100.685		2654.05	98.2856		2654.05	99.7765
2657.91	100.698		2657.91	98.3132		2657.91	99.792
2661.77	100.675		2661.77	98.2987		2661.77	99.765
2665.62	100.638		2665.62	98.2659		2665.62	99.7289
2669.48	100.632		2669.48	98.2623		2669.48	99.7284
2673.34	100.665		2673.34	98.2949		2673.34	99.7655
2677.2	100.675		2677.2	98.3035		2677.2	99.7746
2681.05	100.653		2681.05	98.2808		2681.05	99.752
2684.91	100.638		2684.91	98.2644		2684.91	99.7356
2688.77	100.665		2688.77	98.2906		2688.77	99.7669
2692.63	100.698		2692.63	98.3247		2692.63	99.8045
2696.48	100.704		2696.48	98.3263		2696.48	99.8064
2700.34	100.678		2700.34	98.2942		2700.34	99.7786
2704.2	100.667		2704.2	98.2823		2704.2	99.7695
2708.06	100.69		2708.06	98.3118		2708.06	99.7951
2711.92	100.718		2711.92	98.3389		2711.92	99.825
2715.77	100.702		2715.77	98.3245		2715.77	99.8073
2719.63	100.679		2719.63	98.303		2719.63	99.7844
2723.49	100.686		2723.49	98.3135		2723.49	99.7971
2727.35	100.723		2727.35	98.3539		2727.35	99.8374
2731.2	100.737		2731.2	98.3727		2731.2	99.8517
2735.06	100.725		2735.06	98.3613		2735.06	99.836
2738.92	100.72		2738.92	98.3563		2738.92	99.8268
2742.78	100.748		2742.78	98.384		2742.78	99.8603
2746.63	100.772		2746.63	98.4041		2746.63	99.8886
2750.49	100.762		2750.49	98.3931		2750.49	99.8748
2754.35	100.736		2754.35	98.3665		2754.35	99.8473
2758.21	100.743		2758.21	98.3714		2758.21	99.8591
2762.06	100.778		2762.06	98.4059		2762.06	99.8994
2765.92	100.797		2765.92	98.4209		2765.92	99.9131
2769.78	100.776		2769.78	98.3933		2769.78	99.8837
2773.64	100.761		2773.64	98.3736		2773.64	99.8672
2777.5	100.777		2777.5	98.3887		2777.5	99.8833
2781.35	100.806		2781.35	98.4183		2781.35	99.9133
2785.21	100.791		2785.21	98.4024		2785.21	99.9037
2789.07	100.754		2789.07	98.3638		2789.07	99.8678
2792.93	100.748		2792.93	98.3529		2792.93	99.8608
2796.78	100.784		2796.78	98.383		2796.78	99.8993
2800.64	100.808		2800.64	98.4076		2800.64	99.927
2804.5	100.795		2804.5	98.3883		2804.5	99.9153
2808.36	100.772		2808.36	98.3498		2808.36	99.8895
2812.21	100.784		2812.21	98.3536		2812.21	99.9021
2816.07	100.811		2816.07	98.3738		2816.07	99.9325
2819.93	100.81		2819.93	98.3649		2819.93	99.9361
2823.79	100.774		2823.79	98.3122		2823.79	99.8978
2827.64	100.749		2827.64	98.2609		2827.64	99.8701
2831.5	100.757		2831.5	98.228		2831.5	99.8755
2835.36	100.759		2835.36	98.1577		2835.36	99.8782
2839.22	100.7		2839.22	98.0031		2839.22	99.8212
2843.07	100.617		2843.07	97.8267		2843.07	99.7502
2846.93	100.572		2846.93	97.7192		2846.93	99.7289
2850.79	100.593		2850.79	97.7267		2850.79	99.7661
2854.65	100.633		2854.65	97.8016		2854.65	99.7985
2858.51	100.656		2858.51	97.8812		2858.51	99.7993
2862.36	100.666		2862.36	97.9422		2862.36	99.7928
2866.22	100.699		2866.22	98.0099		2866.22	99.8229
2870.08	100.755		2870.08	98.0834		2870.08	99.8715
2873.94	100.776		2873.94	98.1109		2873.94	99.8882
2877.79	100.753		2877.79	98.0754		2877.79	99.8649
2881.65	100.734		2881.65	98.03		2881.65	99.8484
2885.51	100.74		2885.51	98.0062		2885.51	99.8558
2889.37	100.749		2889.37	97.9747		2889.37	99.867
2893.22	100.702		2893.22	97.8757		2893.22	99.8186
2897.08	100.628		2897.08	97.7335		2897.08	99.743
2900.94	100.574		2900.94	97.5834		2900.94	99.6863
2904.8	100.542		2904.8	97.437		2904.8	99.6526
2908.65	100.487		2908.65	97.2656		2908.65	99.6005
2912.51	100.396		2912.51	97.0537		2912.51	99.521
2916.37	100.308		2916.37	96.8631		2916.37	99.4484
2920.23	100.279		2920.23	96.772		2920.23	99.4234
2924.09	100.307		2924.09	96.8033		2924.09	99.4434
2927.94	100.362		2927.94	96.932		2927.94	99.4781
2931.8	100.436		2931.8	97.1347		2931.8	99.5242
2935.66	100.542		2935.66	97.3996		2935.66	99.6242
2939.52	100.668		2939.52	97.6851		2939.52	99.7529
2943.37	100.784		2943.37	97.9298		2943.37	99.8765
2947.23	100.847		2947.23	98.074		2947.23	99.9393
2951.09	100.87		2951.09	98.1501		2951.09	99.9566
2954.95	100.907		2954.95	98.2381		2954.95	100.007
2958.8	100.982		2958.8	98.3543		2958.8	100.093
2962.66	101.047		2962.66	98.4637		2962.66	100.151
2966.52	101.065		2966.52	98.5242		2966.52	100.161
2970.38	101.072		2970.38	98.5692		2970.38	100.16
2974.23	101.122		2974.23	98.6639		2974.23	100.216
2978.09	101.176		2978.09	98.7367		2978.09	100.27
2981.95	101.187		2981.95	98.7446		2981.95	100.277
2985.81	101.163		2985.81	98.7015		2985.81	100.246
2989.66	101.138		2989.66	98.6596		2989.66	100.218
2993.52	101.145		2993.52	98.6579		2993.52	100.225
2997.38	101.171		2997.38	98.6729		2997.38	100.25
3001.24	101.168		3001.24	98.6396		3001.24	100.243
3005.1	101.131		3005.1	98.558		3005.1	100.2
3008.95	101.103		3008.95	98.4939		3008.95	100.175
3012.81	101.143		3012.81	98.516		3012.81	100.213
3016.67	101.179		3016.67	98.5452		3016.67	100.228
3020.53	101.157		3020.53	98.5112		3020.53	100.2
3024.38	101.12		3024.38	98.4743		3024.38	100.171
3028.24	101.169		3028.24	98.5744		3028.24	100.229
3032.1	101.263		3032.1	98.7414		3032.1	100.335
3035.96	101.287		3035.96	98.81		3035.96	100.364
3039.81	101.26		3039.81	98.7889		3039.81	100.33
3043.67	101.235		3043.67	98.7529		3043.67	100.306
3047.53	101.256		3047.53	98.7734		3047.53	100.335
3051.39	101.303		3051.39	98.8437		3051.39	100.404
3055.24	101.359		3055.24	98.9348		3055.24	100.474
3059.1	101.385		3059.1	99.0043		3059.1	100.494
3062.96	101.411		3062.96	99.0707		3062.96	100.522
3066.82	101.456		3066.82	99.1399		3066.82	100.573
3070.68	101.459		3070.68	99.1556		3070.68	100.572
3074.53	101.458		3074.53	99.1586		3074.53	100.58
3078.39	101.452		3078.39	99.1456		3078.39	100.584
3082.25	101.435		3082.25	99.1187		3082.25	100.569
3086.11	101.436		3086.11	99.1186		3086.11	100.564
3089.96	101.483		3089.96	99.1691		3089.96	100.605
3093.82	101.542		3093.82	99.2317		3093.82	100.666
3097.68	101.564		3097.68	99.2683		3097.68	100.695
3101.54	101.565		3101.54	99.2862		3101.54	100.698
3105.39	101.574		3105.39	99.3013		3105.39	100.713
3109.25	101.582		3109.25	99.3163		3109.25	100.725
3113.11	101.599		3113.11	99.3358		3113.11	100.738
3116.97	101.59		3116.97	99.3263		3116.97	100.73
3120.82	101.606		3120.82	99.3376		3120.82	100.746
3124.68	101.647		3124.68	99.3656		3124.68	100.778
3128.54	101.667		3128.54	99.3797		3128.54	100.79
3132.4	101.657		3132.4	99.3836		3132.4	100.78
3136.25	101.611		3136.25	99.3568		3136.25	100.738
3140.11	101.603		3140.11	99.3566		3140.11	100.736
3143.97	101.654		3143.97	99.4114		3143.97	100.79
3147.83	101.663		3147.83	99.4145		3147.83	100.795
3151.69	101.636		3151.69	99.3865		3151.69	100.77
3155.54	101.633		3155.54	99.3818		3155.54	100.767
3159.4	101.679		3159.4	99.426		3159.4	100.812
3163.26	101.73		3163.26	99.4753		3163.26	100.857
3167.12	101.752		3167.12	99.4901		3167.12	100.872
3170.97	101.726		3170.97	99.4635		3170.97	100.851
3174.83	101.749		3174.83	99.4975		3174.83	100.885
3178.69	101.803		3178.69	99.5502		3178.69	100.941
3182.55	101.819		3182.55	99.5549		3182.55	100.952
3186.4	101.8		3186.4	99.5316		3186.4	100.925
3190.26	101.775		3190.26	99.5115		3190.26	100.899
3194.12	101.812		3194.12	99.5489		3194.12	100.937
3197.98	101.887		3197.98	99.6139		3197.98	101.01
3201.83	101.886		3201.83	99.616		3201.83	101.01
3205.69	101.864		3205.69	99.6105		3205.69	101.002
3209.55	101.87		3209.55	99.6253		3209.55	101.01
3213.41	101.906		3213.41	99.6549		3213.41	101.043
3217.27	101.946		3217.27	99.6954		3217.27	101.092
3221.12	101.961		3221.12	99.7069		3221.12	101.104
3224.98	101.929		3224.98	99.6664		3224.98	101.057
3228.84	101.916		3228.84	99.6582		3228.84	101.048
3232.7	101.921		3232.7	99.6744		3232.7	101.069
3236.55	101.968		3236.55	99.7184		3236.55	101.11
3240.41	102.003		3240.41	99.7463		3240.41	101.135
3244.27	102.006		3244.27	99.7531		3244.27	101.144
3248.13	101.97		3248.13	99.7185		3248.13	101.101
3251.98	101.995		3251.98	99.7382		3251.98	101.135
3255.84	102.041		3255.84	99.7778		3255.84	101.187
3259.7	102.035		3259.7	99.772		3259.7	101.17
3263.56	102.005		3263.56	99.7411		3263.56	101.134
3267.41	101.999		3267.41	99.7276		3267.41	101.125
3271.27	102.063		3271.27	99.7915		3271.27	101.193
3275.13	102.143		3275.13	99.8818		3275.13	101.282
3278.99	102.126		3278.99	99.8613		3278.99	101.259
3282.84	102.072		3282.84	99.8101		3282.84	101.201
3286.7	102.059		3286.7	99.8078		3286.7	101.193
3290.56	102.109		3290.56	99.8573		3290.56	101.253
3294.42	102.122		3294.42	99.8641		3294.42	101.261
3298.28	102.102		3298.28	99.8433		3298.28	101.234
3302.13	102.07		3302.13	99.8122		3302.13	101.202
3305.99	102.084		3305.99	99.83		3305.99	101.225
3309.85	102.158		3309.85	99.8996		3309.85	101.296
3313.71	102.198		3313.71	99.9304		3313.71	101.326
3317.56	102.17		3317.56	99.8953		3317.56	101.29
3321.42	102.133		3321.42	99.8665		3321.42	101.259
3325.28	102.148		3325.28	99.8877		3325.28	101.282
3329.14	102.201		3329.14	99.9328		3329.14	101.338
3332.99	102.225		3332.99	99.9603		3332.99	101.361
3336.85	102.226		3336.85	99.9578		3336.85	101.356
3340.71	102.205		3340.71	99.9292		3340.71	101.327
3344.57	102.219		3344.57	99.9434		3344.57	101.343
3348.42	102.268		3348.42	99.9991		3348.42	101.404
3352.28	102.317		3352.28	100.041		3352.28	101.452
3356.14	102.321		3356.14	100.038		3356.14	101.448
3360	102.317		3360	100.041		3360	101.45
3363.86	102.35		3363.86	100.082		3363.86	101.496
3367.71	102.375		3367.71	100.102		3367.71	101.517
3371.57	102.354		3371.57	100.072		3371.57	101.485
3375.43	102.323		3375.43	100.045		3375.43	101.449
3379.29	102.315		3379.29	100.05		3379.29	101.444
3383.14	102.384		3383.14	100.117		3383.14	101.518
3387	102.434		3387	100.161		3387	101.57
3390.86	102.447		3390.86	100.173		3390.86	101.576
3394.72	102.434		3394.72	100.157		3394.72	101.557
3398.57	102.401		3398.57	100.131		3398.57	101.521
3402.43	102.416		3402.43	100.151		3402.43	101.533
3406.29	102.453		3406.29	100.18		3406.29	101.571
3410.15	102.448		3410.15	100.162		3410.15	101.565
3414	102.43		3414	100.149		3414	101.55
3417.86	102.478		3417.86	100.207		3417.86	101.603
3421.72	102.546		3421.72	100.281		3421.72	101.678
3425.58	102.529		3425.58	100.262		3425.58	101.66
3429.43	102.511		3429.43	100.239		3429.43	101.643
3433.29	102.474		3433.29	100.197		3433.29	101.596
3437.15	102.474		3437.15	100.201		3437.15	101.594
3441.01	102.561		3441.01	100.303		3441.01	101.703
3444.87	102.693		3444.87	100.433		3444.87	101.855
3448.72	102.658		3448.72	100.387		3448.72	101.802
3452.58	102.514		3452.58	100.235		3452.58	101.631
3456.44	102.493		3456.44	100.214		3456.44	101.614
3460.3	102.57		3460.3	100.294		3460.3	101.698
3464.15	102.623		3464.15	100.352		3464.15	101.751
3468.01	102.579		3468.01	100.3		3468.01	101.698
3471.87	102.56		3471.87	100.279		3471.87	101.669
3475.73	102.577		3475.73	100.304		3475.73	101.689
3479.58	102.654		3479.58	100.399		3479.58	101.788
3483.44	102.708		3483.44	100.448		3483.44	101.846
3487.3	102.648		3487.3	100.373		3487.3	101.772
3491.16	102.58		3491.16	100.312		3491.16	101.706
3495.01	102.607		3495.01	100.355		3495.01	101.74
3498.87	102.677		3498.87	100.437		3498.87	101.821
3502.73	102.813		3502.73	100.57		3502.73	101.955
3506.59	102.818		3506.59	100.56		3506.59	101.943
3510.45	102.721		3510.45	100.452		3510.45	101.837
3514.3	102.621		3514.3	100.345		3514.3	101.736
3518.16	102.655		3518.16	100.384		3518.16	101.776
3522.02	102.818		3522.02	100.562		3522.02	101.957
3525.88	102.957		3525.88	100.715		3525.88	102.109
3529.73	102.875		3529.73	100.617		3529.73	102.003
3533.59	102.678		3533.59	100.412		3533.59	101.794
3537.45	102.666		3537.45	100.393		3537.45	101.78
3541.31	102.737		3541.31	100.477		3541.31	101.877
3545.16	102.897		3545.16	100.651		3545.16	102.068
3549.02	102.912		3549.02	100.658		3549.02	102.075
3552.88	102.825		3552.88	100.57		3552.88	101.983
3556.74	102.71		3556.74	100.454		3556.74	101.857
3560.59	102.829		3560.59	100.604		3560.59	102.017
3564.45	103.319		3564.45	101.144		3564.45	102.594
3568.31	103.382		3568.31	101.149		3568.31	102.607
3572.17	102.806		3572.17	100.524		3572.17	101.962
3576.02	102.657		3576.02	100.395		3576.02	101.832
3579.88	102.562		3579.88	100.324		3579.88	101.748
3583.74	102.65		3583.74	100.474		3583.74	101.91
3587.6	102.874		3587.6	100.708		3587.6	102.178
3591.46	102.536		3591.46	100.346		3591.46	101.845
3595.31	102.471		3595.31	100.285		3595.31	101.819
3599.17	102.48		3599.17	100.266		3599.17	101.813
3603.03	102.315		3603.03	100.095		3603.03	101.625
3606.89	102.752		3606.89	100.566		3606.89	102.1
3610.74	103.602		3610.74	101.413		3610.74	102.961
3614.6	103.852		3614.6	101.675		3614.6	103.244
3618.46	103.559		3618.46	101.383		3618.46	102.97
3622.32	102.577		3622.32	100.38		3622.32	101.97
3626.17	102.581		3626.17	100.456		3626.17	102.079
3630.03	103.291		3630.03	101.107		3630.03	102.753
3633.89	102.776		3633.89	100.501		3633.89	102.071
3637.75	102.605		3637.75	100.315		3637.75	101.83
3641.6	102.824		3641.6	100.566		3641.6	102.047
3645.46	104.068		3645.46	101.938		3645.46	103.481
3649.32	105.627		3649.32	103.475		3649.32	105.12
3653.18	104.607		3653.18	102.327		3653.18	103.893
3657.04	103.606		3657.04	101.299		3657.04	102.781
3660.89	102.998		3660.89	100.669		3660.89	102.112
3664.75	103.018		3664.75	100.771		3664.75	102.216
3668.61	104.25		3668.61	102.115		3668.61	103.627
3672.47	105.479		3672.47	103.388		3672.47	104.969
3676.32	105.255		3676.32	103.101		3676.32	104.689
3680.18	103.657		3680.18	101.408		3680.18	102.932
3684.04	103.041		3684.04	100.856		3684.04	102.343
3687.9	104		3687.9	101.911		3687.9	103.472
3691.75	103.645		3691.75	101.498		3691.75	103.075
3695.61	102.208		3695.61	100.031		3695.61	101.537
3699.47	101.985		3699.47	99.845		3699.47	101.346
3703.33	102.119		3703.33	100.006		3703.33	101.503
3707.18	102.684		3707.18	100.639		3707.18	102.154
3711.04	104.021		3711.04	101.946		3711.04	103.516
3714.9	103.454		3714.9	101.268		3714.9	102.781
3718.76	102.591		3718.76	100.464		3718.76	101.964
3722.61	102.326		3722.61	100.267		3722.61	101.827
3726.47	102.035		3726.47	99.9924		3726.47	101.564
3730.33	102.63		3730.33	100.658		3730.33	102.244
3734.19	104.253		3734.19	102.312		3734.19	103.961
3738.05	104.382		3738.05	102.315		3738.05	103.93
3741.9	104.508		3741.9	102.457		3741.9	104.023
3745.76	105.923		3745.76	103.89		3745.76	105.497
3749.62	106.766		3749.62	104.71		3749.62	106.353
3753.48	105.771		3753.48	103.573		3753.48	105.131
3757.33	104.683		3757.33	102.457		3757.33	103.936
3761.19	104.22		3761.19	101.98		3761.19	103.426
3765.05	104.043		3765.05	101.825		3765.05	103.247
3768.91	104.21		3768.91	101.978		3768.91	103.415
3772.76	103.626		3772.76	101.352		3772.76	102.764
3776.62	103.536		3776.62	101.295		3776.62	102.693
3780.48	103.854		3780.48	101.623		3780.48	103.031
3784.34	103.691		3784.34	101.437		3784.34	102.839
3788.19	103.308		3788.19	101.046		3788.19	102.426
3792.05	103.326		3792.05	101.08		3792.05	102.466
3795.91	104.131		3795.91	101.97		3795.91	103.415
3799.77	105.294		3799.77	103.199		3799.77	104.713
3803.63	105.483		3803.63	103.351		3803.63	104.864
3807.48	104.587		3807.48	102.37		3807.48	103.828
3811.34	103.922		3811.34	101.706		3811.34	103.129
3815.2	104.664		3815.2	102.536		3815.2	104.009
3819.06	105.802		3819.06	103.729		3819.06	105.268
3822.91	105.417		3822.91	103.258		3822.91	104.76
3826.77	104.543		3826.77	102.345		3826.77	103.788
3830.63	104.505		3830.63	102.363		3830.63	103.807
3834.49	105.255		3834.49	103.183		3834.49	104.675
3838.34	106.028		3838.34	103.939		3838.34	105.473
3842.2	105.232		3842.2	103.036		3842.2	104.531
3846.06	104.206		3846.06	102		3846.06	103.433
3849.92	104.712		3849.92	102.641		3849.92	104.089
3853.77	106.018		3853.77	103.915		3853.77	105.434
3857.63	104.883		3857.63	102.65		3857.63	104.127
3861.49	104.597		3861.49	102.417		3861.49	103.883
3865.35	105.02		3865.35	102.863		3865.35	104.356
3869.2	105.163		3869.2	102.997		3869.2	104.51
3873.06	104.793		3873.06	102.564		3873.06	104.047
3876.92	104.227		3876.92	102.009		3876.92	103.431
3880.78	104.4		3880.78	102.222		3880.78	103.643
3884.64	104.495		3884.64	102.297		3884.64	103.728
3888.49	104.298		3888.49	102.084		3888.49	103.502
3892.35	104.121		3892.35	101.892		3892.35	103.301
3896.21	103.984		3896.21	101.783		3896.21	103.187
3900.07	104.639		3900.07	102.501		3900.07	103.936
3903.92	104.818		3903.92	102.602		3903.92	104.054
3907.78	103.855		3907.78	101.571		3907.78	102.957
3911.64	103.343		3911.64	101.074		3911.64	102.418
3915.5	103.6		3915.5	101.366		3915.5	102.729
3919.35	103.867		3919.35	101.624		3919.35	103.01
3923.21	103.835		3923.21	101.587		3923.21	102.968
3927.07	103.768		3927.07	101.526		3927.07	102.899
3930.93	103.778		3930.93	101.533		3930.93	102.909
3934.78	103.628		3934.78	101.353		3934.78	102.713
3938.64	103.483		3938.64	101.224		3938.64	102.567
3942.5	103.581		3942.5	101.333		3942.5	102.682
3946.36	103.6		3946.36	101.361		3946.36	102.704
3950.22	103.607		3950.22	101.355		3950.22	102.701
3954.07	103.53		3954.07	101.26		3954.07	102.608
3957.93	103.484		3957.93	101.219		3957.93	102.565
3961.79	103.463		3961.79	101.196		3961.79	102.541
3965.65	103.409		3965.65	101.134		3965.65	102.478
3969.5	103.409		3969.5	101.136		3969.5	102.482
3973.36	103.469		3973.36	101.203		3973.36	102.541
3977.22	103.488		3977.22	101.221		3977.22	102.553
3981.08	103.461		3981.08	101.192		3981.08	102.527
3984.93	103.4		3984.93	101.129		3984.93	102.47
3988.79	103.39		3988.79	101.114		3988.79	102.454
3992.65	103.47		3992.65	101.202		3992.65	102.541
3996.51	103.511		3996.51	101.252		3996.51	102.59
4000.36	103.477		4000.36	101.216		4000.36	102.554
