# Supplementary material for: Dataset in characterization of the polymer produced using different method of synthesis polychloromethylstyrene (PCMS) with clay and without clay
Source: Data Brief. 2021 Jan 9;34:106738. doi: 10.1016/j.dib.2021.106738 (PMC7820932; doi:10.1016/j.dib.2021.106738)
Supplement: Supplementary file 5 [file mmc5.xlsx]

## Sheet: Sheet1
Raw data of copolymer with clay cloisite
copolymer and 2% 10A clay cloisite			copolymer and 4% 10A clay cloisite			copolymer and 2% 15A clay cloisite
401.194	96.0864		401.194	100.513		401.194	100.446
405.051	100.438		405.051	105.561		405.051	96.3939
408.909	112.294		408.909	107.898		408.909	105.011
412.767	123.646		412.767	118.291		412.767	119.488
416.624	121.5		416.624	113.017		416.624	118.605
420.482	123.383		420.482	105.825		420.482	106.862
424.34	109.519		424.34	85.9932		424.34	98.6423
428.197	111.881		428.197	91.0602		428.197	110.251
432.055	112.237		432.055	98.076		432.055	107.879
435.912	101.455		435.912	96.3175		435.912	100.284
439.77	103.896		439.77	99.8056		439.77	100.49
443.628	104.197		443.628	100.586		443.628	100.686
447.485	102.934		447.485	101.056		447.485	100.7
451.343	104.254		451.343	103.742		451.343	100.751
455.201	107.671		455.201	107.464		455.201	101.179
459.058	108.159		459.058	105.105		459.058	102.155
462.916	107.725		462.916	105.593		462.916	103.667
466.773	104.664		466.773	104.794		466.773	102.397
470.631	102.712		470.631	101.076		470.631	100.465
474.489	102.023		474.489	98.4142		474.489	99.4535
478.346	105.712		478.346	101.048		478.346	101.646
482.204	105.96		482.204	101.903		482.204	102.218
486.062	101.815		486.062	101.277		486.062	100.47
489.919	100.981		489.919	102.156		489.919	99.5019
493.777	101.454		493.777	103.488		493.777	99.3517
497.635	101.078		497.635	103.291		497.635	99.7197
501.492	103.294		501.492	103.09		501.492	102.27
505.35	101.952		505.35	100.568		505.35	100.659
509.207	100.792		509.207	99.7365		509.207	98.9235
513.065	101.312		513.065	98.5646		513.065	99.2949
516.923	101.922		516.923	99.2926		516.923	101.061
520.78	100.166		520.78	100.304		520.78	100.307
524.638	98.6442		524.638	101.123		524.638	98.8606
528.496	96.8839		528.496	101.123		528.496	97.6622
532.353	96.4326		532.353	100.071		532.353	96.9616
536.211	95.433		536.211	98.9778		536.211	95.5266
540.068	93.8756		540.068	97.5984		540.068	94.4967
543.926	93.3172		543.926	96.0746		543.926	93.6913
547.784	93.9054		547.784	96.579		547.784	94.0652
551.641	94.0645		551.641	96.8458		551.641	94.7266
555.499	94.1056		555.499	96.8062		555.499	95.2686
559.357	93.405		559.357	96.3277		559.357	94.565
563.214	93.9019		563.214	96.7412		563.214	95.0951
567.072	94.0484		567.072	96.637		567.072	95.1658
570.93	93.6038		570.93	96.647		570.93	95.2855
574.787	93.6051		574.787	97.011		574.787	95.8075
578.645	93.4377		578.645	96.9067		578.645	95.9888
582.502	93.5748		582.502	96.7758		582.502	95.868
586.36	93.4455		586.36	96.5764		586.36	95.6468
590.218	93.1909		590.218	96.628		590.218	95.7258
594.075	92.8888		594.075	96.6153		594.075	95.7333
597.933	92.3883		597.933	96.1257		597.933	95.3806
601.791	92.0224		601.791	95.7715		601.791	95.1673
605.648	91.7108		605.648	95.427		605.648	94.8984
609.506	91.7433		609.506	95.4556		609.506	95.0264
613.363	92.2352		613.363	95.8559		613.363	95.409
617.221	92.7023		617.221	96.3726		617.221	95.7566
621.079	93.1426		621.079	97.1394		621.079	96.4731
624.936	92.979		624.936	97.3853		624.936	96.805
628.794	92.3602		628.794	96.9117		628.794	96.3415
632.652	91.6967		632.652	96.5596		632.652	95.7262
636.509	91.2198		636.509	96.3535		636.509	95.2732
640.367	91.1095		640.367	96.092		640.367	95.1732
644.225	90.8853		644.225	95.5619		644.225	95.0088
648.082	90.0531		648.082	94.8888		648.082	94.3713
651.94	89.1088		651.94	94.4333		651.94	93.7396
655.797	88.1135		655.797	94.3418		655.797	93.2677
659.655	86.8589		659.655	94.3952		659.655	92.5703
663.513	84.8611		663.513	93.7475		663.513	90.8954
667.37	80.8241		667.37	90.7245		667.37	86.5618
671.228	79.5037		671.228	90.1868		671.228	84.5208
675.086	80.7017		675.086	91.2046		675.086	85.0377
678.943	81.662		678.943	91.1404		678.943	85.4105
682.801	83.4008		682.801	91.4639		682.801	86.8894
686.658	85.3955		686.658	91.8394		686.658	88.8582
690.516	86.9194		690.516	91.5994		690.516	90.5032
694.374	86.6487		694.374	89.6234		694.374	90.3957
698.231	84.7324		698.231	87.4638		698.231	88.2073
702.089	84.8065		702.089	88.3352		702.089	87.6646
705.947	87.9933		705.947	91.1123		705.947	90.5979
709.804	90.9409		709.804	93.2824		709.804	93.5835
713.662	92.3787		713.662	94.9561		713.662	95.1228
717.52	92.6443		717.52	95.9194		717.52	95.5166
721.377	92.6312		721.377	96.5064		721.377	95.6959
725.235	92.6577		725.235	97.0555		725.235	95.9934
729.092	92.4942		729.092	97.1964		729.092	96.0181
732.95	92.5213		732.95	97.2239		732.95	95.9802
736.808	92.5413		736.808	97.2369		736.808	95.9183
740.665	92.3315		740.665	97.1442		740.665	95.6896
744.523	92.0991		744.523	96.9785		744.523	95.4146
748.381	92.1033		748.381	96.806		748.381	95.3572
752.238	92.2999		752.238	96.6244		752.238	95.5343
756.096	92.3659		756.096	96.3709		756.096	95.6435
759.954	92.327		759.954	96.2007		759.954	95.6102
763.811	92.56		763.811	96.4301		763.811	95.7469
767.669	93.2147		767.669	97.0298		767.669	96.2782
771.526	94.0493		771.526	97.6849		771.526	97.0033
775.384	94.7233		775.384	98.2065		775.384	97.6405
779.242	95.1158		779.242	98.4971		779.242	98.0307
783.099	95.2768		783.099	98.5641		783.099	98.2164
786.957	95.2883		786.957	98.4756		786.957	98.3127
790.815	95.1924		790.815	98.2752		790.815	98.3142
794.672	95.0084		794.672	98.0605		794.672	98.2639
798.53	94.7231		798.53	98.0394		798.53	98.1685
802.387	94.2357		802.387	98.2769		802.387	97.8995
806.245	93.4853		806.245	98.5714		806.245	97.4095
810.103	92.5921		810.103	98.6825		810.103	96.763
813.96	91.7526		813.96	98.5963		813.96	96.0914
817.818	90.92		817.818	98.372		817.818	95.3869
821.676	90.2344		821.676	98.1469		821.676	94.7242
825.533	89.987		825.533	98.0336		825.533	94.3631
829.391	90.1127		829.391	98.0073		829.391	94.2999
833.249	90.2751		833.249	98.0019		833.249	94.2573
837.106	90.4905		837.106	98.0003		837.106	94.2849
840.964	91.0443		840.964	98.0793		840.964	94.6741
844.821	92.1678		844.821	98.3397		844.821	95.622
848.679	93.5552		848.679	98.7139		848.679	96.7982
852.537	94.7318		852.537	99.057		852.537	97.737
856.394	95.5255		856.394	99.3008		856.394	98.341
860.252	95.958		860.252	99.4162		860.252	98.6724
864.11	96.1143		864.11	99.4474		864.11	98.8164
867.967	96.0856		867.967	99.4196		867.967	98.8447
871.825	95.9537		871.825	99.3581		871.825	98.7902
875.682	95.7962		875.682	99.3146		875.682	98.7134
879.54	95.6469		879.54	99.2526		879.54	98.6193
883.398	95.4781		883.398	99.1474		883.398	98.5067
887.255	95.3458		887.255	99.0617		887.255	98.4647
891.113	95.2641		891.113	98.9909		891.113	98.4701
894.971	95.1565		894.971	98.8954		894.971	98.4673
898.828	94.9438		898.828	98.8197		898.828	98.4446
902.686	94.5382		902.686	98.7322		902.686	98.3262
906.544	94.0202		906.544	98.6446		906.544	98.078
910.401	93.6688		910.401	98.6181		910.401	97.8316
914.259	93.7149		914.259	98.6912		914.259	97.7898
918.116	94.049		918.116	98.8036		918.116	97.8947
921.974	94.4758		921.974	98.9149		921.974	98.0458
925.832	94.8545		925.832	99.0226		925.832	98.2304
929.689	95.0791		929.689	99.083		929.689	98.356
933.547	95.1508		933.547	99.1004		933.547	98.3924
937.405	95.0909		937.405	99.0802		937.405	98.37
941.262	94.9687		941.262	99.0391		941.262	98.3131
945.12	94.8503		945.12	99.0014		945.12	98.2496
948.977	94.7945		948.977	98.9931		948.977	98.2264
952.835	94.7942		952.835	98.993		952.835	98.2494
956.693	94.7424		956.693	98.978		956.693	98.2515
960.55	94.5667		960.55	98.9191		960.55	98.1642
964.408	94.3635		964.408	98.8353		964.408	98.0428
968.266	94.2359		968.266	98.7837		968.266	97.9822
972.123	94.1076		972.123	98.758		972.123	97.9679
975.981	93.8631		975.981	98.7041		975.981	97.9017
979.839	93.4494		979.839	98.6153		979.839	97.7458
983.696	92.8795		983.696	98.5221		983.696	97.5535
987.554	92.2795		987.554	98.483		987.554	97.3728
991.411	91.8728		991.411	98.581		991.411	97.2478
995.269	91.576		995.269	98.7501		995.269	97.102
999.127	91.0926		999.127	98.8303		999.127	96.8045
1002.98	90.3842		1002.98	98.8254		1002.98	96.3247
1006.84	89.5771		1006.84	98.7834		1006.84	95.7244
1010.7	88.6907		1010.7	98.6804		1010.7	94.9941
1014.56	87.7577		1014.56	98.4979		1014.56	94.0692
1018.41	87.1678		1018.41	98.3278		1018.41	93.2302
1022.27	87.2436		1022.27	98.3078		1022.27	93.0396
1026.13	87.3491		1026.13	98.2901		1026.13	93.06
1029.99	87.3814		1029.99	98.341		1029.99	93.0146
1033.85	87.5392		1033.85	98.5712		1033.85	93.0854
1037.7	87.6764		1037.7	98.7387		1037.7	93.1191
1041.56	87.7808		1041.56	98.7648		1041.56	93.0595
1045.42	87.993		1045.42	98.7423		1045.42	93.0024
1049.28	88.4018		1049.28	98.7151		1049.28	93.0099
1053.13	89.0223		1053.13	98.6912		1053.13	93.1583
1056.99	89.7619		1056.99	98.6638		1056.99	93.5276
1060.85	90.4331		1060.85	98.6103		1060.85	94.0665
1064.71	90.8198		1064.71	98.532		1064.71	94.5752
1068.56	90.911		1068.56	98.4345		1068.56	94.9177
1072.42	90.9042		1072.42	98.3758		1072.42	95.1777
1076.28	91.0031		1076.28	98.3594		1076.28	95.4422
1080.14	91.2959		1080.14	98.3555		1080.14	95.7297
1083.99	91.7272		1083.99	98.3378		1083.99	95.9901
1087.85	92.217		1087.85	98.3246		1087.85	96.2253
1091.71	92.6794		1091.71	98.3224		1091.71	96.4272
1095.57	93.0606		1095.57	98.36		1095.57	96.5958
1099.43	93.3537		1099.43	98.423		1099.43	96.7049
1103.28	93.4848		1103.28	98.4548		1103.28	96.6874
1107.14	93.4584		1107.14	98.4304		1107.14	96.532
1111	93.5265		1111	98.4095		1111	96.4635
1114.86	93.8851		1114.86	98.4895		1114.86	96.6378
1118.71	94.4275		1118.71	98.6468		1118.71	96.9568
1122.57	94.9347		1122.57	98.7672		1122.57	97.3007
1126.43	95.3165		1126.43	98.8256		1126.43	97.5957
1130.29	95.5991		1130.29	98.8488		1130.29	97.8254
1134.14	95.7779		1134.14	98.8318		1134.14	97.9755
1138	95.8582		1138	98.777		1138	98.0501
1141.86	95.8672		1141.86	98.7137		1141.86	98.0726
1145.72	95.8272		1145.72	98.6478		1145.72	98.0472
1149.57	95.7599		1149.57	98.5695		1149.57	97.9987
1153.43	95.723		1153.43	98.506		1153.43	97.969
1157.29	95.7786		1157.29	98.5354		1157.29	98.0146
1161.15	95.837		1161.15	98.5961		1161.15	98.0755
1165	95.8412		1165	98.6156		1165	98.1026
1168.86	95.8391		1168.86	98.6176		1168.86	98.1187
1172.72	95.8368		1172.72	98.6227		1172.72	98.1252
1176.58	95.7335		1176.58	98.6012		1176.58	98.0573
1180.44	95.581		1180.44	98.5755		1180.44	97.9406
1184.29	95.6083		1184.29	98.5993		1184.29	97.9314
1188.15	95.7647		1188.15	98.6367		1188.15	98.0352
1192.01	95.8368		1192.01	98.6415		1192.01	98.0959
1195.87	95.8348		1195.87	98.6171		1195.87	98.0958
1199.72	95.8184		1199.72	98.5994		1199.72	98.091
1203.58	95.7546		1203.58	98.5968		1203.58	98.0744
1207.44	95.5885		1207.44	98.5872		1207.44	97.9912
1211.3	95.3743		1211.3	98.5472		1211.3	97.8492
1215.15	95.419		1215.15	98.5364		1215.15	97.8722
1219.01	95.7513		1219.01	98.6212		1219.01	98.1256
1222.87	95.9693		1222.87	98.6867		1222.87	98.3241
1226.73	95.979		1226.73	98.655		1226.73	98.3575
1230.58	95.928		1230.58	98.6092		1230.58	98.3463
1234.44	95.8843		1234.44	98.6092		1234.44	98.348
1238.3	95.8214		1238.3	98.6288		1238.3	98.3463
1242.16	95.7295		1242.16	98.6395		1242.16	98.3205
1246.02	95.5725		1246.02	98.6115		1246.02	98.2433
1249.87	95.2891		1249.87	98.5046		1249.87	98.0844
1253.73	94.7242		1253.73	98.2742		1253.73	97.7378
1257.59	93.5482		1257.59	97.7987		1257.59	96.8966
1261.45	91.8345		1261.45	97.1003		1261.45	95.4067
1265.3	91.18		1265.3	96.7513		1265.3	94.4861
1269.16	92.6041		1269.16	97.2502		1269.16	95.3784
1273.02	94.4735		1273.02	98.0226		1273.02	96.8844
1276.88	95.4896		1276.88	98.4897		1276.88	97.7406
1280.73	95.8894		1280.73	98.6866		1280.73	98.0935
1284.59	96.0654		1284.59	98.769		1284.59	98.2636
1288.45	96.1594		1288.45	98.801		1288.45	98.3536
1292.31	96.2053		1292.31	98.8016		1292.31	98.3871
1296.16	96.2		1296.16	98.7972		1296.16	98.3848
1300.02	96.1706		1300.02	98.8001		1300.02	98.3811
1303.88	96.13		1303.88	98.7974		1303.88	98.3726
1307.74	96.0968		1307.74	98.788		1307.74	98.3518
1311.59	96.0767		1311.59	98.7892		1311.59	98.3331
1315.45	96.1284		1315.45	98.8739		1315.45	98.3817
1319.31	96.2195		1319.31	98.95		1319.31	98.4563
1323.17	96.2316		1323.17	98.8918		1323.17	98.4437
1327.03	96.2574		1327.03	98.8458		1327.03	98.4453
1330.88	96.323		1330.88	98.8655		1330.88	98.4979
1334.74	96.4406		1334.74	98.9729		1334.74	98.6158
1338.6	96.5878		1338.6	99.1541		1338.6	98.7815
1342.46	96.3815		1342.46	98.992		1342.46	98.6148
1346.31	96.1468		1346.31	98.7982		1346.31	98.4096
1350.17	96.0741		1350.17	98.7664		1350.17	98.3527
1354.03	96.0333		1354.03	98.7299		1354.03	98.3187
1357.89	96.1176		1357.89	98.8051		1357.89	98.4097
1361.74	96.3577		1361.74	99.0471		1361.74	98.655
1365.6	96.2898		1365.6	98.9728		1365.6	98.5895
1369.46	96.2486		1369.46	98.9213		1369.46	98.5498
1373.32	96.5609		1373.32	99.2368		1373.32	98.8784
1377.17	96.5108		1377.17	99.1782		1377.17	98.8298
1381.03	96.3742		1381.03	99.0209		1381.03	98.6828
1384.89	96.6882		1384.89	99.3268		1384.89	98.9985
1388.75	96.8447		1388.75	99.5021		1388.75	99.1737
1392.61	97.0281		1392.61	99.7094		1392.61	99.3824
1396.46	97.385		1396.46	100.128		1396.46	99.7993
1400.32	96.9354		1400.32	99.796		1400.32	99.4606
1404.18	96.4018		1404.18	99.4299		1404.18	99.0633
1408.04	95.9901		1408.04	99.1534		1408.04	98.694
1411.89	95.6247		1411.89	98.9858		1411.89	98.343
1415.75	95.5884		1415.75	99.3402		1415.75	98.4047
1419.61	95.5757		1419.61	99.753		1419.61	98.4601
1423.47	95.3464		1423.47	99.3257		1423.47	98.0718
1427.32	95.8024		1427.32	99.1714		1427.32	98.331
1431.18	96.2257		1431.18	99.239		1431.18	98.7269
1435.04	96.1381		1435.04	99.2118		1435.04	98.7678
1438.9	95.2072		1438.9	98.4987		1438.9	97.9929
1442.75	94.4164		1442.75	97.717		1442.75	97.1979
1446.61	94.6085		1446.61	97.7656		1446.61	97.316
1450.47	94.9195		1450.47	97.9348		1450.47	97.4993
1454.33	96.4281		1454.33	99.3149		1454.33	98.8061
1458.18	98.5074		1458.18	101.175		1458.18	100.65
1462.04	98.018		1462.04	100.55		1462.04	100.053
1465.9	97.7726		1465.9	100.236		1465.9	99.7712
1469.76	98.1541		1469.76	100.578		1469.76	100.159
1473.62	98.914		1473.62	101.309		1473.62	100.975
1477.47	97.811		1477.47	100.135		1477.47	99.9083
1481.33	97.1322		1481.33	99.3096		1481.33	99.2623
1485.19	97.3513		1485.19	99.4421		1485.19	99.5708
1489.05	97.681		1489.05	99.9473		1489.05	100.079
1492.9	97.0418		1492.9	99.5976		1492.9	99.4771
1496.76	97.7348		1496.76	100.458		1496.76	100.046
1500.62	97.8492		1500.62	100.79		1500.62	100.151
1504.48	98.4534		1504.48	101.784		1504.48	100.925
1508.33	98.1153		1508.33	102.359		1508.33	100.893
1512.19	96.6854		1512.19	100.901		1512.19	99.3144
1516.05	98.1391		1516.05	101.626		1516.05	100.417
1519.91	100.463		1519.91	103.224		1519.91	102.494
1523.76	100.543		1523.76	102.993		1523.76	102.504
1527.62	99.2905		1527.62	101.646		1527.62	101.218
1531.48	99.1075		1531.48	101.419		1531.48	101.027
1535.34	99.884		1535.34	102.179		1535.34	101.824
1539.2	101.91		1539.2	104.22		1539.2	103.906
1543.05	101.412		1543.05	103.761		1543.05	103.431
1546.91	98.9704		1546.91	101.288		1546.91	100.937
1550.77	98.7011		1550.77	101.004		1550.77	100.667
1554.63	99.981		1554.63	102.291		1554.63	101.987
1558.48	101.762		1558.48	104.138		1558.48	103.847
1562.34	99.6408		1562.34	102.052		1562.34	101.723
1566.2	98.8701		1566.2	101.279		1566.2	100.952
1570.06	98.8983		1570.06	101.335		1570.06	101.006
1573.91	98.9551		1573.91	101.401		1573.91	101.071
1577.77	98.4989		1577.77	100.921		1577.77	100.619
1581.63	97.3802		1581.63	99.7109		1581.63	99.4653
1585.49	97.104		1585.49	99.3477		1585.49	99.1678
1589.34	97.1595		1589.34	99.4033		1589.34	99.2393
1593.2	97.167		1593.2	99.5074		1593.2	99.3037
1597.06	96.8485		1597.06	99.2953		1597.06	99.0766
1600.92	96.5593		1600.92	99.1153		1600.92	98.8703
1604.77	96.593		1604.77	99.3193		1604.77	98.9427
1608.63	96.622		1608.63	99.5991		1608.63	98.9744
1612.49	97.0505		1612.49	100.102		1612.49	99.3322
1616.35	98.2704		1616.35	101.085		1616.35	100.432
1620.21	98.5926		1620.21	101.194		1620.21	100.686
1624.06	98.5925		1624.06	101.173		1624.06	100.712
1627.92	98.1662		1627.92	100.773		1627.92	100.332
1631.78	98.2458		1631.78	100.831		1631.78	100.398
1635.64	99.5075		1635.64	102.072		1635.64	101.642
1639.49	98.5933		1639.49	101.145		1639.49	100.685
1643.35	98.6049		1643.35	101.145		1643.35	100.687
1647.21	100.168		1647.21	102.755		1647.21	102.321
1651.07	100.832		1651.07	103.464		1651.07	103.027
1654.92	99.483		1654.92	102.162		1654.92	101.676
1658.78	97.9797		1658.78	100.643		1658.78	100.138
1662.64	98.0103		1662.64	100.676		1662.64	100.169
1666.5	98.3855		1666.5	101.055		1666.5	100.553
1670.35	99.1616		1670.35	101.84		1670.35	101.34
1674.21	98.7917		1674.21	101.459		1674.21	100.957
1678.07	98.3427		1678.07	100.985		1678.07	100.481
1681.93	99.3161		1681.93	101.954		1681.93	101.466
1685.79	99.6827		1685.79	102.344		1685.79	101.868
1689.64	98.2403		1689.64	100.877		1689.64	100.41
1693.5	98.5284		1693.5	101.164		1693.5	100.724
1697.36	100.116		1697.36	102.81		1697.36	102.374
1701.22	100.01		1701.22	102.724		1701.22	102.257
1705.07	98.8662		1705.07	101.502		1705.07	101.037
1708.93	98.0304		1708.93	100.569		1708.93	100.138
1712.79	98.2896		1712.79	100.768		1712.79	100.377
1716.65	99.4946		1716.65	101.987		1716.65	101.608
1720.5	98.1179		1720.5	100.616		1720.5	100.198
1724.36	97.1086		1724.36	99.5737		1724.36	99.152
1728.22	97.3569		1728.22	99.817		1728.22	99.4031
1732.08	98.5968		1732.08	101.079		1732.08	100.67
1735.93	98.7408		1735.93	101.244		1735.93	100.823
1739.79	98.2592		1739.79	100.737		1739.79	100.315
1743.65	98.1443		1743.65	100.598		1743.65	100.182
1747.51	98.5249		1747.51	100.962		1747.51	100.55
1751.36	98.2057		1751.36	100.623		1751.36	100.21
1755.22	97.5444		1755.22	99.9285		1755.22	99.5155
1759.08	97.6253		1759.08	99.9954		1759.08	99.5799
1762.94	97.5837		1762.94	99.9514		1762.94	99.5379
1766.8	97.6923		1766.8	100.059		1766.8	99.6522
1770.65	98.7657		1770.65	101.145		1770.65	100.759
1774.51	98.5008		1774.51	100.903		1774.51	100.506
1778.37	97.6113		1778.37	100.013		1778.37	99.5993
1782.23	97.3795		1782.23	99.791		1782.23	99.3651
1786.08	97.1992		1786.08	99.6261		1786.08	99.1862
1789.94	97.7326		1789.94	100.18		1789.94	99.7421
1793.8	98.0541		1793.8	100.515		1793.8	100.083
1797.66	97.7063		1797.66	100.15		1797.66	99.7186
1801.51	97.4557		1801.51	99.8824		1801.51	99.4615
1805.37	97.1522		1805.37	99.5716		1805.37	99.1552
1809.23	97.2764		1809.23	99.6782		1809.23	99.2683
1813.09	97.1698		1813.09	99.5504		1813.09	99.145
1816.94	96.9184		1816.94	99.2852		1816.94	98.8805
1820.8	97.056		1820.8	99.4255		1820.8	99.0228
1824.66	97.5883		1824.66	99.9616		1824.66	99.566
1828.52	98.0428		1828.52	100.437		1828.52	100.035
1832.38	97.588		1832.38	99.9781		1832.38	99.5676
1836.23	97.1438		1836.23	99.5263		1836.23	99.1077
1840.09	97.3227		1840.09	99.7085		1840.09	99.2852
1843.95	97.78		1843.95	100.185		1843.95	99.7594
1847.81	97.4538		1847.81	99.8575		1847.81	99.4385
1851.66	97.0031		1851.66	99.3805		1851.66	98.972
1855.52	96.9446		1855.52	99.3081		1855.52	98.912
1859.38	96.949		1859.38	99.3185		1859.38	98.9187
1863.24	97.1611		1863.24	99.541		1863.24	99.1355
1867.09	97.7566		1867.09	100.154		1867.09	99.751
1870.95	97.5657		1870.95	99.9804		1870.95	99.5698
1874.81	96.9644		1874.81	99.3712		1874.81	98.96
1878.67	96.8962		1878.67	99.281		1878.67	98.8799
1882.52	96.929		1882.52	99.3254		1882.52	98.9163
1886.38	97.12		1886.38	99.5373		1886.38	99.1075
1890.24	97.2192		1890.24	99.668		1890.24	99.2183
1894.1	97.089		1894.1	99.558		1894.1	99.0977
1897.95	96.9073		1897.95	99.3982		1897.95	98.9225
1901.81	96.8461		1901.81	99.3786		1901.81	98.8729
1905.67	96.919		1905.67	99.4798		1905.67	98.9612
1909.53	97.0005		1909.53	99.5567		1909.53	99.0464
1913.39	96.9863		1913.39	99.5336		1913.39	99.0122
1917.24	97.2703		1917.24	99.7792		1917.24	99.2563
1921.1	97.386		1921.1	99.8444		1921.1	99.3446
1924.96	97.2196		1924.96	99.6311		1924.96	99.1535
1928.82	97.0718		1928.82	99.4442		1928.82	98.9849
1932.67	97.1005		1932.67	99.4505		1932.67	99.0032
1936.53	97.1449		1936.53	99.4674		1936.53	99.0336
1940.39	97.3802		1940.39	99.6746		1940.39	99.2508
1944.25	97.5114		1944.25	99.8037		1944.25	99.3816
1948.1	97.3672		1948.1	99.6561		1948.1	99.2187
1951.96	97.3143		1951.96	99.5978		1951.96	99.153
1955.82	97.3744		1955.82	99.6467		1955.82	99.1934
1959.68	97.4369		1959.68	99.6868		1959.68	99.227
1963.53	97.6193		1963.53	99.8462		1963.53	99.375
1967.39	97.7654		1967.39	99.9886		1967.39	99.5103
1971.25	97.7465		1971.25	99.9484		1971.25	99.4884
1975.11	97.7677		1975.11	99.9687		1975.11	99.5054
1978.97	97.8291		1978.97	100.081		1978.97	99.5995
1982.82	97.7309		1982.82	100.009		1982.82	99.5413
1986.68	97.7351		1986.68	100.003		1986.68	99.5396
1990.54	97.8389		1990.54	100.092		1990.54	99.6365
1994.4	97.7868		1994.4	100.041		1994.4	99.5901
1998.25	97.6798		1998.25	99.9318		1998.25	99.4767
2002.11	97.7109		2002.11	99.9126		2002.11	99.4786
2005.97	97.7717		2005.97	99.9547		2005.97	99.5054
2009.83	97.8516		2009.83	100.049		2009.83	99.57
2013.68	97.9095		2013.68	100.086		2013.68	99.5919
2017.54	98.0012		2017.54	100.173		2017.54	99.6806
2021.4	97.9472		2021.4	100.141		2021.4	99.673
2025.26	97.9434		2025.26	100.151		2025.26	99.6745
2029.11	97.939		2029.11	100.165		2029.11	99.6598
2032.97	97.962		2032.97	100.186		2032.97	99.7061
2036.83	97.9595		2036.83	100.186		2036.83	99.7324
2040.69	97.9499		2040.69	100.192		2040.69	99.7125
2044.54	97.8735		2044.54	100.118		2044.54	99.6417
2048.4	97.8069		2048.4	100.09		2048.4	99.6321
2052.26	97.6791		2052.26	100.003		2052.26	99.5308
2056.12	97.6502		2056.12	99.9639		2056.12	99.4919
2059.98	97.663		2059.98	99.9636		2059.98	99.4932
2063.83	97.6527		2063.83	99.9588		2063.83	99.4857
2067.69	97.5868		2067.69	99.9147		2067.69	99.4393
2071.55	97.5475		2071.55	99.899		2071.55	99.4169
2075.41	97.5436		2075.41	99.8871		2075.41	99.412
2079.26	97.545		2079.26	99.8694		2079.26	99.4108
2083.12	97.506		2083.12	99.8438		2083.12	99.3807
2086.98	97.4942		2086.98	99.8377		2086.98	99.3605
2090.84	97.4854		2090.84	99.8252		2090.84	99.3361
2094.69	97.5014		2094.69	99.828		2094.69	99.3464
2098.55	97.5058		2098.55	99.8517		2098.55	99.3752
2102.41	97.4888		2102.41	99.8751		2102.41	99.3857
2106.27	97.4524		2106.27	99.838		2106.27	99.3473
2110.12	97.4408		2110.12	99.8131		2110.12	99.3187
2113.98	97.4443		2113.98	99.7998		2113.98	99.3096
2117.84	97.4363		2117.84	99.7567		2117.84	99.2959
2121.7	97.3938		2121.7	99.7115		2121.7	99.2547
2125.56	97.3888		2125.56	99.7004		2125.56	99.2321
2129.41	97.4449		2129.41	99.73		2129.41	99.2664
2133.27	97.5452		2133.27	99.8142		2133.27	99.3342
2137.13	97.6135		2137.13	99.8888		2137.13	99.3802
2140.99	97.6672		2140.99	99.9372		2140.99	99.4232
2144.84	97.7475		2144.84	100.017		2144.84	99.5055
2148.7	97.8498		2148.7	100.078		2148.7	99.5849
2152.56	97.8953		2152.56	100.08		2152.56	99.5749
2156.42	98.0292		2156.42	100.213		2156.42	99.6543
2160.27	98.2047		2160.27	100.432		2160.27	99.8596
2164.13	98.1641		2164.13	100.44		2164.13	99.8655
2167.99	97.9804		2167.99	100.299		2167.99	99.7206
2171.85	97.9133		2171.85	100.227		2171.85	99.6679
2175.7	97.9326		2175.7	100.235		2175.7	99.7064
2179.56	97.9527		2179.56	100.256		2179.56	99.7313
2183.42	97.9318		2183.42	100.257		2183.42	99.7168
2187.28	97.9295		2187.28	100.276		2187.28	99.72
2191.13	97.9372		2191.13	100.285		2191.13	99.7293
2194.99	97.9143		2194.99	100.262		2194.99	99.7094
2198.85	97.8544		2198.85	100.22		2198.85	99.6594
2202.71	97.8581		2202.71	100.221		2202.71	99.655
2206.57	97.8509		2206.57	100.227		2206.57	99.6538
2210.42	97.8194		2210.42	100.199		2210.42	99.6426
2214.28	97.786		2214.28	100.151		2214.28	99.6301
2218.14	97.7929		2218.14	100.17		2218.14	99.6393
2222	97.7897		2222	100.19		2222	99.6492
2225.85	97.7736		2225.85	100.186		2225.85	99.6531
2229.71	97.7352		2229.71	100.164		2229.71	99.6201
2233.57	97.7114		2233.57	100.137		2233.57	99.5888
2237.43	97.68		2237.43	100.108		2237.43	99.5587
2241.28	97.6512		2241.28	100.07		2241.28	99.5243
2245.14	97.5701		2245.14	99.9716		2245.14	99.4249
2249	97.4695		2249	99.8738		2249	99.3221
2252.86	97.3731		2252.86	99.8022		2252.86	99.2546
2256.71	97.2679		2256.71	99.6907		2256.71	99.1606
2260.57	97.123		2260.57	99.5402		2260.57	99.0186
2264.43	97.0005		2264.43	99.4187		2264.43	98.9026
2268.29	96.929		2268.29	99.3601		2268.29	98.8437
2272.15	96.9061		2272.15	99.3601		2272.15	98.8283
2276	96.9157		2276	99.3935		2276	98.8408
2279.86	96.9745		2279.86	99.4696		2279.86	98.8977
2283.72	96.8613		2283.72	99.361		2283.72	98.7914
2287.58	96.3412		2287.58	98.8245		2287.58	98.2754
2291.43	95.5388		2291.43	97.9909		2291.43	97.4685
2295.29	94.5829		2295.29	96.9961		2295.29	96.5185
2299.15	93.5571		2299.15	95.9224		2299.15	95.4832
2303.01	92.3225		2303.01	94.6195		2303.01	94.2269
2306.86	90.6607		2306.86	92.863		2306.86	92.5628
2310.72	88.9784		2310.72	91.0918		2310.72	90.8782
2314.58	87.6611		2314.58	89.7014		2314.58	89.5639
2318.44	85.7719		2318.44	87.7064		2318.44	87.6935
2322.29	83.6755		2322.29	85.5103		2322.29	85.63
2326.15	82.2721		2326.15	84.0093		2326.15	84.2383
2330.01	81.2964		2330.01	82.9426		2330.01	83.2709
2333.87	80.8919		2333.87	82.501		2333.87	82.8919
2337.72	80.4413		2337.72	82.0046		2337.72	82.4584
2341.58	80.1273		2341.58	81.6699		2341.58	82.137
2345.44	81.9321		2345.44	83.5981		2345.44	83.8973
2349.3	82.6739		2349.3	84.3722		2349.3	84.5966
2353.16	79.7009		2353.16	81.2033		2353.16	81.6322
2357.01	75.6489		2357.01	76.8936		2357.01	77.6299
2360.87	74.528		2360.87	75.6838		2360.87	76.5297
2364.73	76.2978		2364.73	77.6045		2364.73	78.309
2368.59	79.8479		2368.59	81.3995		2368.59	81.8297
2372.44	84.0874		2372.44	85.8861		2372.44	86.0082
2376.3	88.1897		2376.3	90.2243		2376.3	90.0535
2380.16	92.074		2380.16	94.3053		2380.16	93.9054
2384.02	95.2391		2384.02	97.6054		2384.02	97.0599
2387.87	96.9537		2387.87	99.3851		2387.87	98.7749
2391.73	97.4423		2391.73	99.8929		2391.73	99.267
2395.59	97.5285		2395.59	99.9872		2395.59	99.3593
2399.45	97.5742		2399.45	100.038		2399.45	99.4141
2403.3	97.5998		2403.3	100.069		2403.3	99.4473
2407.16	97.5914		2407.16	100.06		2407.16	99.434
2411.02	97.5908		2411.02	100.061		2411.02	99.43
2414.88	97.6126		2414.88	100.087		2414.88	99.4522
2418.74	97.6485		2418.74	100.123		2418.74	99.4867
2422.59	97.6361		2422.59	100.103		2422.59	99.467
2426.45	97.6188		2426.45	100.086		2426.45	99.447
2430.31	97.6222		2430.31	100.099		2430.31	99.4626
2434.17	97.6541		2434.17	100.135		2434.17	99.4997
2438.02	97.6521		2438.02	100.132		2438.02	99.4895
2441.88	97.6391		2441.88	100.128		2441.88	99.4743
2445.74	97.6463		2445.74	100.148		2445.74	99.4915
2449.6	97.6886		2449.6	100.19		2449.6	99.5445
2453.45	97.7106		2453.45	100.203		2453.45	99.5558
2457.31	97.684		2457.31	100.172		2457.31	99.5151
2461.17	97.6464		2461.17	100.138		2461.17	99.4827
2465.03	97.6608		2465.03	100.15		2465.03	99.5057
2468.88	97.6826		2468.88	100.18		2468.88	99.5279
2472.74	97.6784		2472.74	100.178		2472.74	99.5154
2476.6	97.6465		2476.6	100.152		2476.6	99.4818
2480.46	97.6645		2480.46	100.179		2480.46	99.5042
2484.32	97.7213		2484.32	100.223		2484.32	99.5541
2488.17	97.7457		2488.17	100.24		2488.17	99.5606
2492.03	97.7197		2492.03	100.224		2492.03	99.5407
2495.89	97.7092		2495.89	100.223		2495.89	99.547
2499.75	97.7192		2499.75	100.234		2499.75	99.5603
2503.6	97.7302		2503.6	100.24		2503.6	99.5656
2507.46	97.7231		2507.46	100.224		2507.46	99.5573
2511.32	97.7176		2511.32	100.22		2511.32	99.5488
2515.18	97.7367		2515.18	100.241		2515.18	99.5601
2519.03	97.7739		2519.03	100.275		2519.03	99.6023
2522.89	97.7732		2522.89	100.274		2522.89	99.6078
2526.75	97.7697		2526.75	100.272		2526.75	99.6093
2530.61	97.7876		2530.61	100.283		2530.61	99.6228
2534.46	97.819		2534.46	100.31		2534.46	99.6467
2538.32	97.8211		2538.32	100.32		2538.32	99.6472
2542.18	97.7958		2542.18	100.307		2542.18	99.6228
2546.04	97.7807		2546.04	100.293		2546.04	99.6093
2549.89	97.8087		2549.89	100.315		2549.89	99.6345
2553.75	97.8382		2553.75	100.353		2553.75	99.6686
2557.61	97.8395		2557.61	100.369		2557.61	99.6781
2561.47	97.8216		2561.47	100.348		2561.47	99.6531
2565.33	97.8372		2565.33	100.358		2565.33	99.6655
2569.18	97.8724		2569.18	100.4		2569.18	99.7072
2573.04	97.8834		2573.04	100.416		2573.04	99.7145
2576.9	97.8506		2576.9	100.393		2576.9	99.6743
2580.76	97.8463		2580.76	100.386		2580.76	99.6685
2584.61	97.8728		2584.61	100.413		2584.61	99.7048
2588.47	97.9034		2588.47	100.45		2588.47	99.7403
2592.33	97.9024		2592.33	100.443		2592.33	99.7317
2596.19	97.8713		2596.19	100.416		2596.19	99.7026
2600.04	97.8693		2600.04	100.419		2600.04	99.7026
2603.9	97.8991		2603.9	100.45		2603.9	99.7257
2607.76	97.9007		2607.76	100.451		2607.76	99.7301
2611.62	97.8813		2611.62	100.43		2611.62	99.7056
2615.47	97.8768		2615.47	100.425		2615.47	99.6967
2619.33	97.9062		2619.33	100.458		2619.33	99.7235
2623.19	97.9297		2623.19	100.486		2623.19	99.7416
2627.05	97.9194		2627.05	100.477		2627.05	99.7259
2630.91	97.8955		2630.91	100.45		2630.91	99.6921
2634.76	97.9039		2634.76	100.457		2634.76	99.6933
2638.62	97.9272		2638.62	100.482		2638.62	99.7182
2642.48	97.936		2642.48	100.49		2642.48	99.7281
2646.34	97.9027		2646.34	100.456		2646.34	99.6927
2650.19	97.8802		2650.19	100.428		2650.19	99.6617
2654.05	97.8937		2654.05	100.439		2654.05	99.6727
2657.91	97.9147		2657.91	100.459		2657.91	99.6858
2661.77	97.8932		2661.77	100.431		2661.77	99.6483
2665.62	97.858		2665.62	100.385		2665.62	99.6047
2669.48	97.8544		2669.48	100.38		2669.48	99.6003
2673.34	97.8839		2673.34	100.418		2673.34	99.6315
2677.2	97.8869		2677.2	100.419		2677.2	99.6383
2681.05	97.8612		2681.05	100.392		2681.05	99.6108
2684.91	97.8411		2684.91	100.376		2684.91	99.5923
2688.77	97.8666		2688.77	100.405		2688.77	99.6213
2692.63	97.895		2692.63	100.437		2692.63	99.6533
2696.48	97.8898		2696.48	100.438		2696.48	99.6505
2700.34	97.8547		2700.34	100.41		2700.34	99.6195
2704.2	97.8399		2704.2	100.403		2704.2	99.6088
2708.06	97.8694		2708.06	100.43		2708.06	99.6331
2711.92	97.8956		2711.92	100.456		2711.92	99.6515
2715.77	97.8721		2715.77	100.434		2715.77	99.6273
2719.63	97.8451		2719.63	100.407		2719.63	99.6036
2723.49	97.8563		2723.49	100.421		2723.49	99.6166
2727.35	97.8942		2727.35	100.464		2727.35	99.6582
2731.2	97.9111		2731.2	100.479		2731.2	99.6731
2735.06	97.8941		2735.06	100.462		2735.06	99.6552
2738.92	97.887		2738.92	100.455		2738.92	99.6465
2742.78	97.9254		2742.78	100.485		2742.78	99.6796
2746.63	97.9508		2746.63	100.506		2746.63	99.7035
2750.49	97.9318		2750.49	100.49		2750.49	99.6847
2754.35	97.9019		2754.35	100.465		2754.35	99.6568
2758.21	97.9124		2758.21	100.474		2758.21	99.6642
2762.06	97.9507		2762.06	100.513		2762.06	99.7019
2765.92	97.9605		2765.92	100.53		2765.92	99.7171
2769.78	97.9218		2769.78	100.504		2769.78	99.6865
2773.64	97.8951		2773.64	100.478		2773.64	99.6649
2777.5	97.9088		2777.5	100.489		2777.5	99.6808
2781.35	97.9335		2781.35	100.522		2781.35	99.7087
2785.21	97.9114		2785.21	100.508		2785.21	99.6962
2789.07	97.8644		2789.07	100.467		2789.07	99.654
2792.93	97.854		2792.93	100.459		2792.93	99.6426
2796.78	97.8931		2796.78	100.499		2796.78	99.6812
2800.64	97.9132		2800.64	100.526		2800.64	99.7096
2804.5	97.8905		2804.5	100.505		2804.5	99.6934
2808.36	97.8516		2808.36	100.472		2808.36	99.6614
2812.21	97.8522		2812.21	100.486		2812.21	99.6712
2816.07	97.8689		2816.07	100.521		2816.07	99.6975
2819.93	97.852		2819.93	100.522		2819.93	99.6894
2823.79	97.7996		2823.79	100.482		2823.79	99.6468
2827.64	97.7485		2827.64	100.448		2827.64	99.6113
2831.5	97.7021		2831.5	100.44		2831.5	99.5961
2835.36	97.5997		2835.36	100.413		2835.36	99.5488
2839.22	97.3966		2839.22	100.305		2839.22	99.4139
2843.07	97.183		2843.07	100.179		2843.07	99.2509
2846.93	97.0757		2846.93	100.132		2846.93	99.1513
2850.79	97.1063		2850.79	100.174		2850.79	99.1599
2854.65	97.1946		2854.65	100.23		2854.65	99.2082
2858.51	97.271		2858.51	100.259		2858.51	99.2555
2862.36	97.3306		2862.36	100.284		2862.36	99.3023
2866.22	97.3993		2866.22	100.34		2866.22	99.3725
2870.08	97.4671		2870.08	100.396		2870.08	99.4455
2873.94	97.4826		2873.94	100.403		2873.94	99.4668
2877.79	97.4273		2877.79	100.359		2877.79	99.4324
2881.65	97.3636		2881.65	100.316		2881.65	99.3915
2885.51	97.3224		2885.51	100.3		2885.51	99.3778
2889.37	97.2692		2889.37	100.287		2889.37	99.3649
2893.22	97.1355		2893.22	100.217		2893.22	99.282
2897.08	96.9438		2897.08	100.103		2897.08	99.1513
2900.94	96.7404		2900.94	99.9978		2900.94	99.0165
2904.8	96.5282		2904.8	99.9143		2904.8	98.8783
2908.65	96.2801		2908.65	99.8018		2908.65	98.7074
2912.51	96.0177		2912.51	99.6539		2912.51	98.4963
2916.37	95.8001		2916.37	99.5261		2916.37	98.2838
2920.23	95.6922		2920.23	99.4745		2920.23	98.1297
2924.09	95.7149		2924.09	99.5009		2924.09	98.0844
2927.94	95.8666		2927.94	99.5782		2927.94	98.1491
2931.8	96.1263		2931.8	99.7096		2931.8	98.3011
2935.66	96.4726		2935.66	99.9061		2935.66	98.5372
2939.52	96.8506		2939.52	100.126		2939.52	98.8127
2943.37	97.1766		2943.37	100.315		2943.37	99.0608
2947.23	97.3842		2947.23	100.429		2947.23	99.2243
2951.09	97.5063		2951.09	100.478		2951.09	99.3098
2954.95	97.6204		2954.95	100.534		2954.95	99.3981
2958.8	97.7523		2958.8	100.622		2958.8	99.5129
2962.66	97.8776		2962.66	100.697		2962.66	99.6116
2966.52	97.9652		2966.52	100.723		2966.52	99.66
2970.38	98.0215		2970.38	100.729		2970.38	99.6968
2974.23	98.0906		2974.23	100.779		2974.23	99.7709
2978.09	98.1431		2978.09	100.835		2978.09	99.8383
2981.95	98.1456		2981.95	100.851		2981.95	99.8513
2985.81	98.0913		2985.81	100.819		2985.81	99.8137
2989.66	98.0289		2989.66	100.769		2989.66	99.7729
2993.52	97.9999		2993.52	100.748		2993.52	99.7617
2997.38	97.9762		2997.38	100.739		2997.38	99.7575
3001.24	97.9226		3001.24	100.705		3001.24	99.7276
3005.1	97.8359		3005.1	100.658		3005.1	99.6675
3008.95	97.7577		3008.95	100.631		3008.95	99.6182
3012.81	97.7352		3012.81	100.639		3012.81	99.6185
3016.67	97.6517		3016.67	100.558		3016.67	99.571
3020.53	97.4544		3020.53	100.382		3020.53	99.4272
3024.38	97.3264		3024.38	100.267		3024.38	99.3041
3028.24	97.5037		3028.24	100.386		3028.24	99.4036
3032.1	97.834		3032.1	100.631		3032.1	99.6423
3035.96	98.0147		3035.96	100.765		3035.96	99.7654
3039.81	98.0409		3039.81	100.777		3039.81	99.7718
3043.67	98.0118		3043.67	100.761		3043.67	99.756
3047.53	98.0048		3047.53	100.776		3047.53	99.7681
3051.39	98.0212		3051.39	100.798		3051.39	99.7977
3055.24	98.0732		3055.24	100.803		3055.24	99.8342
3059.1	98.1348		3059.1	100.799		3059.1	99.8564
3062.96	98.2419		3062.96	100.866		3062.96	99.9214
3066.82	98.377		3066.82	100.978		3066.82	100.022
3070.68	98.419		3070.68	101.009		3070.68	100.047
3074.53	98.4167		3074.53	101.01		3074.53	100.046
3078.39	98.3842		3078.39	100.991		3078.39	100.031
3082.25	98.342		3082.25	100.968		3082.25	100.003
3086.11	98.3673		3086.11	101.012		3086.11	100.022
3089.96	98.4645		3089.96	101.113		3089.96	100.096
3093.82	98.5655		3093.82	101.184		3093.82	100.171
3097.68	98.6212		3097.68	101.201		3097.68	100.204
3101.54	98.6421		3101.54	101.203		3101.54	100.214
3105.39	98.671		3105.39	101.229		3105.39	100.236
3109.25	98.7009		3109.25	101.26		3109.25	100.255
3113.11	98.7244		3113.11	101.29		3113.11	100.277
3116.97	98.7148		3116.97	101.294		3116.97	100.274
3120.82	98.7235		3120.82	101.312		3120.82	100.283
3124.68	98.7511		3124.68	101.35		3124.68	100.311
3128.54	98.7636		3128.54	101.366		3128.54	100.319
3132.4	98.7677		3132.4	101.352		3132.4	100.314
3136.25	98.7323		3136.25	101.3		3136.25	100.271
3140.11	98.7267		3140.11	101.292		3140.11	100.268
3143.97	98.7778		3143.97	101.344		3143.97	100.321
3147.83	98.7781		3147.83	101.349		3147.83	100.32
3151.69	98.7436		3151.69	101.316		3151.69	100.287
3155.54	98.7372		3155.54	101.307		3155.54	100.276
3159.4	98.7844		3159.4	101.355		3159.4	100.323
3163.26	98.8356		3163.26	101.408		3163.26	100.372
3167.12	98.8533		3167.12	101.421		3167.12	100.388
3170.97	98.8305		3170.97	101.393		3170.97	100.363
3174.83	98.8518		3174.83	101.423		3174.83	100.386
3178.69	98.8955		3178.69	101.486		3178.69	100.445
3182.55	98.9078		3182.55	101.498		3182.55	100.457
3186.4	98.8834		3186.4	101.47		3186.4	100.425
3190.26	98.8488		3190.26	101.444		3190.26	100.384
3194.12	98.8822		3194.12	101.487		3194.12	100.423
3197.98	98.9592		3197.98	101.561		3197.98	100.5
3201.83	98.9624		3201.83	101.554		3201.83	100.496
3205.69	98.9417		3205.69	101.532		3205.69	100.474
3209.55	98.9453		3209.55	101.545		3209.55	100.489
3213.41	98.9737		3213.41	101.584		3213.41	100.524
3217.27	99.0133		3217.27	101.624		3217.27	100.563
3221.12	99.0203		3221.12	101.63		3221.12	100.572
3224.98	98.9748		3224.98	101.586		3224.98	100.52
3228.84	98.9593		3228.84	101.577		3228.84	100.508
3232.7	98.9675		3232.7	101.592		3232.7	100.524
3236.55	99.008		3236.55	101.642		3236.55	100.561
3240.41	99.0386		3240.41	101.674		3240.41	100.588
3244.27	99.0445		3244.27	101.676		3244.27	100.6
3248.13	99.004		3248.13	101.636		3248.13	100.556
3251.98	99.0357		3251.98	101.661		3251.98	100.571
3255.84	99.0891		3255.84	101.713		3255.84	100.623
3259.7	99.0702		3259.7	101.702		3259.7	100.612
3263.56	99.0267		3263.56	101.655		3263.56	100.571
3267.41	99.0109		3267.41	101.635		3267.41	100.558
3271.27	99.0825		3271.27	101.704		3271.27	100.631
3275.13	99.1666		3275.13	101.795		3275.13	100.713
3278.99	99.1356		3278.99	101.778		3278.99	100.678
3282.84	99.0809		3282.84	101.724		3282.84	100.62
3286.7	99.0802		3286.7	101.714		3286.7	100.614
3290.56	99.1363		3290.56	101.775		3290.56	100.667
3294.42	99.155		3294.42	101.789		3294.42	100.681
3298.28	99.1209		3298.28	101.76		3298.28	100.648
3302.13	99.0745		3302.13	101.723		3302.13	100.607
3305.99	99.1		3305.99	101.746		3305.99	100.624
3309.85	99.1702		3309.85	101.821		3309.85	100.702
3313.71	99.1909		3313.71	101.851		3313.71	100.733
3317.56	99.154		3317.56	101.812		3317.56	100.697
3321.42	99.1213		3321.42	101.78		3321.42	100.66
3325.28	99.142		3325.28	101.804		3325.28	100.676
3329.14	99.1854		3329.14	101.849		3329.14	100.72
3332.99	99.2091		3332.99	101.871		3332.99	100.746
3336.85	99.2037		3336.85	101.865		3336.85	100.739
3340.71	99.1649		3340.71	101.833		3340.71	100.704
3344.57	99.1706		3344.57	101.853		3344.57	100.711
3348.42	99.23		3348.42	101.91		3348.42	100.765
3352.28	99.2758		3352.28	101.95		3352.28	100.808
3356.14	99.2713		3356.14	101.957		3356.14	100.808
3360	99.2763		3360	101.96		3360	100.813
3363.86	99.3187		3363.86	101.997		3363.86	100.854
3367.71	99.3304		3367.71	102.019		3367.71	100.872
3371.57	99.2905		3371.57	101.982		3371.57	100.838
3375.43	99.2574		3375.43	101.945		3375.43	100.796
3379.29	99.2541		3379.29	101.939		3379.29	100.794
3383.14	99.3256		3383.14	102.014		3383.14	100.872
3387	99.3785		3387	102.07		3387	100.924
3390.86	99.3887		3390.86	102.078		3390.86	100.934
3394.72	99.367		3394.72	102.062		3394.72	100.907
3398.57	99.3274		3398.57	102.029		3398.57	100.87
3402.43	99.3437		3402.43	102.035		3402.43	100.883
3406.29	99.3746		3406.29	102.062		3406.29	100.908
3410.15	99.354		3410.15	102.052		3410.15	100.896
3414	99.3267		3414	102.034		3414	100.878
3417.86	99.3892		3417.86	102.102		3417.86	100.933
3421.72	99.4699		3421.72	102.178		3421.72	101.016
3425.58	99.4508		3425.58	102.142		3425.58	100.997
3429.43	99.43		3429.43	102.123		3429.43	100.97
3433.29	99.3822		3433.29	102.084		3433.29	100.915
3437.15	99.3836		3437.15	102.092		3437.15	100.907
3441.01	99.5027		3441.01	102.211		3441.01	101.021
3444.87	99.6505		3444.87	102.359		3444.87	101.176
3448.72	99.5976		3448.72	102.31		3448.72	101.12
3452.58	99.4282		3452.58	102.136		3452.58	100.943
3456.44	99.4061		3456.44	102.105		3456.44	100.92
3460.3	99.4898		3460.3	102.196		3460.3	101.008
3464.15	99.5508		3464.15	102.249		3464.15	101.072
3468.01	99.4984		3468.01	102.188		3468.01	101.011
3471.87	99.4812		3471.87	102.172		3471.87	100.979
3475.73	99.5015		3475.73	102.193		3475.73	101.003
3479.58	99.5943		3479.58	102.295		3479.58	101.106
3483.44	99.6522		3483.44	102.357		3483.44	101.163
3487.3	99.5724		3487.3	102.276		3487.3	101.079
3491.16	99.5001		3491.16	102.204		3491.16	101.001
3495.01	99.5457		3495.01	102.234		3495.01	101.04
3498.87	99.629		3498.87	102.314		3498.87	101.124
3502.73	99.771		3502.73	102.466		3502.73	101.264
3506.59	99.7617		3506.59	102.464		3506.59	101.244
3510.45	99.6522		3510.45	102.356		3510.45	101.125
3514.3	99.5415		3514.3	102.237		3514.3	101.017
3518.16	99.5756		3518.16	102.265		3518.16	101.056
3522.02	99.7583		3522.02	102.459		3522.02	101.241
3525.88	99.9206		3525.88	102.628		3525.88	101.405
3529.73	99.8156		3529.73	102.521		3529.73	101.307
3533.59	99.5923		3533.59	102.291		3533.59	101.081
3537.45	99.5724		3537.45	102.264		3537.45	101.06
3541.31	99.6723		3541.31	102.364		3541.31	101.156
3545.16	99.8668		3545.16	102.568		3545.16	101.355
3549.02	99.865		3549.02	102.585		3549.02	101.366
3552.88	99.7639		3552.88	102.487		3552.88	101.258
3556.74	99.637		3556.74	102.344		3556.74	101.12
3560.59	99.7897		3560.59	102.497		3560.59	101.283
3564.45	100.369		3564.45	103.109		3564.45	101.887
3568.31	100.384		3568.31	103.165		3568.31	101.931
3572.17	99.7083		3572.17	102.483		3572.17	101.253
3576.02	99.5744		3576.02	102.327		3576.02	101.096
3579.88	99.496		3579.88	102.247		3579.88	101.025
3583.74	99.6779		3583.74	102.423		3583.74	101.206
3587.6	99.9875		3587.6	102.749		3587.6	101.527
3591.46	99.6576		3591.46	102.41		3591.46	101.204
3595.31	99.6328		3595.31	102.371		3595.31	101.181
3599.17	99.6347		3599.17	102.386		3599.17	101.187
3603.03	99.4237		3603.03	102.177		3603.03	100.972
3606.89	99.8721		3606.89	102.633		3606.89	101.422
3610.74	100.715		3610.74	103.521		3610.74	102.285
3614.6	100.987		3614.6	103.823		3614.6	102.583
3618.46	100.758		3618.46	103.592		3618.46	102.367
3622.32	99.7693		3622.32	102.566		3622.32	101.358
3626.17	99.8992		3626.17	102.661		3626.17	101.458
3630.03	100.59		3630.03	103.407		3630.03	102.179
3633.89	99.8435		3633.89	102.671		3633.89	101.418
3637.75	99.5534		3637.75	102.362		3637.75	101.095
3641.6	99.7557		3641.6	102.54		3641.6	101.281
3645.46	101.226		3645.46	103.985		3645.46	102.733
3649.32	102.949		3649.32	105.754		3649.32	104.493
3653.18	101.708		3653.18	104.503		3653.18	103.226
3657.04	100.574		3657.04	103.317		3657.04	102.049
3660.89	99.8845		3660.89	102.589		3660.89	101.337
3664.75	99.9946		3664.75	102.659		3664.75	101.422
3668.61	101.487		3668.61	104.14		3668.61	102.92
3672.47	102.921		3672.47	105.59		3672.47	104.384
3676.32	102.653		3676.32	105.344		3676.32	104.124
3680.18	100.823		3680.18	103.488		3680.18	102.257
3684.04	100.222		3684.04	102.831		3684.04	101.619
3687.9	101.451		3687.9	104.055		3687.9	102.862
3691.75	101.088		3691.75	103.713		3691.75	102.522
3695.61	99.5163		3695.61	102.089		3695.61	100.92
3699.47	99.3359		3699.47	101.879		3699.47	100.73
3703.33	99.524		3703.33	102.069		3703.33	100.927
3707.18	100.198		3707.18	102.729		3707.18	101.594
3711.04	101.553		3711.04	104.135		3711.04	102.964
3714.9	100.738		3714.9	103.342		3714.9	102.144
3718.76	99.9486		3718.76	102.5		3718.76	101.331
3722.61	99.8894		3722.61	102.424		3722.61	101.274
3726.47	99.6723		3726.47	102.187		3726.47	101.063
3730.33	100.371		3730.33	102.873		3730.33	101.761
3734.19	102.114		3734.19	104.656		3734.19	103.511
3738.05	101.997		3738.05	104.578		3738.05	103.386
3741.9	102.036		3741.9	104.608		3741.9	103.415
3745.76	103.542		3745.76	106.151		3745.76	104.953
3749.62	104.42		3749.62	107.07		3749.62	105.835
3753.48	103.154		3753.48	105.811		3753.48	104.549
3757.33	101.888		3757.33	104.514		3757.33	103.241
3761.19	101.343		3761.19	103.971		3761.19	102.685
3765.05	101.158		3765.05	103.77		3765.05	102.488
3768.91	101.332		3768.91	103.95		3768.91	102.684
3772.76	100.637		3772.76	103.264		3772.76	101.986
3776.62	100.565		3776.62	103.177		3776.62	101.888
3780.48	100.923		3780.48	103.537		3780.48	102.256
3784.34	100.714		3784.34	103.333		3784.34	102.053
3788.19	100.283		3788.19	102.887		3788.19	101.605
3792.05	100.32		3792.05	102.911		3792.05	101.632
3795.91	101.293		3795.91	103.882		3795.91	102.612
3799.77	102.654		3799.77	105.269		3799.77	103.997
3803.63	102.828		3803.63	105.47		3803.63	104.171
3807.48	101.733		3807.48	104.375		3807.48	103.075
3811.34	100.993		3811.34	103.608		3811.34	102.314
3815.2	101.906		3815.2	104.506		3815.2	103.23
3819.06	103.226		3819.06	105.857		3819.06	104.585
3822.91	102.71		3822.91	105.373		3822.91	104.073
3826.77	101.697		3826.77	104.33		3826.77	103.027
3830.63	101.706		3830.63	104.313		3830.63	103.026
3834.49	102.61		3834.49	105.223		3834.49	103.951
3838.34	103.45		3838.34	106.108		3838.34	104.829
3842.2	102.458		3842.2	105.128		3842.2	103.822
3846.06	101.292		3846.06	103.916		3846.06	102.619
3849.92	101.981		3849.92	104.558		3849.92	103.276
3853.77	103.413		3853.77	106.059		3853.77	104.755
3857.63	102.009		3857.63	104.68		3857.63	103.356
3861.49	101.74		3861.49	104.374		3861.49	103.061
3865.35	102.239		3865.35	104.889		3865.35	103.568
3869.2	102.395		3869.2	105.066		3869.2	103.718
3873.06	101.926		3873.06	104.599		3873.06	103.255
3876.92	101.294		3876.92	103.926		3876.92	102.597
3880.78	101.515		3880.78	104.138		3880.78	102.815
3884.64	101.6		3884.64	104.243		3884.64	102.902
3888.49	101.361		3888.49	104.001		3888.49	102.653
3892.35	101.15		3892.35	103.782		3892.35	102.442
3896.21	101.02		3896.21	103.643		3896.21	102.301
3900.07	101.805		3900.07	104.438		3900.07	103.084
3903.92	101.939		3903.92	104.615		3903.92	103.243
3907.78	100.791		3907.78	103.456		3907.78	102.092
3911.64	100.224		3911.64	102.856		3911.64	101.502
3915.5	100.543		3915.5	103.167		3915.5	101.806
3919.35	100.835		3919.35	103.478		3919.35	102.106
3923.21	100.802		3923.21	103.446		3923.21	102.072
3927.07	100.731		3927.07	103.371		3927.07	102.003
3930.93	100.733		3930.93	103.368		3930.93	102.001
3934.78	100.537		3934.78	103.171		3934.78	101.797
3938.64	100.386		3938.64	103.009		3938.64	101.63
3942.5	100.502		3942.5	103.132		3942.5	101.746
3946.36	100.52		3946.36	103.164		3946.36	101.772
3950.22	100.514		3950.22	103.159		3950.22	101.771
3954.07	100.417		3954.07	103.049		3954.07	101.666
3957.93	100.367		3957.93	102.994		3957.93	101.61
3961.79	100.34		3961.79	102.97		3961.79	101.585
3965.65	100.27		3965.65	102.903		3965.65	101.521
3969.5	100.274		3969.5	102.902		3969.5	101.524
3973.36	100.344		3973.36	102.969		3973.36	101.587
3977.22	100.356		3977.22	102.987		3977.22	101.603
3981.08	100.326		3981.08	102.956		3981.08	101.575
3984.93	100.251		3984.93	102.883		3984.93	101.496
3988.79	100.227		3988.79	102.866		3988.79	101.471
3992.65	100.314		3992.65	102.957		3992.65	101.561
3996.51	100.367		3996.51	103.01		3996.51	101.608
4000.36	100.336		4000.36	102.968		4000.36	101.566
