# Supplementary material for: Dataset in characterization of the polymer produced using different method of synthesis polychloromethylstyrene (PCMS) with clay and without clay
Source: Data Brief. 2021 Jan 9;34:106738. doi: 10.1016/j.dib.2021.106738 (PMC7820932; doi:10.1016/j.dib.2021.106738)
Supplement: Supplementary file 6 [file mmc6.xlsx]

## Sheet: Sheet1
Raw Data of chloromethylstyrene with clay 10A 4% for each steps
Film before the process			Film after functionalization step			Film after crosslinking step			Film after end-capping step
399.265	41.3838		399.265	23.4264		399.265	26.2247		399.265	19.4698
401.194	42.6144		401.194	25.7192		401.194	29.0138		401.194	20.8702
403.123	43.8777		403.123	28.2691		403.123	31.5909		403.123	22.28
405.051	45.157		405.051	31.3702		405.051	34.0294		405.051	23.8846
406.98	46.4357		406.98	34.4742		406.98	36.5265		406.98	25.3774
408.909	47.7098		408.909	37.5249		408.909	39.113		408.909	26.78
410.838	48.9538		410.838	40.5288		410.838	41.6722		410.838	28.5036
412.767	50.1378		412.767	43.1397		412.767	43.8044		412.767	30.3285
414.695	51.2312		414.695	45.3108		414.695	45.5289		414.695	32.3109
416.624	52.2307		416.624	47.2687		416.624	47.0298		416.624	34.1787
418.553	53.1688		418.553	48.6378		418.553	48.0202		418.553	35.8566
420.482	54.0404		420.482	49.4732		420.482	48.4484		420.482	37.39
422.411	54.8173		422.411	49.6213		422.411	47.9841		422.411	38.9056
424.34	55.5075		424.34	50.3273		424.34	48.2149		424.34	40.0736
426.268	56.1217		426.268	51.358		426.268	48.5938		426.268	40.5843
428.197	56.6722		428.197	52.5959		428.197	49.4105		428.197	41.0265
430.126	57.1506		430.126	54.3314		430.126	51.3295		430.126	42.6161
432.055	57.5541		432.055	56.0659		432.055	53.7824		432.055	44.4564
433.984	57.8804		433.984	57.6173		433.984	56.0191		433.984	46.794
435.912	58.1194		435.912	59.4473		435.912	58.4712		435.912	50.6338
437.841	58.2691		437.841	62.013		437.841	61.5954		437.841	55.4375
439.77	58.3315		439.77	64.6936		439.77	64.5838		439.77	59.8018
441.699	58.3051		441.699	66.9539		441.699	66.9114		441.699	63.7466
443.628	58.1818		443.628	69.9387		443.628	69.9811		443.628	67.9713
445.556	57.9533		445.556	73.6116		445.556	73.1979		445.556	72.12
447.485	57.6199		447.485	77.2557		447.485	76.3548		447.485	75.1398
449.414	57.2623		449.414	80.6191		449.414	79.9634		449.414	77.7829
451.343	56.8908		451.343	83.7753		451.343	83.4284		451.343	80.1475
453.272	56.5157		453.272	86.1334		453.272	85.8734		453.272	81.9218
455.201	56.1533		455.201	87.5773		455.201	87.3203		455.201	83.0764
457.129	55.8187		457.129	88.2428		457.129	88.1343		457.129	83.7628
459.058	55.5072		459.058	88.455		459.058	88.3993		459.058	83.9747
460.987	55.2369		460.987	87.9462		460.987	87.9049		460.987	83.4331
462.916	55.0357		462.916	86.6226		462.916	86.6793		462.916	82.405
464.845	54.905		464.845	84.4172		464.845	84.6568		464.845	81.2519
466.773	54.8445		466.773	81.5654		466.773	82.0834		466.773	79.3895
468.702	54.8607		468.702	78.3308		468.702	78.9574		468.702	76.92
470.631	54.9609		470.631	74.9402		470.631	75.6602		470.631	73.8979
472.56	55.1384		472.56	70.9544		472.56	71.8681		472.56	70.5954
474.489	55.3777		474.489	66.5158		474.489	67.5999		474.489	67.1105
476.418	55.6753		476.418	62.7975		476.418	63.7264		476.418	63.3633
478.346	56.026		478.346	59.944		478.346	60.4016		478.346	59.3586
480.275	56.4263		480.275	57.9963		480.275	57.5953		480.275	55.6259
482.204	56.8746		482.204	56.4378		482.204	55.3906		482.204	52.7295
484.133	57.3589		484.133	55.4102		484.133	53.9942		484.133	50.3915
486.062	57.864		486.062	54.6032		486.062	52.7291		486.062	48.7235
487.99	58.3857		487.99	53.8684		487.99	51.6239		487.99	47.8239
489.919	58.9121		489.919	53.5038		489.919	51.0218		489.919	47.555
491.848	59.4183		491.848	53.6518		491.848	51.0947		491.848	47.5139
493.777	59.8822		493.777	53.8737		493.777	51.2782		493.777	47.5668
495.706	60.2864		495.706	53.9601		495.706	51.3545		495.706	48.0598
497.635	60.6355		497.635	54.1436		497.635	51.6372		497.635	49.1051
499.563	60.9252		499.563	54.5971		499.563	52.2935		499.563	50.347
501.492	61.1554		501.492	55.6005		501.492	53.415		501.492	51.607
503.421	61.3109		503.421	56.824		503.421	54.9334		503.421	53.035
505.35	61.4009		505.35	58.0373		505.35	56.6548		505.35	54.619
507.279	61.4483		507.279	59.3989		507.279	58.5768		507.279	56.3229
509.207	61.4887		509.207	60.8797		509.207	60.4629		509.207	58.0163
511.136	61.5359		511.136	62.5011		511.136	62.3647		511.136	59.6191
513.065	61.5636		513.065	64.2097		513.065	64.4166		513.065	61.0637
514.994	61.5801		514.994	65.6198		514.994	66.0618		514.994	62.19
516.923	61.6208		516.923	66.8448		516.923	67.268		516.923	63.1227
518.852	61.6857		518.852	67.9425		518.852	68.1458		518.852	64.0219
520.78	61.769		520.78	68.7167		520.78	68.5254		520.78	64.5075
522.709	61.8582		522.709	69.1601		522.709	68.6428		522.709	64.7637
524.638	61.9586		524.638	69.1966		524.638	68.573		524.638	64.9254
526.567	62.07		526.567	68.9037		526.567	68.2382		526.567	64.8718
528.496	62.1917		528.496	68.3152		528.496	67.6905		528.496	64.5372
530.424	62.3329		530.424	67.4907		530.424	67.0031		530.424	63.9107
532.353	62.4944		532.353	66.5165		532.353	66.1581		532.353	63.2065
534.282	62.6714		534.282	65.4159		534.282	65.3641		534.282	62.4207
536.211	62.8596		536.211	64.1778		536.211	64.5404		536.211	61.4338
538.14	63.0632		538.14	62.9188		538.14	63.5685		538.14	60.385
540.068	63.2898		540.068	61.765		540.068	62.4793		540.068	59.397
541.997	63.5381		541.997	60.9487		541.997	61.6105		541.997	58.4195
543.926	63.809		543.926	60.3846		543.926	60.9523		543.926	57.3441
545.855	64.1033		545.855	59.922		545.855	60.4364		545.855	56.2355
547.784	64.4187		547.784	59.5529		547.784	60.0109		547.784	55.3996
549.713	64.7495		549.713	59.2207		549.713	59.687		549.713	54.7869
551.641	65.0913		551.641	59.0129		551.641	59.4002		551.641	54.3375
553.57	65.4525		553.57	58.9997		553.57	59.236		553.57	54.0137
555.499	65.8283		555.499	58.9159		555.499	59.0609		555.499	53.6472
557.428	66.2035		557.428	58.6931		557.428	58.8704		557.428	53.2678
559.357	66.5762		559.357	58.4652		559.357	58.6454		559.357	52.9723
561.285	66.9439		561.285	58.1168		561.285	58.3122		561.285	52.6101
563.214	67.3		563.214	57.7051		563.214	57.8521		563.214	52.1976
565.143	67.6355		565.143	57.3911		565.143	57.3895		565.143	51.8229
567.072	67.946		567.072	57.0305		567.072	56.939		567.072	51.3598
569.001	68.2328		569.001	56.5503		569.001	56.4291		569.001	50.7546
570.93	68.4942		570.93	56.0715		570.93	55.935		570.93	50.1973
572.858	68.7313		572.858	55.564		572.858	55.4046		572.858	49.7044
574.787	68.9417		574.787	54.9875		574.787	54.7735		574.787	49.137
576.716	69.1203		576.716	54.3933		576.716	54.1638		576.716	48.5815
578.645	69.2682		578.645	53.9439		578.645	53.6356		578.645	48.1046
580.574	69.3886		580.574	53.6144		580.574	53.1528		580.574	47.6789
582.502	69.4797		582.502	53.308		582.502	52.6334		582.502	47.2643
584.431	69.5417		584.431	53.0739		584.431	52.213		584.431	46.8674
586.36	69.58		586.36	52.8643		586.36	51.8802		586.36	46.5801
588.289	69.5993		588.289	52.6114		588.289	51.5082		588.289	46.3374
590.218	69.6014		590.218	52.3821		590.218	50.9786		590.218	46.084
592.147	69.5914		592.147	52.2488		592.147	50.3185		592.147	45.883
594.075	69.5737		594.075	52.1717		594.075	49.5753		594.075	45.7488
596.004	69.5501		596.004	52.1362		596.004	48.813		596.004	45.6466
597.933	69.5244		597.933	52.1496		597.933	48.1306		597.933	45.6301
599.862	69.4989		599.862	52.2211		599.862	47.6161		599.862	45.7126
601.791	69.4754		601.791	52.3701		601.791	47.2305		601.791	45.8812
603.719	69.4544		603.719	52.5814		603.719	46.981		603.719	46.0906
605.648	69.4364		605.648	52.9029		605.648	46.8997		605.648	46.3299
607.577	69.4204		607.577	53.3123		607.577	47.0225		607.577	46.5678
609.506	69.4013		609.506	53.7228		609.506	47.2789		609.506	46.7574
611.435	69.3759		611.435	54.1502		611.435	47.6109		611.435	46.9536
613.363	69.3452		613.363	54.5045		613.363	47.9267		613.363	47.2267
615.292	69.311		615.292	54.7278		615.292	48.1908		615.292	47.5774
617.221	69.2757		617.221	54.9545		617.221	48.545		617.221	47.9589
619.15	69.2437		619.15	55.3391		619.15	49.1209		619.15	48.2706
621.079	69.2181		621.079	55.7941		621.079	49.7891		621.079	48.4348
623.008	69.2003		623.008	56.1654		623.008	50.3657		623.008	48.4822
624.936	69.1877		624.936	56.4576		624.936	50.8337		624.936	48.4826
626.865	69.1776		626.865	56.6584		626.865	51.1579		626.865	48.3849
628.794	69.1665		628.794	56.6307		628.794	51.2039		628.794	48.1493
630.723	69.1515		630.723	56.4497		630.723	50.9266		630.723	47.8041
632.652	69.1287		632.652	56.1964		632.652	50.3466		632.652	47.3982
634.58	69.0922		634.58	55.8826		634.58	49.625		634.58	46.8953
636.509	69.0358		636.509	55.4786		636.509	48.8835		636.509	46.3202
638.438	68.9547		638.438	55.041		638.438	48.2204		638.438	45.7423
640.367	68.845		640.367	54.6263		640.367	47.6931		640.367	45.2476
642.296	68.7055		642.296	54.2453		642.296	47.3264		642.296	44.8003
644.225	68.5359		644.225	53.9601		644.225	47.1462		644.225	44.7593
646.153	68.3351		646.153	53.9536		646.153	47.2961		646.153	45.2425
648.082	68.0996		648.082	54.3034		648.082	47.7619		648.082	46.3303
650.011	67.8279		650.011	55.2641		650.011	48.7818		650.011	47.9855
651.94	67.5209		651.94	56.8687		651.94	50.4122		651.94	50.1657
653.869	67.1782		653.869	59.219		653.869	52.7994		653.869	52.8022
655.797	66.8015		655.797	62.2302		655.797	55.823		655.797	55.7105
657.726	66.394		657.726	65.8233		657.726	59.3469		657.726	58.7667
659.655	65.9592		659.655	69.9327		659.655	63.3333		659.655	61.8707
661.584	65.5017		661.584	74.2734		661.584	67.4992		661.584	64.8519
663.513	65.0283		663.513	78.5402		663.513	71.5552		663.513	67.6358
665.442	64.5444		665.442	82.494		665.442	75.3053		665.442	70.2032
667.37	64.0552		667.37	85.8757		667.37	78.5628		667.37	72.3606
669.299	63.57		669.299	88.5421		669.299	81.2009		669.299	73.8403
671.228	63.0974		671.228	90.4195		671.228	83.1276		671.228	74.5105
673.157	62.6404		673.157	91.3613		673.157	84.2084		673.157	74.7041
675.086	62.2041		675.086	91.1827		675.086	84.2808		675.086	74.9444
677.014	61.793		677.014	89.8804		677.014	83.3742		677.014	75.4053
678.943	61.409		678.943	87.9389		678.943	81.8966		678.943	75.9121
680.872	61.0522		680.872	86.0748		680.872	80.4804		680.872	76.2158
682.801	60.7246		682.801	84.5891		682.801	79.35		682.801	76.1701
684.73	60.4288		684.73	83.3391		684.73	78.3479		684.73	75.6319
686.658	60.1667		686.658	82.1791		686.658	77.2746		686.658	74.5996
688.587	59.9377		688.587	81.0631		688.587	76.0754		688.587	73.1312
690.516	59.7421		690.516	79.9282		690.516	74.7039		690.516	71.3029
692.445	59.5818		692.445	78.9952		692.445	73.3956		692.445	69.2661
694.374	59.4597		694.374	78.1999		694.374	72.1333		694.374	67.2024
696.303	59.3776		696.303	77.4949		696.303	70.9171		696.303	65.2451
698.231	59.338		698.231	76.7702		698.231	69.6421		698.231	63.6253
700.16	59.3458		700.16	75.9422		700.16	68.3147		700.16	62.2247
702.089	59.4082		702.089	74.9065		702.089	66.9017		702.089	61.0332
704.018	59.5327		704.018	73.5588		704.018	65.2931		704.018	59.9599
705.947	59.7273		705.947	71.932		705.947	63.5501		705.947	58.9634
707.875	59.9984		707.875	70.02		707.875	61.6957		707.875	57.969
709.804	60.3474		709.804	67.799		709.804	59.7029		709.804	56.8735
711.733	60.7703		711.733	65.3423		711.733	57.5659		711.733	55.6902
713.662	61.2582		713.662	62.6796		713.662	55.2475		713.662	54.3405
715.591	61.7993		715.591	59.8639		715.591	52.8089		715.591	52.7707
717.52	62.3809		717.52	57.1301		717.52	50.4965		717.52	51.0574
719.448	62.9928		719.448	54.9105		719.448	48.73		719.448	49.2472
721.377	63.6255		721.377	53.7792		721.377	47.9761		721.377	47.389
723.306	64.2705		723.306	53.8478		723.306	48.3152		723.306	45.6817
725.235	64.9216		725.235	54.6102		725.235	49.2848		725.235	44.438
727.164	65.5727		727.164	55.5727		727.164	50.4166		727.164	44.0349
729.092	66.2175		729.092	56.5361		729.092	51.5124		729.092	44.4336
731.021	66.852		731.021	57.457		731.021	52.5259		731.021	45.1698
732.95	67.4729		732.95	58.3529		732.95	53.4591		732.95	45.8624
734.879	68.0761		734.879	59.2423		734.879	54.3302		734.879	46.4136
736.808	68.6574		736.808	60.0488		736.808	55.121		736.808	46.8417
738.737	69.2134		738.737	60.723		738.737	55.8271		738.737	47.179
740.665	69.7404		740.665	61.3032		740.665	56.4969		740.665	47.4811
742.594	70.2356		742.594	61.7818		742.594	57.157		742.594	47.7662
744.523	70.6977		744.523	62.1736		744.523	57.7903		744.523	48.0271
746.452	71.1258		746.452	62.5464		746.452	58.3989		746.452	48.2428
748.381	71.5203		748.381	62.9251		748.381	58.9927		748.381	48.3973
750.309	71.8804		750.309	63.2662		750.309	59.5275		750.309	48.4641
752.238	72.2053		752.238	63.5312		752.238	59.9152		752.238	48.4301
754.167	72.4957		754.167	63.6752		754.167	60.0856		754.167	48.305
756.096	72.7518		756.096	63.6578		756.096	60.0139		756.096	48.0696
758.025	72.9738		758.025	63.4716		758.025	59.7568		758.025	47.7496
759.954	73.162		759.954	63.1085		759.954	59.3686		759.954	47.3489
761.882	73.3157		761.882	62.5872		761.882	58.8827		761.882	46.8703
763.811	73.4318		763.811	62.0012		763.811	58.3661		763.811	46.321
765.74	73.5069		765.74	61.4083		765.74	57.8475		765.74	45.6776
767.669	73.5425		767.669	60.7894		767.669	57.333		767.669	44.9586
769.598	73.5381		769.598	60.138		769.598	56.8269		769.598	44.2467
771.526	73.4917		771.526	59.4554		771.526	56.3132		771.526	43.5892
773.455	73.4041		773.455	58.7997		773.455	55.7935		773.455	42.9733
775.384	73.2797		775.384	58.2134		775.384	55.206		775.384	42.3998
777.313	73.1211		777.313	57.6531		777.313	54.4947		777.313	41.8632
779.242	72.9304		779.242	57.1354		779.242	53.7538		779.242	41.3306
781.17	72.7117		781.17	56.7169		781.17	53.0876		781.17	40.8059
783.099	72.4711		783.099	56.4123		783.099	52.5337		783.099	40.3155
785.028	72.2157		785.028	56.227		785.028	52.1014		785.028	39.9123
786.957	71.9516		786.957	56.1807		786.957	51.7856		786.957	39.6466
788.886	71.6855		788.886	56.2951		788.886	51.6033		788.886	39.544
790.815	71.4249		790.815	56.5583		790.815	51.6027		790.815	39.593
792.743	71.1764		792.743	56.9345		792.743	51.7772		792.743	39.7945
794.672	70.9443		794.672	57.435		794.672	52.0929		794.672	40.1497
796.601	70.7322		796.601	58.0321		796.601	52.5482		796.601	40.6673
798.53	70.5426		798.53	58.6969		798.53	53.1297		798.53	41.3357
800.459	70.3735		800.459	59.4188		800.459	53.7617		800.459	42.1086
802.387	70.2203		802.387	60.2193		802.387	54.3411		802.387	42.972
804.316	70.0792		804.316	61.1312		804.316	54.8651		804.316	43.9272
806.245	69.9473		806.245	62.1599		806.245	55.4162		806.245	44.9202
808.174	69.823		808.174	63.2445		808.174	56.0538		808.174	45.9083
810.103	69.7069		810.103	64.3519		810.103	56.8076		810.103	46.9044
812.032	69.6017		812.032	65.4237		812.032	57.628		812.032	47.9433
813.96	69.5088		813.96	66.4395		813.96	58.4572		813.96	49.0181
815.889	69.4292		815.889	67.4561		815.889	59.2918		815.889	50.0955
817.818	69.3646		817.818	68.4863		817.818	60.1035		817.818	51.1416
819.747	69.3159		819.747	69.4858		819.747	60.9223		819.747	52.1228
821.676	69.2841		821.676	70.434		821.676	61.7974		821.676	53.0063
823.604	69.2718		823.604	71.2843		823.604	62.6836		823.604	53.7491
825.533	69.28		825.533	71.9769		825.533	63.4959		825.533	54.3115
827.462	69.3074		827.462	72.4957		827.462	64.2013		827.462	54.6526
829.391	69.3535		829.391	72.813		829.391	64.7896		829.391	54.7432
831.32	69.4177		831.32	72.9243		831.32	65.2625		831.32	54.5821
833.249	69.4988		833.249	72.8165		833.249	65.589		833.249	54.1963
835.177	69.5968		835.177	72.4301		835.177	65.702		835.177	53.6238
837.106	69.7109		837.106	71.7653		837.106	65.5666		837.106	52.8795
839.035	69.8392		839.035	70.8361		839.035	65.1745		839.035	51.9874
840.964	69.9793		840.964	69.6775		840.964	64.4952		840.964	50.975
842.893	70.1288		842.893	68.3405		842.893	63.4797		842.893	49.8647
844.821	70.2854		844.821	66.898		844.821	62.1856		844.821	48.6898
846.75	70.4458		846.75	65.4096		846.75	60.7673		846.75	47.4946
848.679	70.6056		848.679	63.8816		848.679	59.362		848.679	46.3147
850.608	70.7609		850.608	62.3513		850.608	58.0321		850.608	45.1964
852.537	70.909		852.537	60.8775		852.537	56.7656		852.537	44.1494
854.465	71.0474		854.465	59.4687		854.465	55.5548		854.465	43.1679
856.394	71.1746		856.394	58.2164		856.394	54.4635		856.394	42.2565
858.323	71.2889		858.323	57.2552		858.323	53.5316		858.323	41.438
860.252	71.3893		860.252	56.6135		860.252	52.784		860.252	40.7144
862.181	71.4744		862.181	56.2289		862.181	52.2374		862.181	40.119
864.11	71.5438		864.11	56.0743		864.11	51.8951		864.11	39.7155
866.038	71.5988		866.038	56.1272		866.038	51.7482		866.038	39.4948
867.967	71.6394		867.967	56.3255		867.967	51.7287		867.967	39.4264
869.896	71.6647		869.896	56.6229		869.896	51.802		869.896	39.4597
871.825	71.676		871.825	56.9741		871.825	51.9535		871.825	39.5683
873.754	71.6749		873.754	57.3581		873.754	52.1674		873.754	39.7102
875.682	71.663		875.682	57.7392		875.682	52.4089		875.682	39.843
877.611	71.6415		877.611	58.078		877.611	52.6752		877.611	39.9516
879.54	71.612		879.54	58.3638		879.54	52.9549		879.54	40.058
881.469	71.5765		881.469	58.5961		881.469	53.2255		881.469	40.1731
883.398	71.5358		883.398	58.7663		883.398	53.4788		883.398	40.2903
885.327	71.4899		885.327	58.8949		885.327	53.7332		885.327	40.4351
887.255	71.44		887.255	59.0484		887.255	54.0404		887.255	40.6189
889.184	71.3878		889.184	59.2542		889.184	54.4103		889.184	40.8266
891.113	71.334		891.113	59.5108		891.113	54.8204		891.113	41.0471
893.042	71.2784		893.042	59.8381		893.042	55.2669		893.042	41.2836
894.971	71.2215		894.971	60.2386		894.971	55.7288		894.971	41.5364
896.899	71.1636		896.899	60.7019		896.899	56.1967		896.899	41.7982
898.828	71.1058		898.828	61.2281		898.828	56.6478		898.828	42.0528
900.757	71.0497		900.757	61.8102		900.757	57.0638		900.757	42.2743
902.686	70.9973		902.686	62.3943		902.686	57.4631		902.686	42.459
904.615	70.95		904.615	62.9362		904.615	57.8585		904.615	42.6251
906.544	70.9086		906.544	63.4449		906.544	58.2276		906.544	42.7707
908.472	70.8743		908.472	63.8942		908.472	58.5368		908.472	42.8905
910.401	70.8498		910.401	64.2444		910.401	58.7647		910.401	42.9633
912.33	70.8365		912.33	64.5071		912.33	58.9209		912.33	42.9862
914.259	70.8349		914.259	64.685		914.259	59.007		914.259	42.9826
916.188	70.8459		916.188	64.7617		916.188	59.0141		916.188	42.9531
918.116	70.8694		918.116	64.7252		918.116	58.9264		918.116	42.8963
920.045	70.9052		920.045	64.6007		920.045	58.7657		920.045	42.8073
921.974	70.9531		921.974	64.39		921.974	58.5391		921.974	42.7054
923.903	71.0122		923.903	64.1151		923.903	58.266		923.903	42.5643
925.832	71.0822		925.832	63.83		925.832	57.9805		925.832	42.3836
927.76	71.1625		927.76	63.581		927.76	57.7374		927.76	42.1778
929.689	71.2508		929.689	63.3682		929.689	57.5538		929.689	41.9521
931.618	71.3451		931.618	63.2039		931.618	57.4335		931.618	41.7262
933.547	71.444		933.547	63.1122		933.547	57.3679		933.547	41.5366
935.476	71.545		935.476	63.0863		935.476	57.3568		935.476	41.394
937.405	71.6454		937.405	63.1086		937.405	57.3927		937.405	41.2991
939.333	71.7421		939.333	63.1759		939.333	57.4511		939.333	41.2615
941.262	71.8329		941.262	63.2806		941.262	57.4964		941.262	41.2844
943.191	71.9161		943.191	63.4046		943.191	57.5284		943.191	41.3524
945.12	71.99		945.12	63.5328		945.12	57.5619		945.12	41.4529
947.049	72.0526		947.049	63.676		947.049	57.6307		947.049	41.5715
948.977	72.1016		948.977	63.8444		948.977	57.6934		948.977	41.7015
950.906	72.1338		950.906	64.0245		950.906	57.6821		950.906	41.8357
952.835	72.1467		952.835	64.198		952.835	57.5935		952.835	41.9475
954.764	72.1393		954.764	64.3645		954.764	57.4777		954.764	42.0459
956.693	72.1108		956.693	64.5151		956.693	57.3822		956.693	42.1486
958.622	72.0589		958.622	64.628		958.622	57.3065		958.622	42.2549
960.55	71.981		960.55	64.7206		960.55	57.2504		960.55	42.3596
962.479	71.8752		962.479	64.8235		962.479	57.2571		962.479	42.4528
964.408	71.7405		964.408	64.9382		964.408	57.3322		964.408	42.5389
966.337	71.5759		966.337	65.0553		966.337	57.4544		966.337	42.6347
968.266	71.3802		968.266	65.1696		968.266	57.6286		968.266	42.7656
970.194	71.1527		970.194	65.2784		970.194	57.8792		970.194	42.9211
972.123	70.8929		972.123	65.3872		972.123	58.1788		972.123	43.0925
974.052	70.5985		974.052	65.5245		974.052	58.5231		974.052	43.2741
975.981	70.2674		975.981	65.6773		975.981	58.8877		975.981	43.4712
977.91	69.8987		977.91	65.8405		977.91	59.2342		977.91	43.6797
979.839	69.4924		979.839	66.0189		979.839	59.5465		979.839	43.9241
981.767	69.0485		981.767	66.2437		981.767	59.8558		981.767	44.2328
983.696	68.5673		983.696	66.5206		983.696	60.2006		983.696	44.6039
985.625	68.0498		985.625	66.865		985.625	60.6194		985.625	45.0318
987.554	67.4978		987.554	67.3263		987.554	61.1496		987.554	45.5235
989.483	66.9128		989.483	67.9353		989.483	61.7735		989.483	46.0709
991.411	66.298		991.411	68.6709		991.411	62.3953		991.411	46.7578
993.34	65.6572		993.34	69.5166		993.34	62.9699		993.34	47.7428
995.269	64.9933		995.269	70.4129		995.269	63.5205		995.269	49.0688
997.198	64.3097		997.198	71.4562		997.198	64.2091		997.198	50.6358
999.127	63.6108		999.127	72.902		999.127	65.2551		999.127	52.3325
1001.06	62.9016		1001.06	74.7915		1001.06	66.6922		1001.06	54.1109
1002.98	62.1868		1002.98	76.9614		1002.98	68.4054		1002.98	55.9715
1004.91	61.4703		1004.91	79.2492		1004.91	70.2555		1004.91	57.8696
1006.84	60.7571		1006.84	81.5762		1006.84	72.1544		1006.84	59.796
1008.77	60.0539		1008.77	83.9242		1008.77	74.0986		1008.77	61.6975
1010.7	59.3663		1010.7	86.2348		1010.7	76.0498		1010.7	63.5412
1012.63	58.6999		1012.63	88.4694		1012.63	77.9692		1012.63	65.284
1014.56	58.0605		1014.56	90.5188		1014.56	79.7638		1014.56	66.8948
1016.49	57.4538		1016.49	92.3451		1016.49	81.3917		1016.49	68.3492
1018.41	56.886		1018.41	93.8836		1018.41	82.7696		1018.41	69.6882
1020.34	56.3613		1020.34	95.1046		1020.34	83.8412		1020.34	70.9236
1022.27	55.8835		1022.27	95.9502		1022.27	84.5697		1022.27	72.028
1024.2	55.4567		1024.2	96.4901		1024.2	85.0281		1024.2	72.9676
1026.13	55.0831		1026.13	96.7757		1026.13	85.2749		1026.13	73.747
1028.06	54.7644		1028.06	96.8603		1028.06	85.3651		1028.06	74.3637
1029.99	54.5031		1029.99	96.7947		1029.99	85.3355		1029.99	74.8351
1031.92	54.3014		1031.92	96.5678		1031.92	85.1763		1031.92	75.1458
1033.85	54.1601		1033.85	96.2244		1033.85	84.8438		1033.85	75.2699
1035.77	54.0799		1035.77	95.8677		1035.77	84.3734		1035.77	75.2256
1037.7	54.0614		1037.7	95.5421		1037.7	83.9046		1037.7	75.0158
1039.63	54.1039		1039.63	95.3842		1039.63	83.5807		1039.63	74.6377
1041.56	54.2066		1041.56	95.5201		1041.56	83.4179		1041.56	74.1571
1043.49	54.3684		1043.49	95.7133		1043.49	83.2364		1043.49	73.6719
1045.42	54.5879		1045.42	95.7181		1045.42	82.8866		1045.42	73.2974
1047.35	54.8645		1047.35	95.5767		1047.35	82.414		1047.35	73.05
1049.28	55.1956		1049.28	95.3922		1049.28	81.9592		1049.28	72.7952
1051.2	55.5782		1051.2	95.1921		1051.2	81.5864		1051.2	72.3911
1053.13	56.0086		1053.13	94.9031		1053.13	81.2456		1053.13	71.8316
1055.06	56.483		1055.06	94.4794		1055.06	80.905		1055.06	71.1862
1056.99	56.9986		1056.99	93.8465		1056.99	80.4838		1056.99	70.4494
1058.92	57.5516		1058.92	93.0763		1058.92	79.967		1058.92	69.5921
1060.85	58.1364		1060.85	92.1325		1060.85	79.3274		1060.85	68.6413
1062.78	58.748		1062.78	90.9913		1062.78	78.5703		1062.78	67.5418
1064.71	59.3802		1064.71	89.7102		1064.71	77.7175		1064.71	66.3404
1066.64	60.0274		1066.64	88.3981		1066.64	76.8527		1066.64	65.0575
1068.56	60.686		1068.56	87.0402		1068.56	75.9806		1068.56	63.7206
1070.49	61.3524		1070.49	85.6493		1070.49	75.0958		1070.49	62.3487
1072.42	62.0233		1072.42	84.2309		1072.42	74.183		1072.42	61.0012
1074.35	62.6958		1074.35	82.8011		1074.35	73.2438		1074.35	59.6948
1076.28	63.3657		1076.28	81.3776		1076.28	72.2336		1076.28	58.4047
1078.21	64.03		1078.21	79.9865		1078.21	71.1819		1078.21	57.1391
1080.14	64.6858		1080.14	78.6132		1080.14	70.1268		1080.14	55.929
1082.07	65.33		1082.07	77.2505		1082.07	69.0104		1082.07	54.7508
1083.99	65.9604		1083.99	75.9675		1083.99	67.8706		1083.99	53.624
1085.92	66.5741		1085.92	74.7228		1085.92	66.7785		1085.92	52.5577
1087.85	67.1678		1087.85	73.5322		1087.85	65.7834		1087.85	51.5532
1089.78	67.7399		1089.78	72.5342		1089.78	64.9655		1089.78	50.646
1091.71	68.2908		1091.71	71.7273		1091.71	64.3514		1091.71	49.8248
1093.64	68.82		1093.64	71.0869		1093.64	63.91		1093.64	49.1042
1095.57	69.327		1095.57	70.5931		1095.57	63.6197		1095.57	48.4975
1097.5	69.8116		1097.5	70.2048		1097.5	63.431		1097.5	47.9938
1099.43	70.2756		1099.43	69.9317		1099.43	63.3034		1099.43	47.556
1101.35	70.72		1101.35	69.7596		1101.35	63.2183		1101.35	47.1795
1103.28	71.1451		1103.28	69.5995		1103.28	63.1495		1103.28	46.8529
1105.21	71.5518		1105.21	69.4241		1105.21	63.058		1105.21	46.5365
1107.14	71.9406		1107.14	69.2626		1107.14	62.9236		1107.14	46.2331
1109.07	72.3121		1109.07	69.0993		1109.07	62.7421		1109.07	45.9389
1111	72.6661		1111	68.8945		1111	62.4809		1111	45.6205
1112.93	73.0032		1112.93	68.6374		1112.93	62.1447		1112.93	45.3005
1114.86	73.3248		1114.86	68.3149		1114.86	61.7534		1114.86	44.9761
1116.78	73.63		1116.78	67.9375		1116.78	61.3268		1116.78	44.6079
1118.71	73.9173		1118.71	67.502		1118.71	60.8937		1118.71	44.2184
1120.64	74.1887		1120.64	67.05		1120.64	60.4819		1120.64	43.8076
1122.57	74.4462		1122.57	66.5635		1122.57	60.0497		1122.57	43.3804
1124.5	74.6894		1124.5	66.03		1124.5	59.5545		1124.5	42.9391
1126.43	74.9178		1126.43	65.49		1126.43	59.033		1126.43	42.5029
1128.36	75.1317		1128.36	64.9667		1128.36	58.52		1128.36	42.086
1130.29	75.3315		1130.29	64.5098		1130.29	58.0385		1130.29	41.6833
1132.21	75.5171		1132.21	64.151		1132.21	57.6349		1132.21	41.3044
1134.14	75.6895		1134.14	63.8478		1134.14	57.3131		1134.14	40.9644
1136.07	75.8492		1136.07	63.6175		1136.07	57.0649		1136.07	40.6688
1138	75.997		1138	63.4589		1138	56.8783		1138	40.4447
1139.93	76.1346		1139.93	63.3445		1139.93	56.7154		1139.93	40.288
1141.86	76.263		1141.86	63.2837		1141.86	56.5614		1141.86	40.1831
1143.79	76.3815		1143.79	63.2328		1143.79	56.4267		1143.79	40.1167
1145.72	76.4895		1145.72	63.1835		1145.72	56.3414		1145.72	40.0839
1147.65	76.587		1147.65	63.1563		1147.65	56.3055		1147.65	40.0851
1149.57	76.6759		1149.57	63.1523		1149.57	56.3149		1149.57	40.0779
1151.5	76.7559		1151.5	63.1694		1151.5	56.394		1151.5	40.0474
1153.43	76.8265		1153.43	63.1765		1153.43	56.5203		1153.43	40.0081
1155.36	76.8882		1155.36	63.1567		1155.36	56.6738		1155.36	39.9924
1157.29	76.9412		1157.29	63.0994		1157.29	56.8243		1157.29	40.0008
1159.22	76.9857		1159.22	63.0172		1159.22	56.9676		1159.22	40.0256
1161.15	77.0226		1161.15	62.9504		1161.15	57.1113		1161.15	40.0586
1163.08	77.0507		1163.08	62.9186		1163.08	57.2066		1163.08	40.0739
1165	77.0704		1165	62.9068		1165	57.2025		1165	40.0683
1166.93	77.0812		1166.93	62.9217		1166.93	57.1267		1166.93	40.0763
1168.86	77.0823		1168.86	62.9328		1168.86	57.0171		1168.86	40.0857
1170.79	77.0753		1170.79	62.9203		1170.79	56.8949		1170.79	40.0707
1172.72	77.0624		1172.72	62.9234		1172.72	56.7932		1172.72	40.0446
1174.65	77.0455		1174.65	62.9193		1174.65	56.7167		1174.65	40.0208
1176.58	77.0265		1176.58	62.892		1176.58	56.6301		1176.58	40.0082
1178.51	77.0076		1178.51	62.8655		1178.51	56.534		1178.51	39.9844
1180.44	76.9911		1180.44	62.8191		1180.44	56.4363		1180.44	39.9438
1182.36	76.9781		1182.36	62.7494		1182.36	56.3332		1182.36	39.8971
1184.29	76.969		1184.29	62.6558		1184.29	56.2361		1184.29	39.8407
1186.22	76.9622		1186.22	62.5268		1186.22	56.1723		1186.22	39.7688
1188.15	76.9566		1188.15	62.3574		1188.15	56.1403		1188.15	39.7085
1190.08	76.951		1190.08	62.1544		1190.08	56.1147		1190.08	39.6831
1192.01	76.9442		1192.01	61.9419		1192.01	56.0922		1192.01	39.6799
1193.94	76.9353		1193.94	61.7606		1193.94	56.1053		1193.94	39.6949
1195.87	76.9229		1195.87	61.6201		1195.87	56.1431		1195.87	39.7333
1197.79	76.9056		1197.79	61.4823		1197.79	56.1626		1197.79	39.7662
1199.72	76.8817		1199.72	61.3266		1199.72	56.1446		1199.72	39.8001
1201.65	76.8507		1201.65	61.2165		1201.65	56.1363		1201.65	39.8202
1203.58	76.8122		1203.58	61.1719		1203.58	56.1246		1203.58	39.8105
1205.51	76.7653		1205.51	61.1705		1205.51	56.0997		1205.51	39.7865
1207.44	76.7081		1207.44	61.1621		1207.44	56.0451		1207.44	39.7746
1209.37	76.6393		1209.37	61.1139		1209.37	55.9567		1209.37	39.7762
1211.3	76.559		1211.3	61.0128		1211.3	55.8475		1211.3	39.7821
1213.23	76.469		1213.23	60.8925		1213.23	55.7516		1213.23	39.7824
1215.15	76.369		1215.15	60.7841		1215.15	55.6589		1215.15	39.7658
1217.08	76.2583		1217.08	60.6651		1217.08	55.5072		1217.08	39.7282
1219.01	76.1378		1219.01	60.5481		1219.01	55.2738		1219.01	39.6915
1220.94	76.0084		1220.94	60.4527		1220.94	54.993		1220.94	39.6654
1222.87	75.8701		1222.87	60.3738		1222.87	54.6988		1222.87	39.6165
1224.8	75.7242		1224.8	60.3102		1224.8	54.4087		1224.8	39.5377
1226.73	75.5717		1226.73	60.2609		1226.73	54.1511		1226.73	39.4571
1228.66	75.4127		1228.66	60.2367		1228.66	53.9418		1228.66	39.3649
1230.58	75.2486		1230.58	60.2505		1230.58	53.7828		1230.58	39.2343
1232.51	75.0807		1232.51	60.3318		1232.51	53.6741		1232.51	39.0337
1234.44	74.9099		1234.44	60.4849		1234.44	53.5911		1234.44	38.7715
1236.37	74.7367		1236.37	60.6763		1236.37	53.5279		1236.37	38.5212
1238.3	74.5629		1238.3	60.8271		1238.3	53.4669		1238.3	38.4359
1240.23	74.3904		1240.23	60.8998		1240.23	53.3723		1240.23	38.6773
1242.16	74.2212		1242.16	61.0298		1242.16	53.3089		1242.16	39.2868
1244.09	74.0569		1244.09	61.4432		1244.09	53.4593		1244.09	40.1795
1246.02	73.8992		1246.02	62.2919		1246.02	53.9724		1246.02	41.2166
1247.94	73.7486		1247.94	63.5832		1247.94	54.8883		1247.94	42.2939
1249.87	73.6048		1249.87	65.1583		1249.87	56.0893		1249.87	43.3463
1251.8	73.4696		1251.8	66.8142		1251.8	57.3966		1251.8	44.3085
1253.73	73.3463		1253.73	68.4013		1253.73	58.6701		1253.73	45.1538
1255.66	73.2375		1255.66	69.8288		1255.66	59.8116		1255.66	45.8666
1257.59	73.1476		1257.59	71.0286		1257.59	60.7345		1257.59	46.4555
1259.52	73.0799		1259.52	71.9698		1259.52	61.4197		1259.52	46.9241
1261.45	73.0389		1261.45	72.6498		1261.45	61.8525		1261.45	47.256
1263.37	73.0297		1263.37	73.0646		1263.37	61.9213		1263.37	47.4515
1265.3	73.0554		1265.3	73.1968		1265.3	61.5274		1265.3	47.5174
1267.23	73.1169		1267.23	73.035		1267.23	60.7572		1267.23	47.4408
1269.16	73.2133		1269.16	72.5981		1269.16	59.7655		1269.16	47.2225
1271.09	73.3403		1271.09	71.8913		1271.09	58.6306		1271.09	46.8671
1273.02	73.4919		1273.02	70.912		1273.02	57.3652		1273.02	46.3824
1274.95	73.6638		1274.95	69.6967		1274.95	55.9827		1274.95	45.7667
1276.88	73.8524		1276.88	68.2696		1276.88	54.4952		1276.88	45.0192
1278.81	74.0541		1278.81	66.68		1278.81	52.9703		1278.81	44.1562
1280.73	74.2666		1280.73	65.0347		1280.73	51.4805		1280.73	43.2098
1282.66	74.4868		1282.66	63.5126		1282.66	50.1371		1282.66	42.1888
1284.59	74.7109		1284.59	62.3321		1284.59	49.121		1284.59	41.132
1286.52	74.9363		1286.52	61.635		1286.52	48.5898		1286.52	40.115
1288.45	75.16		1288.45	61.3863		1288.45	48.4965		1288.45	39.2434
1290.38	75.3794		1290.38	61.4034		1290.38	48.6487		1290.38	38.646
1292.31	75.5936		1292.31	61.4871		1292.31	48.8888		1292.31	38.397
1294.24	75.8022		1294.24	61.5311		1294.24	49.1266		1294.24	38.4302
1296.16	76.0021		1296.16	61.5499		1296.16	49.3289		1296.16	38.6031
1298.09	76.19		1298.09	61.5744		1298.09	49.4718		1298.09	38.7863
1300.02	76.3657		1300.02	61.5968		1300.02	49.4647		1300.02	38.9211
1301.95	76.5307		1301.95	61.6256		1301.95	49.2335		1301.95	39.0074
1303.88	76.6842		1303.88	61.6706		1303.88	48.7104		1303.88	39.0612
1305.81	76.8248		1305.81	61.7317		1305.81	47.9003		1305.81	39.0846
1307.74	76.9505		1307.74	61.7876		1307.74	46.9673		1307.74	39.0964
1309.67	77.0603		1309.67	61.838		1309.67	46.1724		1309.67	39.1212
1311.59	77.1547		1311.59	61.8812		1311.59	45.6209		1311.59	39.1594
1313.52	77.232		1313.52	61.9094		1313.52	45.2914		1313.52	39.1754
1315.45	77.2912		1315.45	61.9263		1315.45	45.1541		1315.45	39.1559
1317.38	77.3333		1317.38	61.9473		1317.38	45.2014		1317.38	39.1228
1319.31	77.3581		1319.31	61.9353		1319.31	45.4029		1319.31	39.0859
1321.24	77.3666		1321.24	61.851		1321.24	45.7217		1321.24	39.0465
1323.17	77.3625		1323.17	61.7205		1323.17	46.151		1323.17	39.0101
1325.1	77.3479		1325.1	61.5604		1325.1	46.7024		1325.1	38.9704
1327.03	77.3231		1327.03	61.3882		1327.03	47.3658		1327.03	38.9317
1328.95	77.2883		1328.95	61.2202		1328.95	48.0987		1328.95	38.8939
1330.88	77.2455		1330.88	61.0414		1330.88	48.8309		1330.88	38.863
1332.81	77.1968		1332.81	60.8624		1332.81	49.5594		1332.81	38.8478
1334.74	77.1446		1334.74	60.6869		1334.74	50.2778		1334.74	38.8678
1336.67	77.0913		1336.67	60.5128		1336.67	50.9104		1336.67	38.8946
1338.6	77.0369		1338.6	60.3794		1338.6	51.359		1338.6	38.9344
1340.53	76.9807		1340.53	60.3164		1340.53	51.5287		1340.53	38.997
1342.46	76.9266		1342.46	60.2815		1342.46	51.3132		1342.46	39.0681
1344.38	76.8796		1344.38	60.244		1344.38	50.7884		1344.38	39.1597
1346.31	76.8411		1346.31	60.2105		1346.31	50.1203		1346.31	39.2757
1348.24	76.8123		1348.24	60.1887		1348.24	49.4547		1348.24	39.3708
1350.17	76.7952		1350.17	60.1652		1350.17	48.8639		1350.17	39.4462
1352.1	76.7916		1352.1	60.1597		1352.1	48.3982		1352.1	39.5094
1354.03	76.8038		1354.03	60.1525		1354.03	48.0187		1354.03	39.5659
1355.96	76.8313		1355.96	60.1038		1355.96	47.5732		1355.96	39.6109
1357.89	76.8721		1357.89	60.0104		1357.89	46.9927		1357.89	39.6427
1359.82	76.9245		1359.82	59.8476		1359.82	46.2982		1359.82	39.6598
1361.74	76.9858		1361.74	59.6049		1361.74	45.5969		1361.74	39.6512
1363.67	77.0543		1363.67	59.3208		1363.67	45.0208		1363.67	39.6083
1365.6	77.1275		1365.6	59.0655		1365.6	44.677		1365.6	39.5308
1367.53	77.2003		1367.53	58.8278		1367.53	44.5794		1367.53	39.4284
1369.46	77.27		1369.46	58.5987		1369.46	44.6192		1369.46	39.3035
1371.39	77.3357		1371.39	58.4008		1371.39	44.7152		1371.39	39.1794
1373.32	77.3959		1373.32	58.2512		1373.32	44.7742		1373.32	39.0327
1375.25	77.4461		1375.25	58.1418		1375.25	44.7359		1375.25	38.8693
1377.17	77.4855		1377.17	58.073		1377.17	44.5573		1377.17	38.7125
1379.1	77.5184		1379.1	58.0333		1379.1	44.2046		1379.1	38.5359
1381.03	77.5447		1381.03	58.038		1381.03	43.7634		1381.03	38.3594
1382.96	77.5613		1382.96	58.1297		1382.96	43.2983		1382.96	38.2057
1384.89	77.5666		1384.89	58.2286		1384.89	42.8321		1384.89	38.0736
1386.82	77.5587		1386.82	58.3261		1386.82	42.5255		1386.82	37.9498
1388.75	77.5352		1388.75	58.482		1388.75	42.481		1388.75	37.8482
1390.68	77.4982		1390.68	58.6958		1390.68	42.6793		1390.68	37.7667
1392.61	77.4515		1392.61	58.9209		1392.61	43.0426		1392.61	37.6992
1394.53	77.3968		1394.53	59.1515		1394.53	43.5114		1394.53	37.6924
1396.46	77.333		1396.46	59.3721		1396.46	43.982		1396.46	37.8215
1398.39	77.2583		1398.39	59.5522		1398.39	44.3866		1398.39	38.0952
1400.32	77.1721		1400.32	59.7408		1400.32	44.8097		1400.32	38.4693
1402.25	77.0783		1402.25	60.0542		1402.25	45.4305		1402.25	38.878
1404.18	76.9806		1404.18	60.5318		1404.18	46.3297		1404.18	39.2802
1406.11	76.8772		1406.11	61.115		1406.11	47.3897		1406.11	39.6699
1408.04	76.7687		1408.04	61.7392		1408.04	48.4844		1408.04	40.0636
1409.96	76.6582		1409.96	62.2714		1409.96	49.4276		1409.96	40.4029
1411.89	76.5484		1411.89	62.6852		1411.89	50.0358		1411.89	40.6577
1413.82	76.4459		1413.82	63.0436		1413.82	50.2798		1413.82	40.873
1415.75	76.3498		1415.75	63.3247		1415.75	50.0978		1415.75	41.0644
1417.68	76.2538		1417.68	63.4298		1417.68	49.4912		1417.68	41.2723
1419.61	76.156		1419.61	63.4117		1419.61	48.6089		1419.61	41.5323
1421.54	76.0609		1421.54	63.3134		1421.54	47.5456		1421.54	41.8036
1423.47	75.9753		1423.47	63.1994		1423.47	46.4121		1423.47	42.0389
1425.4	75.9002		1425.4	63.1347		1425.4	45.3138		1425.4	42.2738
1427.32	75.8367		1427.32	63.0499		1427.32	44.3186		1427.32	42.5536
1429.25	75.7874		1429.25	62.9211		1429.25	43.3787		1429.25	42.9449
1431.18	75.7473		1431.18	62.8246		1431.18	42.4685		1431.18	43.3271
1433.11	75.7169		1433.11	62.7972		1433.11	41.6091		1433.11	43.5309
1435.04	75.6974		1435.04	62.8727		1435.04	40.8515		1435.04	43.6376
1436.97	75.687		1436.97	62.9662		1436.97	40.1276		1436.97	43.6804
1438.9	75.6873		1438.9	62.8289		1438.9	39.4003		1438.9	43.6208
1440.83	75.7057		1440.83	62.5501		1440.83	38.7797		1440.83	43.4632
1442.75	75.7439		1442.75	62.2683		1442.75	38.3265		1442.75	43.2774
1444.68	75.8033		1444.68	62.0087		1444.68	38.0786		1444.68	43.1068
1446.61	75.887		1446.61	61.5899		1446.61	37.9536		1446.61	42.8975
1448.54	75.996		1448.54	60.922		1448.54	37.8863		1448.54	42.6904
1450.47	76.1212		1450.47	60.0342		1450.47	37.9306		1450.47	42.5047
1452.4	76.2557		1452.4	58.8893		1452.4	38.0661		1452.4	42.277
1454.33	76.3934		1454.33	57.6382		1454.33	38.1213		1454.33	41.9679
1456.26	76.5315		1456.26	56.4094		1456.26	38.089		1456.26	41.551
1458.18	76.6617		1458.18	55.2243		1458.18	38.0395		1458.18	41.0472
1460.11	76.7837		1460.11	54.1123		1460.11	38.0353		1460.11	40.5108
1462.04	76.9077		1462.04	53.1786		1462.04	38.1433		1462.04	39.9418
1463.97	77.0364		1463.97	52.4682		1463.97	38.3877		1463.97	39.224
1465.9	77.17		1465.9	52.0066		1465.9	38.8125		1465.9	38.5124
1467.83	77.3028		1467.83	51.7372		1467.83	39.441		1467.83	38.0006
1469.76	77.4366		1469.76	51.5045		1469.76	40.0964		1469.76	37.7248
1471.69	77.5716		1471.69	51.4779		1471.69	40.7531		1471.69	37.5893
1473.62	77.7017		1473.62	51.905		1473.62	41.5782		1473.62	37.5167
1475.54	77.8257		1475.54	52.8178		1475.54	42.6366		1475.54	37.4845
1477.47	77.9491		1477.47	53.9341		1477.47	43.7397		1477.47	37.5482
1479.4	78.0751		1479.4	54.925		1479.4	44.6971		1479.4	37.7409
1481.33	78.2074		1481.33	55.7291		1481.33	45.5871		1481.33	37.8518
1483.26	78.3506		1483.26	56.6004		1483.26	46.5488		1483.26	37.971
1485.19	78.5041		1485.19	57.5248		1485.19	47.5604		1485.19	38.059
1487.12	78.6651		1487.12	58.167		1487.12	48.4289		1487.12	38.1958
1489.05	78.83		1489.05	58.6095		1489.05	49.2438		1489.05	38.5076
1490.97	78.9961		1490.97	59.0651		1490.97	50.1367		1490.97	38.9075
1492.9	79.1668		1492.9	59.6224		1492.9	51.1254		1492.9	39.3
1494.83	79.3468		1494.83	60.2649		1494.83	52.1206		1494.83	39.6983
1496.76	79.5346		1496.76	60.9911		1496.76	52.9459		1496.76	40.0053
1498.69	79.7255		1498.69	61.6627		1498.69	53.6048		1498.69	40.2186
1500.62	79.9217		1500.62	62.2978		1500.62	54.2278		1500.62	40.2743
1502.55	80.1259		1502.55	62.7024		1502.55	54.6261		1502.55	40.2298
1504.48	80.3374		1504.48	62.8905		1504.48	54.8046		1504.48	40.1539
1506.41	80.5528		1506.41	62.8744		1506.41	54.8238		1506.41	40.0576
1508.33	80.7599		1508.33	62.6437		1508.33	54.6389		1508.33	39.8932
1510.26	80.9605		1510.26	62.2335		1510.26	54.2563		1510.26	39.7067
1512.19	81.1633		1512.19	61.7824		1512.19	53.7641		1512.19	39.561
1514.12	81.373		1514.12	61.462		1514.12	53.265		1514.12	39.3723
1516.05	81.5875		1516.05	61.2922		1516.05	52.7413		1516.05	39.017
1517.98	81.7984		1517.98	61.1996		1517.98	52.1695		1517.98	38.5651
1519.91	82.0031		1519.91	60.9968		1519.91	51.4789		1519.91	38.1897
1521.84	82.199		1521.84	60.5505		1521.84	50.5062		1521.84	37.9326
1523.76	82.3801		1523.76	60.0011		1523.76	49.3866		1523.76	37.6759
1525.69	82.5492		1525.69	59.4089		1525.69	48.16		1525.69	37.3332
1527.62	82.7053		1527.62	58.8331		1527.62	46.8648		1527.62	36.9645
1529.55	82.852		1529.55	58.2323		1529.55	45.4985		1529.55	36.6216
1531.48	82.9936		1531.48	57.8868		1531.48	44.2734		1531.48	36.3729
1533.41	83.1263		1533.41	57.8503		1533.41	43.2419		1533.41	35.9565
1535.34	83.242		1535.34	57.9943		1535.34	42.3518		1535.34	35.4772
1537.27	83.339		1537.27	58.2867		1537.27	41.5984		1537.27	35.2484
1539.2	83.4151		1539.2	58.4241		1539.2	40.716		1539.2	35.1924
1541.12	83.4613		1541.12	58.3819		1541.12	39.7725		1541.12	35.2721
1543.05	83.4662		1543.05	58.3424		1543.05	38.9389		1543.05	35.3981
1544.98	83.4341		1544.98	58.2109		1544.98	38.1127		1544.98	35.4842
1546.91	83.3712		1546.91	58.1087		1546.91	37.452		1546.91	35.5533
1548.84	83.2841		1548.84	58.0362		1548.84	36.9595		1548.84	35.6211
1550.77	83.1752		1550.77	57.9734		1550.77	36.6276		1550.77	35.5713
1552.7	83.0532		1552.7	57.9913		1552.7	36.5346		1552.7	35.5386
1554.63	82.923		1554.63	58.1169		1554.63	36.6809		1554.63	35.5369
1556.55	82.7737		1556.55	58.186		1556.55	36.9139		1556.55	35.5946
1558.48	82.6027		1558.48	58.2358		1558.48	37.336		1558.48	35.7178
1560.41	82.4074		1560.41	58.3177		1560.41	37.9923		1560.41	35.8778
1562.34	82.1946		1562.34	58.3486		1562.34	38.7933		1562.34	36.0393
1564.27	81.969		1564.27	58.2619		1564.27	39.5694		1564.27	36.2385
1566.2	81.7343		1566.2	58.2317		1566.2	40.4835		1566.2	36.4322
1568.13	81.4987		1568.13	58.2664		1568.13	41.492		1568.13	36.518
1570.06	81.2673		1570.06	58.3795		1570.06	42.5899		1570.06	36.5055
1571.99	81.0391		1571.99	58.5225		1571.99	43.7014		1571.99	36.5281
1573.91	80.8181		1573.91	58.6533		1573.91	44.7728		1573.91	36.6048
1575.84	80.6063		1575.84	58.7657		1575.84	45.7829		1575.84	36.7571
1577.77	80.4024		1577.77	58.8171		1577.77	46.7205		1577.77	36.9328
1579.7	80.2078		1579.7	58.8468		1579.7	47.5659		1579.7	37.1372
1581.63	80.0271		1581.63	58.7594		1581.63	48.2339		1581.63	37.3485
1583.56	79.8642		1583.56	58.7277		1583.56	48.9229		1583.56	37.528
1585.49	79.7238		1585.49	58.8103		1585.49	49.6305		1585.49	37.6834
1587.42	79.6083		1587.42	58.9306		1587.42	50.2864		1587.42	37.7409
1589.34	79.5174		1589.34	59.0507		1589.34	50.8903		1589.34	37.9458
1591.27	79.4518		1591.27	59.1721		1591.27	51.4063		1591.27	38.1816
1593.2	79.4106		1593.2	59.3138		1593.2	51.8999		1593.2	38.3831
1595.13	79.3921		1595.13	59.54		1595.13	52.4156		1595.13	38.5828
1597.06	79.393		1597.06	59.729		1597.06	52.8406		1597.06	38.724
1598.99	79.4118		1598.99	59.7429		1598.99	53.0693		1598.99	38.8101
1600.92	79.45		1600.92	59.7008		1600.92	53.2422		1600.92	38.8752
1602.85	79.5156		1602.85	59.6497		1602.85	53.3348		1602.85	38.8682
1604.77	79.609		1604.77	59.5245		1604.77	53.3275		1604.77	38.7996
1606.7	79.724		1606.7	59.3416		1606.7	53.2357		1606.7	38.7757
1608.63	79.8538		1608.63	59.0874		1608.63	53.06		1608.63	38.7886
1610.56	79.9939		1610.56	58.7597		1610.56	52.7901		1610.56	38.7091
1612.49	80.1453		1612.49	58.4045		1612.49	52.4533		1612.49	38.5513
1614.42	80.3062		1614.42	58.0694		1614.42	52.0543		1614.42	38.3542
1616.35	80.4725		1616.35	57.6297		1616.35	51.4967		1616.35	38.1473
1618.28	80.6418		1618.28	57.086		1618.28	50.7909		1618.28	37.959
1620.21	80.8135		1620.21	56.5549		1620.21	50.0493		1620.21	37.7573
1622.13	80.9898		1622.13	56.1094		1622.13	49.3306		1622.13	37.4596
1624.06	81.1671		1624.06	55.7838		1624.06	48.7065		1624.06	37.1726
1625.99	81.3337		1625.99	55.5469		1625.99	48.1533		1625.99	36.9611
1627.92	81.4868		1627.92	55.2332		1627.92	47.5602		1627.92	36.66
1629.85	81.6273		1629.85	54.9473		1629.85	47.0169		1629.85	36.365
1631.78	81.754		1631.78	54.8022		1631.78	46.6008		1631.78	36.1061
1633.71	81.8652		1633.71	54.6262		1633.71	46.1694		1633.71	35.9066
1635.64	81.9622		1635.64	54.4753		1635.64	45.8994		1635.64	35.7664
1637.56	82.0475		1637.56	54.3546		1637.56	45.7875		1637.56	35.6532
1639.49	82.1257		1639.49	54.2105		1639.49	45.7776		1639.49	35.6285
1641.42	82.1979		1641.42	54.1105		1641.42	45.8899		1641.42	35.7063
1643.35	82.2595		1643.35	54.0592		1643.35	46.1608		1643.35	35.782
1645.28	82.3092		1645.28	54.0226		1645.28	46.5567		1645.28	35.7872
1647.21	82.342		1647.21	54.0553		1647.21	47.1168		1647.21	35.7959
1649.14	82.3504		1649.14	54.1554		1649.14	47.8117		1649.14	35.8151
1651.07	82.3446		1651.07	54.2353		1651.07	48.5174		1651.07	35.8248
1653	82.3275		1653	54.3573		1653	49.2308		1653	35.8698
1654.92	82.3012		1654.92	54.5439		1654.92	49.9569		1654.92	35.9595
1656.85	82.2726		1656.85	54.7499		1656.85	50.638		1656.85	36.1028
1658.78	82.2433		1658.78	54.9248		1658.78	51.2249		1658.78	36.2001
1660.71	82.2141		1660.71	55.1481		1660.71	51.7814		1660.71	36.2707
1662.64	82.1847		1662.64	55.4944		1662.64	52.3982		1662.64	36.293
1664.57	82.1563		1664.57	55.828		1664.57	52.9437		1664.57	36.2258
1666.5	82.134		1666.5	56.1238		1666.5	53.389		1666.5	36.2149
1668.43	82.1186		1668.43	56.3562		1668.43	53.6951		1668.43	36.2977
1670.35	82.1085		1670.35	56.4438		1670.35	53.8263		1670.35	36.4025
1672.28	82.1033		1672.28	56.6116		1672.28	53.9589		1672.28	36.4956
1674.21	82.1071		1674.21	56.861		1674.21	54.0979		1674.21	36.4587
1676.14	82.1214		1676.14	56.9884		1676.14	54.1313		1676.14	36.3472
1678.07	82.1475		1678.07	57.1472		1678.07	54.25		1678.07	36.2981
1680	82.1859		1680	57.3004		1680	54.2992		1680	36.1939
1681.93	82.2306		1681.93	57.4326		1681.93	54.3255		1681.93	35.9641
1683.86	82.2762		1683.86	57.598		1683.86	54.3676		1683.86	35.8352
1685.79	82.3193		1685.79	57.7182		1685.79	54.392		1685.79	35.7914
1687.71	82.3645		1687.71	57.8128		1687.71	54.4181		1687.71	35.8373
1689.64	82.4123		1689.64	57.93		1689.64	54.4945		1689.64	35.9316
1691.57	82.4639		1691.57	58.0378		1691.57	54.5781		1691.57	35.9453
1693.5	82.5208		1693.5	58.1972		1693.5	54.6956		1693.5	35.9419
1695.43	82.5813		1695.43	58.4697		1695.43	54.9185		1695.43	35.9378
1697.36	82.6395		1697.36	58.7116		1697.36	55.1275		1697.36	35.891
1699.29	82.6905		1699.29	58.8613		1699.29	55.2654		1699.29	35.8441
1701.22	82.7324		1701.22	58.998		1701.22	55.4096		1701.22	35.8429
1703.14	82.7655		1703.14	59.0991		1703.14	55.5394		1703.14	35.8728
1705.07	82.7889		1705.07	59.1385		1705.07	55.6669		1705.07	35.9506
1707	82.8004		1707	59.0702		1707	55.721		1707	36.0483
1708.93	82.7998		1708.93	59.0158		1708.93	55.8018		1708.93	36.0726
1710.86	82.7874		1710.86	58.9931		1710.86	55.9239		1710.86	36.0735
1712.79	82.764		1712.79	59.0019		1712.79	56.0672		1712.79	36.0116
1714.72	82.7268		1714.72	58.9799		1714.72	56.1605		1714.72	35.9804
1716.65	82.6693		1716.65	58.9157		1716.65	56.2285		1716.65	35.9582
1718.58	82.5845		1718.58	58.7871		1718.58	56.2209		1718.58	35.9489
1720.5	82.4799		1720.5	58.5812		1720.5	56.1165		1720.5	35.9929
1722.43	82.3617		1722.43	58.314		1722.43	55.9116		1722.43	36.035
1724.36	82.2314		1724.36	58.0526		1724.36	55.7526		1724.36	35.9916
1726.29	82.0893		1726.29	57.8553		1726.29	55.6589		1726.29	35.8994
1728.22	81.9364		1728.22	57.6624		1728.22	55.5786		1728.22	35.7817
1730.15	81.7732		1730.15	57.4728		1730.15	55.4963		1730.15	35.7162
1732.08	81.6014		1732.08	57.3453		1732.08	55.4637		1732.08	35.6712
1734.01	81.4164		1734.01	57.3181		1734.01	55.4929		1734.01	35.6233
1735.93	81.216		1735.93	57.3896		1735.93	55.5778		1735.93	35.5986
1737.86	81.0053		1737.86	57.4362		1737.86	55.6183		1737.86	35.6319
1739.79	80.7843		1739.79	57.4064		1739.79	55.5679		1739.79	35.7134
1741.72	80.5554		1741.72	57.3727		1741.72	55.4992		1741.72	35.8092
1743.65	80.3253		1743.65	57.411		1743.65	55.4908		1743.65	35.8823
1745.58	80.0919		1745.58	57.5066		1745.58	55.5238		1745.58	35.8789
1747.51	79.8564		1747.51	57.6537		1747.51	55.6126		1747.51	35.8493
1749.44	79.6219		1749.44	57.8794		1749.44	55.7564		1749.44	35.8326
1751.36	79.3863		1751.36	58.1832		1751.36	55.9306		1751.36	35.8278
1753.29	79.1518		1753.29	58.4143		1753.29	56.0178		1753.29	35.8537
1755.22	78.9211		1755.22	58.5906		1755.22	56.0379		1755.22	35.8916
1757.15	78.6953		1757.15	58.705		1757.15	56.0028		1757.15	35.9355
1759.08	78.4748		1759.08	58.8585		1759.08	56.0276		1759.08	35.9656
1761.01	78.2597		1761.01	59.0329		1761.01	56.0659		1761.01	35.9701
1762.94	78.05		1762.94	59.1882		1762.94	56.089		1762.94	35.9657
1764.87	77.8485		1764.87	59.359		1764.87	56.1311		1764.87	36.0341
1766.8	77.6592		1766.8	59.5337		1766.8	56.2112		1766.8	36.0833
1768.72	77.48		1768.72	59.7264		1768.72	56.3183		1768.72	36.1012
1770.65	77.3081		1770.65	59.9312		1770.65	56.4391		1770.65	36.1124
1772.58	77.1407		1772.58	60.0637		1772.58	56.4984		1772.58	36.1345
1774.51	76.9757		1774.51	60.1451		1774.51	56.5292		1774.51	36.1483
1776.44	76.8182		1776.44	60.2403		1776.44	56.5738		1776.44	36.1278
1778.37	76.6703		1778.37	60.3547		1778.37	56.6355		1778.37	36.0993
1780.3	76.5339		1780.3	60.4417		1780.3	56.6708		1780.3	36.1037
1782.23	76.406		1782.23	60.5194		1782.23	56.6998		1782.23	36.145
1784.15	76.2873		1784.15	60.5886		1784.15	56.7237		1784.15	36.1753
1786.08	76.1777		1786.08	60.6784		1786.08	56.7777		1786.08	36.1792
1788.01	76.0757		1788.01	60.8178		1788.01	56.8729		1788.01	36.1919
1789.94	75.9802		1789.94	60.9786		1789.94	56.9811		1789.94	36.206
1791.87	75.8904		1791.87	61.097		1791.87	57.055		1791.87	36.2411
1793.8	75.8048		1793.8	61.1556		1793.8	57.0787		1793.8	36.2986
1795.73	75.7248		1795.73	61.1314		1795.73	57.0451		1795.73	36.3616
1797.66	75.6506		1797.66	61.131		1797.66	57.0444		1797.66	36.4245
1799.59	75.5824		1799.59	61.1721		1799.59	57.0757		1799.59	36.4309
1801.51	75.5197		1801.51	61.2208		1801.51	57.1155		1801.51	36.3889
1803.44	75.4606		1803.44	61.2662		1803.44	57.1485		1803.44	36.3566
1805.37	75.4046		1805.37	61.3241		1805.37	57.1815		1805.37	36.3396
1807.3	75.3513		1807.3	61.3899		1807.3	57.2233		1807.3	36.3382
1809.23	75.3009		1809.23	61.4584		1809.23	57.273		1809.23	36.3186
1811.16	75.2554		1811.16	61.4986		1811.16	57.2943		1811.16	36.2948
1813.09	75.2194		1813.09	61.5134		1813.09	57.3003		1813.09	36.2808
1815.02	75.1929		1815.02	61.4587		1815.02	57.2411		1815.02	36.3001
1816.94	75.1738		1816.94	61.3834		1816.94	57.1633		1816.94	36.3426
1818.87	75.1594		1818.87	61.32		1818.87	57.1035		1818.87	36.3456
1820.8	75.1477		1820.8	61.2892		1820.8	57.0644		1820.8	36.2876
1822.73	75.1366		1822.73	61.2857		1822.73	57.0388		1822.73	36.212
1824.66	75.125		1824.66	61.2456		1824.66	57.0004		1824.66	36.1309
1826.59	75.1131		1826.59	61.1725		1826.59	56.9356		1826.59	36.0552
1828.52	75.1021		1828.52	61.1007		1828.52	56.8673		1828.52	35.9809
1830.45	75.0926		1830.45	61.0294		1830.45	56.7834		1830.45	35.9231
1832.38	75.0809		1832.38	60.9465		1832.38	56.6939		1832.38	35.8956
1834.3	75.0682		1834.3	60.8651		1834.3	56.6225		1834.3	35.8832
1836.23	75.0557		1836.23	60.8206		1836.23	56.5902		1836.23	35.8578
1838.16	75.0422		1838.16	60.7906		1838.16	56.574		1838.16	35.8245
1840.09	75.0274		1840.09	60.7597		1840.09	56.5648		1840.09	35.7892
1842.02	75.0117		1842.02	60.7517		1842.02	56.5579		1842.02	35.7712
1843.95	74.9946		1843.95	60.7768		1843.95	56.567		1843.95	35.7564
1845.88	74.9756		1845.88	60.8147		1845.88	56.5909		1845.88	35.7488
1847.81	74.955		1847.81	60.8609		1847.81	56.6235		1847.81	35.7506
1849.73	74.9338		1849.73	60.9068		1849.73	56.6325		1849.73	35.7518
1851.66	74.9127		1851.66	60.939		1851.66	56.6447		1851.66	35.751
1853.59	74.8935		1853.59	60.9497		1853.59	56.6404		1853.59	35.7463
1855.52	74.8761		1855.52	60.9799		1855.52	56.6512		1855.52	35.7398
1857.45	74.8609		1857.45	61.0171		1857.45	56.6638		1857.45	35.7408
1859.38	74.8469		1859.38	61.0766		1859.38	56.7121		1859.38	35.76
1861.31	74.8321		1861.31	61.1411		1861.31	56.7867		1861.31	35.792
1863.24	74.8166		1863.24	61.2315		1863.24	56.8733		1863.24	35.8034
1865.17	74.8021		1865.17	61.3033		1865.17	56.9482		1865.17	35.8161
1867.09	74.7877		1867.09	61.2912		1867.09	56.9718		1867.09	35.8729
1869.02	74.7712		1869.02	61.2615		1869.02	56.9525		1869.02	35.9478
1870.95	74.7494		1870.95	61.249		1870.95	56.9318		1870.95	35.9845
1872.88	74.7259		1872.88	61.2784		1872.88	56.9407		1872.88	35.9692
1874.81	74.7041		1874.81	61.3233		1874.81	56.9821		1874.81	35.9476
1876.74	74.6844		1876.74	61.3372		1876.74	57.0034		1876.74	35.9465
1878.67	74.666		1878.67	61.3368		1878.67	57.0002		1878.67	35.9621
1880.6	74.6485		1880.6	61.3257		1880.6	57.0043		1880.6	35.9871
1882.52	74.6299		1882.52	61.3348		1882.52	57.0291		1882.52	36.0148
1884.45	74.6091		1884.45	61.3635		1884.45	57.0481		1884.45	36.0321
1886.38	74.5875		1886.38	61.3785		1886.38	57.0668		1886.38	36.0586
1888.31	74.5672		1888.31	61.3993		1888.31	57.0896		1888.31	36.0891
1890.24	74.5479		1890.24	61.4341		1890.24	57.1032		1890.24	36.1133
1892.17	74.5294		1892.17	61.4199		1892.17	57.0872		1892.17	36.129
1894.1	74.5135		1894.1	61.39		1894.1	57.092		1894.1	36.1285
1896.03	74.5005		1896.03	61.3853		1896.03	57.1173		1896.03	36.1307
1897.95	74.4914		1897.95	61.3703		1897.95	57.1493		1897.95	36.1328
1899.88	74.4855		1899.88	61.3655		1899.88	57.1652		1899.88	36.1158
1901.81	74.4819		1901.81	61.4014		1901.81	57.1933		1901.81	36.0663
1903.74	74.4802		1903.74	61.4252		1903.74	57.1968		1903.74	36.0369
1905.67	74.4794		1905.67	61.4135		1905.67	57.189		1905.67	36.0217
1907.6	74.4798		1907.6	61.3463		1907.6	57.1298		1907.6	35.9929
1909.53	74.48		1909.53	61.2713		1909.53	57.066		1909.53	35.9628
1911.46	74.4782		1911.46	61.218		1911.46	57.0236		1911.46	35.9353
1913.39	74.4756		1913.39	61.1507		1913.39	56.9809		1913.39	35.8933
1915.31	74.4744		1915.31	61.1163		1915.31	56.9619		1915.31	35.8513
1917.24	74.477		1917.24	61.0716		1917.24	56.9296		1917.24	35.7642
1919.17	74.4828		1919.17	61.0269		1919.17	56.873		1919.17	35.6749
1921.1	74.4901		1921.1	61.0099		1921.1	56.8547		1921.1	35.6243
1923.03	74.4989		1923.03	60.9468		1923.03	56.8092		1923.03	35.5689
1924.96	74.5091		1924.96	60.873		1924.96	56.7403		1924.96	35.4734
1926.89	74.5213		1926.89	60.7903		1926.89	56.6586		1926.89	35.3571
1928.82	74.5333		1928.82	60.7033		1928.82	56.6095		1928.82	35.2765
1930.74	74.543		1930.74	60.6278		1930.74	56.582		1930.74	35.2773
1932.67	74.5497		1932.67	60.497		1932.67	56.5325		1932.67	35.2781
1934.6	74.5559		1934.6	60.379		1934.6	56.503		1934.6	35.2139
1936.53	74.564		1936.53	60.3785		1936.53	56.5282		1936.53	35.1596
1938.46	74.5771		1938.46	60.3792		1938.46	56.5552		1938.46	35.1846
1940.39	74.5952		1940.39	60.3207		1940.39	56.5095		1940.39	35.2258
1942.32	74.6143		1942.32	60.3147		1942.32	56.4854		1942.32	35.2068
1944.25	74.6323		1944.25	60.3649		1944.25	56.5567		1944.25	35.1312
1946.18	74.6517		1946.18	60.3268		1946.18	56.5592		1946.18	35.0376
1948.1	74.6727		1948.1	60.1708		1948.1	56.4478		1948.1	34.9633
1950.03	74.6933		1950.03	59.9883		1950.03	56.2447		1950.03	34.8966
1951.96	74.711		1951.96	59.865		1951.96	56.1047		1951.96	34.7713
1953.89	74.7243		1953.89	59.7676		1953.89	56.0138		1953.89	34.607
1955.82	74.7346		1955.82	59.6774		1955.82	55.8794		1955.82	34.4452
1957.75	74.7425		1957.75	59.5951		1957.75	55.7013		1957.75	34.3521
1959.68	74.7455		1959.68	59.5092		1959.68	55.5664		1959.68	34.2526
1961.61	74.7454		1961.61	59.4254		1961.61	55.4495		1961.61	34.115
1963.53	74.7464		1963.53	59.2952		1963.53	55.3529		1963.53	34.0147
1965.46	74.7516		1965.46	59.0588		1965.46	55.1852		1965.46	33.943
1967.39	74.7575		1967.39	58.8516		1967.39	55.0302		1967.39	33.8865
1969.32	74.7605		1969.32	58.7278		1969.32	54.9536		1969.32	33.8183
1971.25	74.761		1971.25	58.6672		1971.25	54.9436		1971.25	33.7125
1973.18	74.7591		1973.18	58.6551		1973.18	54.9046		1973.18	33.6314
1975.11	74.7535		1975.11	58.6189		1975.11	54.819		1975.11	33.5822
1977.04	74.7466		1977.04	58.6261		1977.04	54.797		1977.04	33.5202
1978.97	74.7408		1978.97	58.7051		1978.97	54.8451		1978.97	33.4804
1980.89	74.7371		1980.89	58.7685		1980.89	54.8472		1980.89	33.5363
1982.82	74.7371		1982.82	58.8036		1982.82	54.8647		1982.82	33.6583
1984.75	74.7408		1984.75	58.9086		1984.75	55.0108		1984.75	33.7588
1986.68	74.7479		1986.68	59.0508		1986.68	55.1848		1986.68	33.7415
1988.61	74.7564		1988.61	59.0763		1988.61	55.1689		1988.61	33.7018
1990.54	74.7646		1990.54	58.9882		1990.54	55.0062		1990.54	33.7675
1992.47	74.7705		1992.47	58.8758		1992.47	54.835		1992.47	33.8658
1994.4	74.7749		1994.4	58.7742		1994.4	54.7632		1994.4	33.8836
1996.32	74.7802		1996.32	58.6805		1996.32	54.737		1996.32	33.8498
1998.25	74.7866		1998.25	58.6049		1998.25	54.6926		1998.25	33.8005
2000.18	74.7964		2000.18	58.5357		2000.18	54.6821		2000.18	33.7504
2002.11	74.81		2002.11	58.4917		2002.11	54.7353		2002.11	33.7095
2004.04	74.8281		2004.04	58.4268		2004.04	54.6815		2004.04	33.6016
2005.97	74.8514		2005.97	58.2593		2005.97	54.5674		2005.97	33.4602
2007.9	74.8801		2007.9	58.1524		2007.9	54.4712		2007.9	33.4378
2009.83	74.9107		2009.83	58.2068		2009.83	54.3719		2009.83	33.4231
2011.76	74.938		2011.76	58.3546		2011.76	54.3368		2011.76	33.3865
2013.68	74.9611		2013.68	58.4756		2013.68	54.372		2013.68	33.373
2015.61	74.9825		2015.61	58.4032		2015.61	54.2971		2015.61	33.3501
2017.54	75.0017		2017.54	58.1824		2017.54	54.1517		2017.54	33.3159
2019.47	75.0173		2019.47	58.0555		2019.47	54.085		2019.47	33.3033
2021.4	75.029		2021.4	58.0454		2021.4	54.0579		2021.4	33.2776
2023.33	75.0386		2023.33	58.0101		2023.33	53.9487		2023.33	33.2293
2025.26	75.0485		2025.26	57.886		2025.26	53.8739		2025.26	33.1843
2027.19	75.0626		2027.19	57.7802		2027.19	53.8401		2027.19	33.1838
2029.11	75.0781		2029.11	57.7484		2029.11	53.8085		2029.11	33.2188
2031.04	75.0907		2031.04	57.6571		2031.04	53.7067		2031.04	33.2633
2032.97	75.096		2032.97	57.5659		2032.97	53.6149		2032.97	33.3549
2034.9	75.0949		2034.9	57.5395		2034.9	53.5866		2034.9	33.4576
2036.83	75.094		2036.83	57.5464		2036.83	53.6397		2036.83	33.4897
2038.76	75.0967		2038.76	57.6106		2038.76	53.7589		2038.76	33.4931
2040.69	75.0979		2040.69	57.7383		2040.69	53.8893		2040.69	33.5198
2042.62	75.0949		2042.62	57.8974		2042.62	53.9794		2042.62	33.6171
2044.54	75.0887		2044.54	58.0723		2044.54	54.0492		2044.54	33.7157
2046.47	75.082		2046.47	58.242		2046.47	54.087		2046.47	33.7894
2048.4	75.077		2048.4	58.4366		2048.4	54.1819		2048.4	33.8729
2050.33	75.0719		2050.33	58.7187		2050.33	54.3141		2050.33	33.9708
2052.26	75.0669		2052.26	58.9285		2052.26	54.4059		2052.26	34.0516
2054.19	75.0659		2054.19	59.0407		2054.19	54.5462		2054.19	34.1169
2056.12	75.0654		2056.12	59.0815		2056.12	54.7069		2056.12	34.2017
2058.05	75.062		2058.05	59.0421		2058.05	54.754		2058.05	34.2744
2059.98	75.0553		2059.98	59.0479		2059.98	54.7814		2059.98	34.3851
2061.9	75.0478		2061.9	59.16		2061.9	54.8793		2061.9	34.534
2063.83	75.0409		2063.83	59.2419		2063.83	54.9443		2063.83	34.5878
2065.76	75.034		2065.76	59.2171		2065.76	54.9		2065.76	34.6247
2067.69	75.0269		2067.69	59.125		2067.69	54.8906		2067.69	34.7017
2069.62	75.0223		2069.62	59.074		2069.62	54.8928		2069.62	34.7259
2071.55	75.0207		2071.55	59.125		2071.55	54.8968		2071.55	34.7208
2073.48	75.0228		2073.48	59.1924		2073.48	54.9229		2073.48	34.7656
2075.41	75.0268		2075.41	59.2443		2075.41	54.9429		2075.41	34.816
2077.33	75.0301		2077.33	59.2597		2077.33	54.9256		2077.33	34.8545
2079.26	75.0319		2079.26	59.2802		2079.26	54.9346		2079.26	34.8866
2081.19	75.0331		2081.19	59.3402		2081.19	54.9592		2081.19	34.952
2083.12	75.0338		2083.12	59.4147		2083.12	54.9628		2083.12	34.9987
2085.05	75.0357		2085.05	59.5067		2085.05	54.9539		2085.05	35.0355
2086.98	75.0417		2086.98	59.6356		2086.98	55.0116		2086.98	35.095
2088.91	75.0519		2088.91	59.7104		2088.91	55.0445		2088.91	35.1438
2090.84	75.065		2090.84	59.7508		2090.84	55.0184		2090.84	35.1665
2092.77	75.0807		2092.77	59.776		2092.77	54.9541		2092.77	35.1889
2094.69	75.098		2094.69	59.7961		2094.69	54.9302		2094.69	35.1986
2096.62	75.1152		2096.62	59.8693		2096.62	54.9329		2096.62	35.2055
2098.55	75.1292		2098.55	59.9576		2098.55	54.916		2098.55	35.1959
2100.48	75.1387		2100.48	59.9862		2100.48	54.8948		2100.48	35.1868
2102.41	75.1429		2102.41	59.9665		2102.41	54.8849		2102.41	35.1917
2104.34	75.1426		2104.34	59.9907		2104.34	54.9032		2104.34	35.1993
2106.27	75.1403		2106.27	59.9625		2106.27	54.882		2106.27	35.2094
2108.2	75.137		2108.2	59.8226		2108.2	54.8087		2108.2	35.1978
2110.12	75.1307		2110.12	59.7244		2110.12	54.7749		2110.12	35.1891
2112.05	75.1211		2112.05	59.7334		2112.05	54.7556		2112.05	35.1793
2113.98	75.1091		2113.98	59.7307		2113.98	54.7572		2113.98	35.1473
2115.91	75.0969		2115.91	59.7234		2115.91	54.792		2115.91	35.0914
2117.84	75.0854		2117.84	59.6893		2117.84	54.7747		2117.84	35.0614
2119.77	75.0741		2119.77	59.6199		2119.77	54.6744		2119.77	35.0583
2121.7	75.0597		2121.7	59.5088		2121.7	54.5383		2121.7	35.0065
2123.63	75.0439		2123.63	59.4778		2123.63	54.4752		2123.63	34.9213
2125.56	75.0279		2125.56	59.5171		2125.56	54.4742		2125.56	34.7864
2127.48	75.0134		2127.48	59.5411		2127.48	54.4504		2127.48	34.639
2129.41	75.0011		2129.41	59.5939		2129.41	54.4805		2129.41	34.4909
2131.34	74.9878		2131.34	59.5885		2131.34	54.4251		2131.34	34.2616
2133.27	74.9711		2133.27	59.4857		2133.27	54.2451		2133.27	34.0742
2135.2	74.9526		2135.2	59.3473		2135.2	54.1248		2135.2	33.9723
2137.13	74.9351		2137.13	59.1535		2137.13	54.0359		2137.13	33.8275
2139.06	74.919		2139.06	59.0017		2139.06	53.8904		2139.06	33.6668
2140.99	74.9033		2140.99	58.9233		2140.99	53.7415		2140.99	33.5417
2142.91	74.8871		2142.91	58.8311		2142.91	53.5817		2142.91	33.4451
2144.84	74.8711		2144.84	58.753		2144.84	53.4315		2144.84	33.3514
2146.77	74.8543		2146.77	58.7503		2146.77	53.307		2146.77	33.2871
2148.7	74.831		2148.7	58.6648		2148.7	53.1873		2148.7	33.2671
2150.63	74.8043		2150.63	58.571		2150.63	53.0741		2150.63	33.297
2152.56	74.7804		2152.56	58.6575		2152.56	52.9905		2152.56	33.3424
2154.49	74.7593		2154.49	58.7548		2154.49	52.9454		2154.49	33.3982
2156.42	74.738		2156.42	58.7602		2156.42	52.9555		2156.42	33.4733
2158.35	74.7157		2158.35	58.7893		2158.35	52.9904		2158.35	33.5584
2160.27	74.6936		2160.27	58.8333		2160.27	53.009		2160.27	33.6403
2162.2	74.6749		2162.2	58.8092		2162.2	52.9625		2162.2	33.6923
2164.13	74.6606		2164.13	58.7633		2164.13	53.0058		2164.13	33.7274
2166.06	74.6493		2166.06	58.7994		2166.06	53.2023		2166.06	33.7456
2167.99	74.6373		2167.99	58.7762		2167.99	53.3833		2167.99	33.7115
2169.92	74.6253		2169.92	58.7429		2169.92	53.5289		2169.92	33.6835
2171.85	74.6163		2171.85	58.7131		2171.85	53.6998		2171.85	33.7331
2173.78	74.6129		2173.78	58.5201		2173.78	53.7549		2173.78	33.7752
2175.7	74.6143		2175.7	58.2725		2175.7	53.746		2175.7	33.7525
2177.63	74.621		2177.63	58.1459		2177.63	53.8523		2177.63	33.7259
2179.56	74.6318		2179.56	58.1244		2179.56	53.9964		2179.56	33.6816
2181.49	74.645		2181.49	58.1538		2181.49	54.0706		2181.49	33.6288
2183.42	74.6597		2183.42	58.1866		2183.42	54.1409		2183.42	33.5584
2185.35	74.675		2185.35	58.1488		2185.35	54.1554		2185.35	33.4944
2187.28	74.6895		2187.28	58.175		2187.28	54.2161		2187.28	33.5249
2189.21	74.7006		2189.21	58.2287		2189.21	54.2989		2189.21	33.5458
2191.13	74.7081		2191.13	58.2187		2191.13	54.3612		2191.13	33.5086
2193.06	74.7155		2193.06	58.3348		2193.06	54.4097		2193.06	33.5174
2194.99	74.724		2194.99	58.5312		2194.99	54.4389		2194.99	33.5877
2196.92	74.7336		2196.92	58.6716		2196.92	54.4628		2196.92	33.6688
2198.85	74.7439		2198.85	58.807		2198.85	54.4989		2198.85	33.7433
2200.78	74.7537		2200.78	58.9118		2200.78	54.4881		2200.78	33.8469
2202.71	74.7626		2202.71	58.9962		2202.71	54.4511		2202.71	33.944
2204.64	74.7713		2204.64	59.0205		2204.64	54.4021		2204.64	34.0355
2206.57	74.7802		2206.57	59.0151		2206.57	54.4252		2206.57	34.1058
2208.49	74.7913		2208.49	59.0172		2208.49	54.4244		2208.49	34.1461
2210.42	74.803		2210.42	59.0407		2210.42	54.3786		2210.42	34.1473
2212.35	74.8132		2212.35	59.0901		2212.35	54.3345		2212.35	34.1472
2214.28	74.8217		2214.28	59.0827		2214.28	54.2718		2214.28	34.159
2216.21	74.829		2216.21	59.0771		2216.21	54.1979		2216.21	34.1868
2218.14	74.8327		2218.14	59.1387		2218.14	54.1918		2218.14	34.1984
2220.07	74.8342		2220.07	59.1982		2220.07	54.2854		2220.07	34.1841
2222	74.8352		2222	59.2691		2222	54.4389		2222	34.2033
2223.92	74.8356		2223.92	59.271		2223.92	54.5286		2223.92	34.3037
2225.85	74.8357		2225.85	59.2858		2225.85	54.5978		2225.85	34.4267
2227.78	74.8354		2227.78	59.3471		2227.78	54.6855		2227.78	34.5227
2229.71	74.8359		2229.71	59.4798		2229.71	54.8428		2229.71	34.5993
2231.64	74.8365		2231.64	59.6056		2231.64	54.9944		2231.64	34.6753
2233.57	74.8357		2233.57	59.7363		2233.57	55.1259		2233.57	34.7582
2235.5	74.8336		2235.5	59.8766		2235.5	55.2393		2235.5	34.8455
2237.43	74.831		2237.43	59.9722		2237.43	55.3005		2237.43	34.927
2239.36	74.8293		2239.36	60.09		2239.36	55.3201		2239.36	35.0279
2241.28	74.8282		2241.28	60.2192		2241.28	55.3703		2241.28	35.1054
2243.21	74.8315		2243.21	60.2884		2243.21	55.4308		2243.21	35.1666
2245.14	74.8379		2245.14	60.3572		2245.14	55.4683		2245.14	35.2621
2247.07	74.8425		2247.07	60.3972		2247.07	55.4588		2247.07	35.3595
2249	74.8444		2249	60.4152		2249	55.4454		2249	35.4136
2250.93	74.846		2250.93	60.4466		2250.93	55.4412		2250.93	35.4386
2252.86	74.8494		2252.86	60.4748		2252.86	55.4741		2252.86	35.4661
2254.79	74.8556		2254.79	60.4439		2254.79	55.4875		2254.79	35.4832
2256.71	74.8619		2256.71	60.4003		2256.71	55.468		2256.71	35.4702
2258.64	74.8655		2258.64	60.3726		2258.64	55.4666		2258.64	35.476
2260.57	74.8639		2260.57	60.3321		2260.57	55.5056		2260.57	35.5029
2262.5	74.8584		2262.5	60.2995		2262.5	55.5319		2262.5	35.541
2264.43	74.8487		2264.43	60.3353		2264.43	55.5616		2264.43	35.5795
2266.36	74.8336		2266.36	60.3825		2266.36	55.5788		2266.36	35.6283
2268.29	74.811		2268.29	60.4596		2268.29	55.6025		2268.29	35.6764
2270.22	74.7808		2270.22	60.5602		2270.22	55.6709		2270.22	35.7206
2272.15	74.7431		2272.15	60.6564		2272.15	55.7565		2272.15	35.743
2274.07	74.6984		2274.07	60.7298		2274.07	55.8108		2274.07	35.7445
2276	74.6467		2276	60.7746		2276	55.8473		2276	35.7749
2277.93	74.5868		2277.93	60.8218		2277.93	55.8878		2277.93	35.8016
2279.86	74.5176		2279.86	60.8891		2279.86	55.8946		2279.86	35.8054
2281.79	74.4391		2281.79	60.9696		2281.79	55.883		2281.79	35.8271
2283.72	74.3524		2283.72	61.0273		2283.72	55.9003		2283.72	35.8616
2285.65	74.2575		2285.65	61.0482		2285.65	55.9064		2285.65	35.8915
2287.58	74.1525		2287.58	61.0706		2287.58	55.8955		2287.58	35.9234
2289.5	74.0358		2289.5	61.0956		2289.5	55.8964		2289.5	35.9484
2291.43	73.9055		2291.43	61.1236		2291.43	55.9275		2291.43	35.9634
2293.36	73.7607		2293.36	61.1242		2293.36	55.9498		2293.36	35.9987
2295.29	73.6014		2295.29	61.0824		2295.29	55.9367		2295.29	36.0293
2297.22	73.4277		2297.22	61.0243		2297.22	55.8852		2297.22	36.0677
2299.15	73.24		2299.15	61.0111		2299.15	55.8563		2299.15	36.105
2301.08	73.0391		2301.08	61.0238		2301.08	55.8546		2301.08	36.1078
2303.01	72.8242		2303.01	61.0227		2303.01	55.8382		2303.01	36.0792
2304.94	72.5965		2304.94	61.0198		2304.94	55.8143		2304.94	36.071
2306.86	72.3577		2306.86	61.0558		2306.86	55.8227		2306.86	36.0881
2308.79	72.1098		2308.79	61.0966		2308.79	55.8476		2308.79	36.0949
2310.72	71.8551		2310.72	61.1082		2310.72	55.8622		2310.72	36.1048
2312.65	71.5968		2312.65	61.0807		2312.65	55.8518		2312.65	36.1229
2314.58	71.3363		2314.58	61.04		2314.58	55.8278		2314.58	36.1486
2316.51	71.0747		2316.51	61.0265		2316.51	55.7989		2316.51	36.1649
2318.44	70.8144		2318.44	61.0159		2318.44	55.7763		2318.44	36.1544
2320.37	70.558		2320.37	61.009		2320.37	55.768		2320.37	36.1396
2322.29	70.309		2322.29	60.9753		2322.29	55.7323		2322.29	36.1126
2324.22	70.0692		2324.22	60.9288		2324.22	55.6761		2324.22	36.078
2326.15	69.8408		2326.15	60.909		2326.15	55.6412		2326.15	36.0524
2328.08	69.627		2328.08	60.8871		2328.08	55.6004		2328.08	36.0358
2330.01	69.4297		2330.01	60.8664		2330.01	55.5581		2330.01	36.0526
2331.94	69.2503		2331.94	60.8714		2331.94	55.5166		2331.94	36.0633
2333.87	69.089		2333.87	60.8858		2333.87	55.4854		2333.87	36.0427
2335.8	68.9469		2335.8	60.883		2335.8	55.4752		2335.8	36.0205
2337.72	68.825		2337.72	60.8737		2337.72	55.4539		2337.72	35.9876
2339.65	68.7247		2339.65	60.8836		2339.65	55.4093		2339.65	35.928
2341.58	68.6493		2341.58	60.8944		2341.58	55.3713		2341.58	35.8524
2343.51	68.6004		2343.51	60.8506		2343.51	55.3389		2343.51	35.7745
2345.44	68.5767		2345.44	60.7616		2345.44	55.2887		2345.44	35.7113
2347.37	68.5768		2347.37	60.6446		2347.37	55.2211		2347.37	35.6555
2349.3	68.5986		2349.3	60.5231		2349.3	55.1622		2349.3	35.5872
2351.23	68.642		2351.23	60.4078		2351.23	55.1136		2351.23	35.5241
2353.16	68.7086		2353.16	60.2808		2353.16	55.0452		2353.16	35.4766
2355.08	68.8007		2355.08	60.1654		2355.08	54.982		2355.08	35.4451
2357.01	68.9195		2357.01	60.0991		2357.01	54.9478		2357.01	35.4161
2358.94	69.0654		2358.94	60.0661		2358.94	54.9209		2358.94	35.4079
2360.87	69.2391		2360.87	60.0487		2360.87	54.9076		2360.87	35.4192
2362.8	69.4401		2362.8	60.0509		2362.8	54.8932		2362.8	35.4428
2364.73	69.6664		2364.73	60.0686		2364.73	54.866		2364.73	35.479
2366.66	69.9141		2366.66	60.1071		2366.66	54.848		2366.66	35.5025
2368.59	70.179		2368.59	60.1766		2368.59	54.8624		2368.59	35.5352
2370.51	70.4575		2370.51	60.2602		2370.51	54.8884		2370.51	35.58
2372.44	70.7463		2372.44	60.3843		2372.44	54.9325		2372.44	35.6343
2374.37	71.043		2374.37	60.5491		2374.37	55.0012		2374.37	35.7095
2376.3	71.3441		2376.3	60.7053		2376.3	55.0793		2376.3	35.7912
2378.23	71.6458		2378.23	60.8343		2378.23	55.1492		2378.23	35.8736
2380.16	71.9447		2380.16	60.9701		2380.16	55.1912		2380.16	35.9735
2382.09	72.2374		2382.09	61.1223		2382.09	55.2287		2382.09	36.0761
2384.02	72.5209		2384.02	61.2314		2384.02	55.2717		2384.02	36.1558
2385.95	72.7931		2385.95	61.2793		2385.95	55.3193		2385.95	36.2002
2387.87	73.0533		2387.87	61.2996		2387.87	55.3473		2387.87	36.2282
2389.8	73.3002		2389.8	61.3061		2389.8	55.3539		2389.8	36.259
2391.73	73.5328		2391.73	61.3326		2391.73	55.3719		2391.73	36.2756
2393.66	73.7497		2393.66	61.3648		2393.66	55.3939		2393.66	36.2833
2395.59	73.9499		2395.59	61.3772		2395.59	55.3846		2395.59	36.2831
2397.52	74.1335		2397.52	61.4027		2397.52	55.3697		2397.52	36.2757
2399.45	74.3007		2399.45	61.4477		2399.45	55.369		2399.45	36.2739
2401.38	74.4518		2401.38	61.4775		2401.38	55.3516		2401.38	36.282
2403.3	74.5866		2403.3	61.4843		2403.3	55.3149		2403.3	36.2864
2405.23	74.7048		2405.23	61.4842		2405.23	55.2765		2405.23	36.2862
2407.16	74.8069		2407.16	61.4882		2407.16	55.254		2407.16	36.2806
2409.09	74.8935		2409.09	61.4781		2409.09	55.24		2409.09	36.2761
2411.02	74.966		2411.02	61.4686		2411.02	55.2155		2411.02	36.2773
2412.95	75.0257		2412.95	61.4704		2412.95	55.1661		2412.95	36.2813
2414.88	75.0731		2414.88	61.4734		2414.88	55.1302		2414.88	36.283
2416.81	75.1087		2416.81	61.4843		2416.81	55.125		2416.81	36.2794
2418.74	75.1333		2418.74	61.5006		2418.74	55.1299		2418.74	36.2697
2420.66	75.1474		2420.66	61.5067		2420.66	55.1212		2420.66	36.2592
2422.59	75.1518		2422.59	61.4961		2422.59	55.1053		2422.59	36.2538
2424.52	75.1484		2424.52	61.4739		2424.52	55.0866		2424.52	36.2584
2426.45	75.1382		2426.45	61.4591		2426.45	55.0772		2426.45	36.2768
2428.38	75.1223		2428.38	61.4538		2428.38	55.0675		2428.38	36.2919
2430.31	75.1025		2430.31	61.4483		2430.31	55.0574		2430.31	36.2863
2432.24	75.0799		2432.24	61.4526		2432.24	55.0438		2432.24	36.2691
2434.17	75.0552		2434.17	61.4761		2434.17	55.0187		2434.17	36.2692
2436.09	75.0283		2436.09	61.4856		2436.09	54.9815		2436.09	36.2765
2438.02	74.9995		2438.02	61.478		2438.02	54.9426		2438.02	36.279
2439.95	74.9711		2439.95	61.4718		2439.95	54.9033		2439.95	36.287
2441.88	74.9446		2441.88	61.4753		2441.88	54.8642		2441.88	36.2869
2443.81	74.9219		2443.81	61.4496		2443.81	54.8004		2443.81	36.2861
2445.74	74.9044		2445.74	61.4071		2445.74	54.7234		2445.74	36.3018
2447.67	74.8922		2447.67	61.3907		2447.67	54.646		2447.67	36.3224
2449.6	74.8854		2449.6	61.3788		2449.6	54.5685		2449.6	36.3189
2451.53	74.884		2451.53	61.3749		2451.53	54.5034		2451.53	36.3112
2453.45	74.8871		2453.45	61.3965		2453.45	54.4572		2453.45	36.3252
2455.38	74.8932		2455.38	61.3937		2455.38	54.4046		2455.38	36.3477
2457.31	74.9006		2457.31	61.3898		2457.31	54.3663		2457.31	36.3523
2459.24	74.9087		2459.24	61.3981		2459.24	54.3354		2459.24	36.3416
2461.17	74.9177		2461.17	61.3939		2461.17	54.3023		2461.17	36.3338
2463.1	74.9274		2463.1	61.3811		2463.1	54.2593		2463.1	36.3394
2465.03	74.9373		2465.03	61.366		2465.03	54.2201		2465.03	36.3429
2466.96	74.947		2466.96	61.3596		2466.96	54.1926		2466.96	36.3398
2468.88	74.9564		2468.88	61.3731		2468.88	54.1734		2468.88	36.3338
2470.81	74.9652		2470.81	61.3865		2470.81	54.1579		2470.81	36.3219
2472.74	74.9731		2472.74	61.4023		2472.74	54.1739		2472.74	36.3155
2474.67	74.98		2474.67	61.4302		2474.67	54.1948		2474.67	36.3179
2476.6	74.9858		2476.6	61.441		2476.6	54.1759		2476.6	36.3181
2478.53	74.9913		2478.53	61.4246		2478.53	54.1461		2478.53	36.3241
2480.46	74.9971		2480.46	61.4379		2480.46	54.142		2480.46	36.338
2482.39	75.0025		2482.39	61.477		2482.39	54.1426		2482.39	36.3432
2484.32	75.0073		2484.32	61.4947		2484.32	54.1195		2484.32	36.3447
2486.24	75.0109		2486.24	61.4947		2486.24	54.0693		2486.24	36.3569
2488.17	75.0143		2488.17	61.4905		2488.17	54.0126		2488.17	36.3804
2490.1	75.0179		2490.1	61.482		2490.1	53.9645		2490.1	36.3919
2492.03	75.0214		2492.03	61.4785		2492.03	53.9393		2492.03	36.3913
2493.96	75.0242		2493.96	61.491		2493.96	53.9352		2493.96	36.3899
2495.89	75.0264		2495.89	61.4853		2495.89	53.9058		2495.89	36.3928
2497.82	75.0276		2497.82	61.4404		2497.82	53.8396		2497.82	36.3973
2499.75	75.0281		2499.75	61.4166		2499.75	53.7952		2499.75	36.3924
2501.67	75.0293		2501.67	61.4058		2501.67	53.7671		2501.67	36.3969
2503.6	75.032		2503.6	61.3709		2503.6	53.7129		2503.6	36.4125
2505.53	75.0359		2505.53	61.3246		2505.53	53.6343		2505.53	36.4268
2507.46	75.0403		2507.46	61.2972		2507.46	53.5786		2507.46	36.4406
2509.39	75.0459		2509.39	61.2803		2509.39	53.5538		2509.39	36.4333
2511.32	75.0521		2511.32	61.2735		2511.32	53.5422		2511.32	36.4091
2513.25	75.0584		2513.25	61.2666		2513.25	53.5401		2513.25	36.3949
2515.18	75.0661		2515.18	61.2602		2515.18	53.5233		2515.18	36.3848
2517.1	75.0756		2517.1	61.2499		2517.1	53.485		2517.1	36.3711
2519.03	75.0857		2519.03	61.2412		2519.03	53.4569		2519.03	36.3597
2520.96	75.0966		2520.96	61.2383		2520.96	53.443		2520.96	36.3394
2522.89	75.1086		2522.89	61.255		2522.89	53.4265		2522.89	36.3135
2524.82	75.1208		2524.82	61.2531		2524.82	53.3859		2524.82	36.2926
2526.75	75.1324		2526.75	61.2172		2526.75	53.3113		2526.75	36.2832
2528.68	75.1431		2528.68	61.1842		2528.68	53.2252		2528.68	36.2732
2530.61	75.1534		2530.61	61.1516		2530.61	53.1753		2530.61	36.2714
2532.54	75.1635		2532.54	61.1307		2532.54	53.1421		2532.54	36.2923
2534.46	75.173		2534.46	61.1202		2534.46	53.0996		2534.46	36.3114
2536.39	75.1818		2536.39	61.1211		2536.39	53.0676		2536.39	36.3206
2538.32	75.1899		2538.32	61.1363		2538.32	53.0527		2538.32	36.3366
2540.25	75.1971		2540.25	61.145		2540.25	53.0464		2540.25	36.3527
2542.18	75.2035		2542.18	61.1589		2542.18	53.0545		2542.18	36.3503
2544.11	75.2091		2544.11	61.1884		2544.11	53.0604		2544.11	36.3287
2546.04	75.2141		2546.04	61.2048		2546.04	53.0406		2546.04	36.314
2547.97	75.2184		2547.97	61.201		2547.97	53.0139		2547.97	36.3212
2549.89	75.2224		2549.89	61.1973		2549.89	53.0148		2549.89	36.3302
2551.82	75.2261		2551.82	61.188		2551.82	53.0267		2551.82	36.3196
2553.75	75.229		2553.75	61.194		2553.75	53.0421		2553.75	36.3118
2555.68	75.2308		2555.68	61.1994		2555.68	53.0423		2555.68	36.3344
2557.61	75.2321		2557.61	61.1876		2557.61	53.024		2557.61	36.3691
2559.54	75.2335		2559.54	61.1654		2559.54	53.0171		2559.54	36.3849
2561.47	75.2349		2561.47	61.153		2561.47	53.0161		2561.47	36.3885
2563.4	75.2356		2563.4	61.1528		2563.4	52.9843		2563.4	36.3838
2565.33	75.2358		2565.33	61.149		2565.33	52.9334		2565.33	36.378
2567.25	75.2355		2567.25	61.1232		2567.25	52.875		2567.25	36.3738
2569.18	75.2352		2569.18	61.0952		2569.18	52.8244		2569.18	36.3616
2571.11	75.235		2571.11	61.0641		2571.11	52.7855		2571.11	36.3545
2573.04	75.2344		2573.04	61.034		2573.04	52.7532		2573.04	36.3582
2574.97	75.2327		2574.97	61.0256		2574.97	52.7095		2574.97	36.3565
2576.9	75.23		2576.9	61.0397		2576.9	52.6744		2576.9	36.3624
2578.83	75.2273		2578.83	61.0988		2578.83	52.6737		2578.83	36.3713
2580.76	75.2251		2580.76	61.1688		2580.76	52.6792		2580.76	36.3835
2582.68	75.2229		2582.68	61.198		2582.68	52.6605		2582.68	36.4094
2584.61	75.2195		2584.61	61.2194		2584.61	52.6471		2584.61	36.4492
2586.54	75.2155		2586.54	61.2561		2586.54	52.6604		2586.54	36.4905
2588.47	75.2116		2588.47	61.2867		2588.47	52.6777		2588.47	36.5143
2590.4	75.2081		2590.4	61.2867		2590.4	52.6887		2590.4	36.5416
2592.33	75.2057		2592.33	61.2909		2592.33	52.7177		2592.33	36.5689
2594.26	75.205		2594.26	61.3169		2594.26	52.7626		2594.26	36.5817
2596.19	75.2053		2596.19	61.3511		2596.19	52.8088		2596.19	36.5921
2598.12	75.2059		2598.12	61.3582		2598.12	52.8467		2598.12	36.6159
2600.04	75.2068		2600.04	61.3537		2600.04	52.8979		2600.04	36.6472
2601.97	75.2084		2601.97	61.3689		2601.97	52.9682		2601.97	36.6821
2603.9	75.2102		2603.9	61.4051		2603.9	53.0466		2603.9	36.7055
2605.83	75.2128		2605.83	61.4366		2605.83	53.1142		2605.83	36.7182
2607.76	75.2171		2607.76	61.4344		2607.76	53.1604		2607.76	36.7393
2609.69	75.222		2609.69	61.4081		2609.69	53.1832		2609.69	36.7665
2611.62	75.227		2611.62	61.3727		2611.62	53.1991		2611.62	36.788
2613.55	75.2324		2613.55	61.3286		2613.55	53.202		2613.55	36.7836
2615.47	75.2377		2615.47	61.3103		2615.47	53.1982		2615.47	36.7676
2617.4	75.2424		2617.4	61.3131		2617.4	53.1938		2617.4	36.7563
2619.33	75.2464		2619.33	61.3147		2619.33	53.1811		2619.33	36.7428
2621.26	75.2503		2621.26	61.3081		2621.26	53.1571		2621.26	36.7315
2623.19	75.2551		2623.19	61.2853		2623.19	53.1238		2623.19	36.7279
2625.12	75.2607		2625.12	61.2581		2625.12	53.0966		2625.12	36.7335
2627.05	75.2666		2627.05	61.2458		2627.05	53.0804		2627.05	36.7432
2628.98	75.2724		2628.98	61.2384		2628.98	53.0812		2628.98	36.7409
2630.91	75.2781		2630.91	61.2358		2630.91	53.0847		2630.91	36.73
2632.83	75.2841		2632.83	61.2228		2632.83	53.068		2632.83	36.7226
2634.76	75.2907		2634.76	61.207		2634.76	53.0462		2634.76	36.724
2636.69	75.298		2636.69	61.1953		2636.69	53.0339		2636.69	36.7245
2638.62	75.3057		2638.62	61.1882		2638.62	53.0303		2638.62	36.7156
2640.55	75.3134		2640.55	61.1776		2640.55	53.0282		2640.55	36.7076
2642.48	75.3206		2642.48	61.1613		2642.48	53.0196		2642.48	36.7079
2644.41	75.3273		2644.41	61.1467		2644.41	53.0045		2644.41	36.7129
2646.34	75.3336		2646.34	61.134		2646.34	52.9827		2646.34	36.712
2648.26	75.3401		2648.26	61.1229		2648.26	52.953		2648.26	36.7145
2650.19	75.3475		2650.19	61.122		2650.19	52.9287		2650.19	36.7219
2652.12	75.3553		2652.12	61.1109		2652.12	52.9006		2652.12	36.7218
2654.05	75.3632		2654.05	61.095		2654.05	52.8732		2654.05	36.7207
2655.98	75.3715		2655.98	61.0889		2655.98	52.8512		2655.98	36.7272
2657.91	75.3802		2657.91	61.0787		2657.91	52.824		2657.91	36.7278
2659.84	75.3884		2659.84	61.0612		2659.84	52.7957		2659.84	36.7275
2661.77	75.3962		2661.77	61.0459		2661.77	52.7683		2661.77	36.7299
2663.69	75.4033		2663.69	61.0291		2663.69	52.7445		2663.69	36.7234
2665.62	75.4097		2665.62	61.023		2665.62	52.7372		2665.62	36.7127
2667.55	75.4158		2667.55	61.0193		2667.55	52.73		2667.55	36.7011
2669.48	75.422		2669.48	60.9968		2669.48	52.7146		2669.48	36.6935
2671.41	75.4283		2671.41	60.9677		2671.41	52.7038		2671.41	36.6957
2673.34	75.4345		2673.34	60.9565		2673.34	52.6961		2673.34	36.7017
2675.27	75.4402		2675.27	60.9521		2675.27	52.6875		2675.27	36.7116
2677.2	75.4454		2677.2	60.9411		2677.2	52.6793		2677.2	36.7203
2679.13	75.4511		2679.13	60.9295		2679.13	52.6785		2679.13	36.7273
2681.05	75.4571		2681.05	60.9239		2681.05	52.6886		2681.05	36.7281
2682.98	75.4631		2682.98	60.9181		2682.98	52.6954		2682.98	36.7295
2684.91	75.4692		2684.91	60.9078		2684.91	52.6999		2684.91	36.7406
2686.84	75.4757		2686.84	60.9009		2686.84	52.7132		2686.84	36.7586
2688.77	75.4824		2688.77	60.9075		2688.77	52.7376		2688.77	36.7745
2690.7	75.4891		2690.7	60.9298		2690.7	52.7696		2690.7	36.7866
2692.63	75.4958		2692.63	60.9512		2692.63	52.8051		2692.63	36.795
2694.56	75.5025		2694.56	60.9599		2694.56	52.834		2694.56	36.8049
2696.48	75.5094		2696.48	60.9576		2696.48	52.8525		2696.48	36.8148
2698.41	75.5167		2698.41	60.9448		2698.41	52.8604		2698.41	36.8176
2700.34	75.524		2700.34	60.9334		2700.34	52.8641		2700.34	36.8102
2702.27	75.5307		2702.27	60.9259		2702.27	52.8672		2702.27	36.798
2704.2	75.537		2704.2	60.9132		2704.2	52.8579		2704.2	36.7794
2706.13	75.5432		2706.13	60.8841		2706.13	52.8309		2706.13	36.7686
2708.06	75.5492		2708.06	60.84		2708.06	52.7841		2708.06	36.7714
2709.99	75.5553		2709.99	60.7748		2709.99	52.7128		2709.99	36.7693
2711.92	75.5617		2711.92	60.7074		2711.92	52.6387		2711.92	36.7592
2713.84	75.5687		2713.84	60.6516		2713.84	52.5641		2713.84	36.7484
2715.77	75.576		2715.77	60.5979		2715.77	52.488		2715.77	36.7339
2717.7	75.5829		2717.7	60.5566		2717.7	52.4109		2717.7	36.714
2719.63	75.5893		2719.63	60.5231		2719.63	52.3303		2719.63	36.6947
2721.56	75.5958		2721.56	60.4927		2721.56	52.2469		2721.56	36.6717
2723.49	75.6024		2723.49	60.4652		2723.49	52.1706		2723.49	36.6538
2725.42	75.6093		2725.42	60.4408		2725.42	52.0977		2725.42	36.6438
2727.35	75.6163		2727.35	60.4223		2727.35	52.0257		2727.35	36.6319
2729.27	75.6231		2729.27	60.4094		2729.27	51.9584		2729.27	36.6188
2731.2	75.6297		2731.2	60.415		2731.2	51.8979		2731.2	36.6115
2733.13	75.6357		2733.13	60.4227		2733.13	51.8403		2733.13	36.6172
2735.06	75.6414		2735.06	60.4162		2735.06	51.7853		2735.06	36.6285
2736.99	75.647		2736.99	60.4099		2736.99	51.7338		2736.99	36.6477
2738.92	75.6524		2738.92	60.3903		2738.92	51.6687		2738.92	36.6637
2740.85	75.658		2740.85	60.3558		2740.85	51.5883		2740.85	36.6761
2742.78	75.6636		2742.78	60.2935		2742.78	51.4942		2742.78	36.6876
2744.71	75.6689		2744.71	60.1817		2744.71	51.3711		2744.71	36.6858
2746.63	75.6739		2746.63	60.0491		2746.63	51.221		2746.63	36.6746
2748.56	75.6783		2748.56	59.905		2748.56	51.0524		2748.56	36.6695
2750.49	75.6817		2750.49	59.7514		2750.49	50.8746		2750.49	36.6683
2752.42	75.6846		2752.42	59.6003		2752.42	50.7086		2752.42	36.6691
2754.35	75.6876		2754.35	59.4729		2754.35	50.5645		2754.35	36.6688
2756.28	75.6915		2756.28	59.352		2756.28	50.4203		2756.28	36.6593
2758.21	75.6965		2758.21	59.2352		2758.21	50.2848		2758.21	36.6463
2760.14	75.7025		2760.14	59.1376		2760.14	50.1654		2760.14	36.6471
2762.06	75.7091		2762.06	59.0407		2762.06	50.0505		2762.06	36.6507
2763.99	75.7159		2763.99	58.9413		2763.99	49.9453		2763.99	36.6574
2765.92	75.7228		2765.92	58.8578		2765.92	49.8619		2765.92	36.6654
2767.85	75.7298		2767.85	58.8012		2767.85	49.8045		2767.85	36.6658
2769.78	75.7364		2769.78	58.7754		2769.78	49.7717		2769.78	36.6622
2771.71	75.7429		2771.71	58.7664		2771.71	49.7517		2771.71	36.6602
2773.64	75.749		2773.64	58.7633		2773.64	49.749		2773.64	36.6602
2775.57	75.7544		2775.57	58.7654		2775.57	49.7687		2775.57	36.6607
2777.5	75.7595		2777.5	58.7862		2777.5	49.8101		2777.5	36.6648
2779.42	75.7642		2779.42	58.8334		2779.42	49.8752		2779.42	36.675
2781.35	75.768		2781.35	58.887		2781.35	49.949		2781.35	36.6855
2783.28	75.7705		2783.28	58.9363		2783.28	50.0178		2783.28	36.6939
2785.21	75.772		2785.21	58.9838		2785.21	50.0858		2785.21	36.707
2787.14	75.7726		2787.14	59.0333		2787.14	50.1433		2787.14	36.729
2789.07	75.7723		2789.07	59.0907		2789.07	50.1953		2789.07	36.7437
2791	75.7708		2791	59.1456		2791	50.2443		2791	36.7521
2792.93	75.7676		2792.93	59.1997		2792.93	50.2905		2792.93	36.7605
2794.85	75.7624		2794.85	59.2376		2794.85	50.3202		2794.85	36.7796
2796.78	75.7558		2796.78	59.2427		2796.78	50.3136		2796.78	36.7962
2798.71	75.7476		2798.71	59.2134		2798.71	50.2761		2798.71	36.7981
2800.64	75.7378		2800.64	59.1756		2800.64	50.2376		2800.64	36.8025
2802.57	75.7266		2802.57	59.1249		2802.57	50.1812		2802.57	36.8144
2804.5	75.7134		2804.5	59.0428		2804.5	50.0979		2804.5	36.8218
2806.43	75.6982		2806.43	58.949		2806.43	50.0089		2806.43	36.8122
2808.36	75.6805		2808.36	58.8763		2808.36	49.9287		2808.36	36.7882
2810.28	75.6602		2810.28	58.8038		2810.28	49.8645		2810.28	36.7589
2812.21	75.6386		2812.21	58.7141		2812.21	49.801		2812.21	36.7438
2814.14	75.6158		2814.14	58.611		2814.14	49.7315		2814.14	36.7414
2816.07	75.5918		2816.07	58.5339		2816.07	49.6741		2816.07	36.7413
2818	75.5671		2818	58.5067		2818	49.6366		2818	36.7509
2819.93	75.5418		2819.93	58.518		2819.93	49.6187		2819.93	36.7585
2821.86	75.5161		2821.86	58.57		2821.86	49.6184		2821.86	36.7839
2823.79	75.49		2823.79	58.6632		2823.79	49.6154		2823.79	36.8639
2825.72	75.4636		2825.72	58.7434		2825.72	49.572		2825.72	36.9929
2827.64	75.438		2827.64	58.7836		2827.64	49.4624		2827.64	37.1558
2829.57	75.4139		2829.57	58.7275		2829.57	49.2391		2829.57	37.354
2831.5	75.3909		2831.5	58.4674		2831.5	48.8428		2831.5	37.5847
2833.43	75.3697		2833.43	57.9222		2833.43	48.2186		2833.43	37.8295
2835.36	75.3512		2835.36	57.0929		2835.36	47.3699		2835.36	38.0668
2837.29	75.3359		2837.29	56.0461		2837.29	46.3458		2837.29	38.3134
2839.22	75.3238		2839.22	54.8634		2839.22	45.2143		2839.22	38.5659
2841.15	75.3147		2841.15	53.6609		2841.15	44.0822		2841.15	38.7987
2843.07	75.3094		2843.07	52.5369		2843.07	43.0533		2843.07	38.9929
2845	75.3078		2845	51.5163		2845	42.1692		2845	39.1646
2846.93	75.3103		2846.93	50.6391		2846.93	41.4739		2846.93	39.3194
2848.86	75.3164		2848.86	49.9629		2848.86	40.9774		2848.86	39.4494
2850.79	75.3248		2850.79	49.4899		2850.79	40.6892		2850.79	39.5359
2852.72	75.3348		2852.72	49.215		2852.72	40.6213		2852.72	39.5787
2854.65	75.3457		2854.65	49.1538		2854.65	40.7661		2854.65	39.5822
2856.58	75.3566		2856.58	49.3259		2856.58	41.1146		2856.58	39.5468
2858.51	75.3668		2858.51	49.7557		2858.51	41.6676		2858.51	39.4771
2860.43	75.3758		2860.43	50.4148		2860.43	42.4013		2860.43	39.3707
2862.36	75.383		2862.36	51.2618		2862.36	43.2828		2862.36	39.2351
2864.29	75.3883		2864.29	52.2548		2864.29	44.2622		2864.29	39.0936
2866.22	75.3911		2866.22	53.3365		2866.22	45.2912		2866.22	38.9432
2868.15	75.3911		2868.15	54.4075		2868.15	46.284		2868.15	38.7799
2870.08	75.3884		2870.08	55.3961		2870.08	47.1607		2870.08	38.6168
2872.01	75.3825		2872.01	56.1903		2872.01	47.8727		2872.01	38.4787
2873.94	75.3727		2873.94	56.6845		2873.94	48.3563		2873.94	38.3651
2875.86	75.3585		2875.86	56.8995		2875.86	48.5926		2875.86	38.2944
2877.79	75.34		2877.79	56.9302		2877.79	48.6438		2877.79	38.2838
2879.72	75.3165		2879.72	56.8394		2879.72	48.567		2879.72	38.2992
2881.65	75.2881		2881.65	56.6582		2881.65	48.415		2881.65	38.3276
2883.58	75.2547		2883.58	56.441		2883.58	48.2454		2883.58	38.3948
2885.51	75.2157		2885.51	56.1933		2885.51	48.0812		2885.51	38.4992
2887.44	75.1722		2887.44	55.9169		2887.44	47.9074		2887.44	38.6201
2889.37	75.125		2889.37	55.6346		2889.37	47.7047		2889.37	38.7825
2891.3	75.0735		2891.3	55.3574		2891.3	47.4868		2891.3	39.0086
2893.22	75.0182		2893.22	55.0517		2893.22	47.2563		2893.22	39.2742
2895.15	74.9594		2895.15	54.726		2895.15	47.0099		2895.15	39.5974
2897.08	74.897		2897.08	54.3671		2897.08	46.7141		2897.08	39.9762
2899.01	74.8323		2899.01	53.8923		2899.01	46.3192		2899.01	40.4058
2900.94	74.7668		2900.94	53.249		2900.94	45.85		2900.94	40.8999
2902.87	74.7026		2902.87	52.4139		2902.87	45.2884		2902.87	41.4169
2904.8	74.6409		2904.8	51.4189		2904.8	44.6503		2904.8	41.9192
2906.73	74.5819		2906.73	50.3415		2906.73	43.9868		2906.73	42.432
2908.65	74.5265		2908.65	49.2104		2908.65	43.3091		2908.65	42.9706
2910.58	74.4764		2910.58	48.0448		2910.58	42.6138		2910.58	43.4823
2912.51	74.4322		2912.51	46.9364		2912.51	41.9865		2912.51	43.9544
2914.44	74.3953		2914.44	45.9717		2914.44	41.4678		2914.44	44.3839
2916.37	74.3665		2916.37	45.1796		2916.37	41.0131		2916.37	44.7441
2918.3	74.347		2918.3	44.5986		2918.3	40.6291		2918.3	45.0295
2920.23	74.3381		2920.23	44.2547		2920.23	40.3579		2920.23	45.2178
2922.16	74.3394		2922.16	44.134		2922.16	40.2321		2922.16	45.3105
2924.09	74.3505		2924.09	44.2871		2924.09	40.2764		2924.09	45.3189
2926.01	74.3729		2926.01	44.7084		2926.01	40.4516		2926.01	45.2332
2927.94	74.4075		2927.94	45.3838		2927.94	40.7268		2927.94	45.0383
2929.87	74.4538		2929.87	46.3449		2929.87	41.1319		2929.87	44.7454
2931.8	74.5107		2931.8	47.5387		2931.8	41.6866		2931.8	44.3802
2933.73	74.5786		2933.73	48.8519		2933.73	42.3708		2933.73	43.9452
2935.66	74.6577		2935.66	50.1999		2935.66	43.105		2935.66	43.4417
2937.59	74.7472		2937.59	51.543		2937.59	43.8709		2937.59	42.9242
2939.52	74.8454		2939.52	52.7647		2939.52	44.6186		2939.52	42.4037
2941.44	74.9503		2941.44	53.7379		2941.44	45.2712		2941.44	41.8803
2943.37	75.0611		2943.37	54.4751		2943.37	45.8582		2943.37	41.3648
2945.3	75.1769		2945.3	55.0188		2945.3	46.3675		2945.3	40.8805
2947.23	75.2959		2947.23	55.4195		2947.23	46.8227		2947.23	40.4448
2949.16	75.416		2949.16	55.6801		2949.16	47.2465		2949.16	40.0449
2951.09	75.5366		2951.09	55.8064		2951.09	47.6338		2951.09	39.6604
2953.02	75.6579		2953.02	55.874		2953.02	48.0155		2953.02	39.3154
2954.95	75.7791		2954.95	55.9375		2954.95	48.4028		2954.95	39.0084
2956.87	75.8989		2956.87	56.008		2956.87	48.7482		2956.87	38.7038
2958.8	76.0163		2958.8	56.0585		2958.8	49.0381		2958.8	38.4258
2960.73	76.1305		2960.73	56.0942		2960.73	49.2951		2960.73	38.2162
2962.66	76.2405		2962.66	56.1608		2962.66	49.5357		2962.66	38.0553
2964.59	76.3457		2964.59	56.2452		2964.59	49.769		2964.59	37.9025
2966.52	76.4446		2966.52	56.3712		2966.52	49.9848		2966.52	37.769
2968.45	76.5363		2968.45	56.5452		2968.45	50.1663		2968.45	37.6491
2970.38	76.6213		2970.38	56.7737		2970.38	50.3325		2970.38	37.532
2972.31	76.6993		2972.31	57.0378		2972.31	50.5251		2972.31	37.4285
2974.23	76.7689		2974.23	57.2786		2974.23	50.7371		2974.23	37.3232
2976.16	76.8291		2976.16	57.4867		2976.16	50.9368		2976.16	37.2211
2978.09	76.8803		2978.09	57.6987		2978.09	51.1325		2978.09	37.1382
2980.02	76.9228		2980.02	57.8936		2980.02	51.3232		2980.02	37.0644
2981.95	76.9554		2981.95	58.0463		2981.95	51.4743		2981.95	37.0054
2983.88	76.9784		2983.88	58.18		2983.88	51.5825		2983.88	36.9717
2985.81	76.9929		2985.81	58.3287		2985.81	51.7037		2985.81	36.964
2987.74	76.9993		2987.74	58.4908		2987.74	51.8428		2987.74	36.9764
2989.66	76.9981		2989.66	58.6638		2989.66	51.9847		2989.66	37.0123
2991.59	76.9908		2991.59	58.8032		2991.59	52.1117		2991.59	37.0756
2993.52	76.9777		2993.52	58.9328		2993.52	52.2356		2993.52	37.1382
2995.45	76.9594		2995.45	59.0702		2995.45	52.3706		2995.45	37.1973
2997.38	76.9356		2997.38	59.1812		2997.38	52.4802		2997.38	37.2526
2999.31	76.9073		2999.31	59.2702		2999.31	52.5571		2999.31	37.332
3001.24	76.8764		3001.24	59.3469		3001.24	52.625		3001.24	37.453
3003.17	76.8442		3003.17	59.4309		3003.17	52.6904		3003.17	37.5799
3005.1	76.8114		3005.1	59.5516		3005.1	52.7809		3005.1	37.715
3007.02	76.7785		3007.02	59.7009		3007.02	52.9263		3007.02	37.855
3008.95	76.7462		3008.95	59.8855		3008.95	53.1095		3008.95	37.9775
3010.88	76.7154		3010.88	60.1194		3010.88	53.3264		3010.88	38.0925
3012.81	76.6866		3012.81	60.3272		3012.81	53.538		3012.81	38.2138
3014.74	76.6603		3014.74	60.4756		3014.74	53.7073		3014.74	38.3318
3016.67	76.6382		3016.67	60.5818		3016.67	53.8383		3016.67	38.4299
3018.6	76.6215		3018.6	60.6808		3018.6	53.9545		3018.6	38.5035
3020.53	76.6113		3020.53	60.7338		3020.53	54.0381		3020.53	38.5357
3022.45	76.6074		3022.45	60.7152		3022.45	54.0686		3022.45	38.5238
3024.38	76.6094		3024.38	60.6579		3024.38	54.0836		3024.38	38.4836
3026.31	76.6179		3026.31	60.576		3026.31	54.0945		3026.31	38.4179
3028.24	76.6323		3028.24	60.4533		3028.24	54.0829		3028.24	38.322
3030.17	76.6516		3030.17	60.3092		3030.17	54.0304		3030.17	38.229
3032.1	76.675		3032.1	60.1362		3032.1	53.93		3032.1	38.1546
3034.03	76.7017		3034.03	59.927		3034.03	53.8036		3034.03	38.0691
3035.96	76.7321		3035.96	59.7482		3035.96	53.6984		3035.96	37.9818
3037.89	76.7655		3037.89	59.6041		3037.89	53.6252		3037.89	37.8879
3039.81	76.8026		3039.81	59.4483		3039.81	53.5337		3039.81	37.783
3041.74	76.8439		3041.74	59.3232		3041.74	53.4535		3041.74	37.6838
3043.67	76.8895		3043.67	59.2446		3043.67	53.4076		3043.67	37.5829
3045.6	76.9394		3045.6	59.1916		3045.6	53.3834		3045.6	37.4529
3047.53	76.9934		3047.53	59.1718		3047.53	53.4167		3047.53	37.3295
3049.46	77.0506		3049.46	59.1806		3049.46	53.4778		3049.46	37.2264
3051.39	77.1103		3051.39	59.2067		3051.39	53.5206		3051.39	37.1268
3053.32	77.1719		3053.32	59.2512		3053.32	53.5794		3053.32	37.0518
3055.24	77.2351		3055.24	59.2534		3055.24	53.6264		3055.24	37.022
3057.17	77.2987		3057.17	59.2195		3057.17	53.6305		3057.17	36.9878
3059.1	77.362		3059.1	59.1787		3059.1	53.6202		3059.1	36.9504
3061.03	77.4261		3061.03	59.1438		3061.03	53.6158		3061.03	36.9035
3062.96	77.4909		3062.96	59.0702		3062.96	53.5805		3062.96	36.8501
3064.89	77.5542		3064.89	58.9795		3064.89	53.5357		3064.89	36.7903
3066.82	77.6144		3066.82	58.8804		3066.82	53.4768		3066.82	36.7228
3068.75	77.6727		3068.75	58.7698		3068.75	53.3972		3068.75	36.6492
3070.68	77.7294		3070.68	58.6329		3070.68	53.2776		3070.68	36.5722
3072.6	77.7829		3072.6	58.4955		3072.6	53.1401		3072.6	36.4963
3074.53	77.8332		3074.53	58.3903		3074.53	53.039		3074.53	36.3954
3076.46	77.8812		3076.46	58.303		3076.46	52.972		3076.46	36.2921
3078.39	77.9263		3078.39	58.246		3078.39	52.9448		3078.39	36.2138
3080.32	77.9688		3080.32	58.1658		3080.32	52.9179		3080.32	36.1566
3082.25	78.0078		3082.25	58.0752		3082.25	52.895		3082.25	36.1127
3084.18	78.0427		3084.18	58.0314		3084.18	52.899		3084.18	36.092
3086.11	78.0737		3086.11	57.9817		3086.11	52.893		3086.11	36.069
3088.03	78.1011		3088.03	57.8999		3088.03	52.886		3088.03	36.0412
3089.96	78.1258		3089.96	57.8212		3089.96	52.9002		3089.96	36.0243
3091.89	78.1494		3091.89	57.743		3091.89	52.8919		3091.89	35.9977
3093.82	78.1721		3093.82	57.6931		3093.82	52.8785		3093.82	35.9603
3095.75	78.1937		3095.75	57.6416		3095.75	52.9026		3095.75	35.9356
3097.68	78.2142		3097.68	57.543		3097.68	52.9316		3097.68	35.9254
3099.61	78.2335		3099.61	57.4187		3099.61	52.9288		3099.61	35.9133
3101.54	78.2518		3101.54	57.3116		3101.54	52.9233		3101.54	35.9007
3103.46	78.2694		3103.46	57.2455		3103.46	52.9376		3103.46	35.8765
3105.39	78.2865		3105.39	57.1844		3105.39	52.9527		3105.39	35.8509
3107.32	78.3039		3107.32	57.1314		3107.32	52.9602		3107.32	35.8332
3109.25	78.3222		3109.25	57.0907		3109.25	52.9414		3109.25	35.8209
3111.18	78.342		3111.18	57.0538		3111.18	52.9247		3111.18	35.7962
3113.11	78.3639		3113.11	57.002		3113.11	52.9176		3113.11	35.7607
3115.04	78.3875		3115.04	56.9476		3115.04	52.9472		3115.04	35.7118
3116.97	78.4125		3116.97	56.8937		3116.97	52.9792		3116.97	35.6725
3118.9	78.4384		3118.9	56.7995		3118.9	52.9697		3118.9	35.6349
3120.82	78.4641		3120.82	56.7217		3120.82	52.953		3120.82	35.6059
3122.75	78.4891		3122.75	56.6593		3122.75	52.9279		3122.75	35.5694
3124.68	78.5131		3124.68	56.6133		3124.68	52.9249		3124.68	35.5389
3126.61	78.5367		3126.61	56.5895		3126.61	52.9292		3126.61	35.5206
3128.54	78.5609		3128.54	56.5338		3128.54	52.9105		3128.54	35.5001
3130.47	78.5864		3130.47	56.4715		3130.47	52.8906		3130.47	35.4774
3132.4	78.6136		3132.4	56.4175		3132.4	52.8711		3132.4	35.4677
3134.33	78.6403		3134.33	56.3651		3134.33	52.8417		3134.33	35.458
3136.25	78.6653		3136.25	56.3233		3136.25	52.817		3136.25	35.4194
3138.18	78.6894		3138.18	56.276		3138.18	52.8195		3138.18	35.3687
3140.11	78.713		3140.11	56.1952		3140.11	52.826		3140.11	35.3374
3142.04	78.7352		3142.04	56.0617		3142.04	52.7915		3142.04	35.3249
3143.97	78.7562		3143.97	55.9302		3143.97	52.763		3143.97	35.3138
3145.9	78.7766		3145.9	55.8668		3145.9	52.7807		3145.9	35.2961
3147.83	78.7968		3147.83	55.8		3147.83	52.7996		3147.83	35.2891
3149.76	78.8183		3149.76	55.7198		3149.76	52.7973		3149.76	35.3021
3151.69	78.8429		3151.69	55.6714		3151.69	52.7958		3151.69	35.3215
3153.61	78.8697		3153.61	55.6239		3153.61	52.8199		3153.61	35.3111
3155.54	78.8971		3155.54	55.5677		3155.54	52.8448		3155.54	35.2996
3157.47	78.9232		3157.47	55.4935		3157.47	52.8492		3157.47	35.3059
3159.4	78.9488		3159.4	55.3734		3159.4	52.8055		3159.4	35.3163
3161.33	78.9744		3161.33	55.2744		3161.33	52.7546		3161.33	35.3131
3163.26	78.998		3163.26	55.2199		3163.26	52.7276		3163.26	35.2812
3165.19	79.0201		3165.19	55.1611		3165.19	52.7133		3165.19	35.2395
3167.12	79.0428		3167.12	55.0738		3167.12	52.6885		3167.12	35.2136
3169.04	79.0657		3169.04	54.9566		3169.04	52.6286		3169.04	35.1921
3170.97	79.0884		3170.97	54.8304		3170.97	52.5578		3170.97	35.1677
3172.9	79.1104		3172.9	54.7344		3172.9	52.5289		3172.9	35.1303
3174.83	79.13		3174.83	54.6295		3174.83	52.5027		3174.83	35.0761
3176.76	79.1482		3176.76	54.5214		3176.76	52.4397		3176.76	35.0237
3178.69	79.1674		3178.69	54.4027		3178.69	52.3546		3178.69	35.0001
3180.62	79.1881		3180.62	54.2881		3180.62	52.2905		3180.62	34.9794
3182.55	79.211		3182.55	54.1618		3182.55	52.2599		3182.55	34.9444
3184.48	79.235		3184.48	54.0279		3184.48	52.2136		3184.48	34.9104
3186.4	79.259		3186.4	53.9505		3186.4	52.1959		3186.4	34.8923
3188.33	79.2834		3188.33	53.9223		3188.33	52.2231		3188.33	34.8562
3190.26	79.3079		3190.26	53.8896		3190.26	52.2448		3190.26	34.803
3192.19	79.3317		3192.19	53.8444		3192.19	52.2557		3192.19	34.7893
3194.12	79.3552		3194.12	53.8336		3194.12	52.2587		3194.12	34.8259
3196.05	79.3795		3196.05	53.8176		3196.05	52.256		3196.05	34.8497
3197.98	79.4055		3197.98	53.7987		3197.98	52.2491		3197.98	34.8668
3199.91	79.4344		3199.91	53.766		3199.91	52.2524		3199.91	34.8869
3201.83	79.4665		3201.83	53.7182		3201.83	52.2596		3201.83	34.8948
3203.76	79.5017		3203.76	53.7071		3203.76	52.2645		3203.76	34.8852
3205.69	79.5379		3205.69	53.6879		3205.69	52.2752		3205.69	34.8688
3207.62	79.5727		3207.62	53.6382		3207.62	52.2811		3207.62	34.8705
3209.55	79.605		3209.55	53.5083		3209.55	52.2503		3209.55	34.8889
3211.48	79.6336		3211.48	53.3194		3211.48	52.2033		3211.48	34.913
3213.41	79.6594		3213.41	53.1891		3213.41	52.1971		3213.41	34.9277
3215.34	79.6832		3215.34	53.096		3215.34	52.1837		3215.34	34.9177
3217.27	79.7049		3217.27	52.9835		3217.27	52.1114		3217.27	34.9074
3219.19	79.7254		3219.19	52.863		3219.19	52.0138		3219.19	34.9393
3221.12	79.7448		3221.12	52.7464		3221.12	51.9171		3221.12	34.9832
3223.05	79.7631		3223.05	52.6697		3223.05	51.8618		3223.05	34.9873
3224.98	79.779		3224.98	52.6458		3224.98	51.8566		3224.98	34.9768
3226.91	79.7911		3226.91	52.6014		3226.91	51.8097		3226.91	34.9837
3228.84	79.8025		3228.84	52.5372		3228.84	51.76		3228.84	34.9725
3230.77	79.8153		3230.77	52.4849		3230.77	51.7507		3230.77	34.9515
3232.7	79.8295		3232.7	52.4629		3232.7	51.75		3232.7	34.9372
3234.62	79.8461		3234.62	52.4239		3234.62	51.6983		3234.62	34.8989
3236.55	79.8654		3236.55	52.3913		3236.55	51.6104		3236.55	34.8435
3238.48	79.8872		3238.48	52.36		3238.48	51.5553		3238.48	34.8003
3240.41	79.9118		3240.41	52.2988		3240.41	51.5165		3240.41	34.7711
3242.34	79.9403		3242.34	52.2297		3242.34	51.4765		3242.34	34.7579
3244.27	79.9699		3244.27	52.1599		3244.27	51.4527		3244.27	34.7684
3246.2	79.9977		3246.2	52.1034		3246.2	51.4414		3246.2	34.7872
3248.13	80.024		3248.13	52.0572		3248.13	51.4508		3248.13	34.8064
3250.05	80.0485		3250.05	51.9731		3250.05	51.4715		3250.05	34.7849
3251.98	80.0735		3251.98	51.8397		3251.98	51.4694		3251.98	34.7666
3253.91	80.0992		3253.91	51.781		3253.91	51.4806		3253.91	34.7594
3255.84	80.1247		3255.84	51.7651		3255.84	51.4783		3255.84	34.7294
3257.77	80.1515		3257.77	51.7125		3257.77	51.4566		3257.77	34.7112
3259.7	80.1804		3259.7	51.6448		3259.7	51.4616		3259.7	34.7103
3261.63	80.21		3261.63	51.5988		3261.63	51.4546		3261.63	34.7106
3263.56	80.2398		3263.56	51.5949		3263.56	51.4232		3263.56	34.7061
3265.49	80.2684		3265.49	51.6144		3265.49	51.4231		3265.49	34.7306
3267.41	80.2958		3267.41	51.638		3267.41	51.4311		3267.41	34.7532
3269.34	80.3244		3269.34	51.6428		3269.34	51.3835		3269.34	34.7655
3271.27	80.3537		3271.27	51.6434		3271.27	51.3541		3271.27	34.8083
3273.2	80.3825		3273.2	51.6473		3273.2	51.3713		3273.2	34.8543
3275.13	80.4103		3275.13	51.6435		3275.13	51.3526		3275.13	34.8711
3277.06	80.4364		3277.06	51.6057		3277.06	51.2787		3277.06	34.8783
3278.99	80.4607		3278.99	51.5507		3278.99	51.219		3278.99	34.8882
3280.92	80.4831		3280.92	51.4804		3280.92	51.1829		3280.92	34.8848
3282.84	80.5028		3282.84	51.3683		3282.84	51.141		3282.84	34.8525
3284.77	80.5205		3284.77	51.2698		3284.77	51.1161		3284.77	34.8262
3286.7	80.5371		3286.7	51.1947		3286.7	51.1127		3286.7	34.8171
3288.63	80.5532		3288.63	51.1241		3288.63	51.1038		3288.63	34.7789
3290.56	80.5681		3290.56	51.0442		3290.56	51.0783		3290.56	34.7607
3292.49	80.581		3292.49	50.9604		3292.49	51.0371		3292.49	34.7804
3294.42	80.5901		3294.42	50.9045		3294.42	50.9829		3294.42	34.8102
3296.35	80.5939		3296.35	50.8732		3296.35	50.9364		3296.35	34.8344
3298.28	80.5913		3298.28	50.8114		3298.28	50.8984		3298.28	34.8367
3300.2	80.5834		3300.2	50.753		3300.2	50.8815		3300.2	34.8037
3302.13	80.5733		3302.13	50.7237		3302.13	50.8469		3302.13	34.7718
3304.06	80.5621		3304.06	50.7019		3304.06	50.7657		3304.06	34.7619
3305.99	80.5501		3305.99	50.6588		3305.99	50.6977		3305.99	34.7701
3307.92	80.5376		3307.92	50.5724		3307.92	50.6365		3307.92	34.7689
3309.85	80.5255		3309.85	50.4978		3309.85	50.5396		3309.85	34.7643
3311.78	80.5152		3311.78	50.4442		3311.78	50.3886		3311.78	34.7724
3313.71	80.5069		3313.71	50.384		3313.71	50.2072		3313.71	34.7596
3315.63	80.5006		3315.63	50.3329		3315.63	49.9509		3315.63	34.7621
3317.56	80.4951		3317.56	50.2749		3317.56	49.5373		3317.56	34.7972
3319.49	80.4925		3319.49	50.1853		3319.49	48.9757		3319.49	34.8179
3321.42	80.4955		3321.42	50.1116		3321.42	48.3361		3321.42	34.8227
3323.35	80.5011		3323.35	50.0469		3323.35	47.6268		3323.35	34.8381
3325.28	80.5095		3325.28	49.9671		3325.28	46.8862		3325.28	34.8514
3327.21	80.5217		3327.21	49.921		3327.21	46.175		3327.21	34.8711
3329.14	80.5364		3329.14	49.8896		3329.14	45.5076		3329.14	34.9043
3331.07	80.5537		3331.07	49.8151		3331.07	44.9233		3331.07	34.9326
3332.99	80.574		3332.99	49.746		3332.99	44.4934		3332.99	34.9501
3334.92	80.5978		3334.92	49.7327		3334.92	44.2306		3334.92	34.9577
3336.85	80.6234		3336.85	49.7026		3336.85	44.1187		3336.85	34.9681
3338.78	80.6516		3338.78	49.6397		3338.78	44.1696		3338.78	34.9945
3340.71	80.6843		3340.71	49.5746		3340.71	44.3869		3340.71	35.003
3342.64	80.7216		3342.64	49.5034		3342.64	44.7155		3342.64	34.9706
3344.57	80.7646		3344.57	49.4155		3344.57	45.1586		3344.57	34.9602
3346.5	80.811		3346.5	49.3051		3346.5	45.722		3346.5	34.9615
3348.42	80.8577		3348.42	49.151		3348.42	46.3548		3348.42	34.9195
3350.35	80.9059		3350.35	48.9947		3350.35	47.0668		3350.35	34.8588
3352.28	80.9562		3352.28	48.8822		3352.28	47.8168		3352.28	34.7943
3354.21	81.0058		3354.21	48.7663		3354.21	48.4825		3354.21	34.7496
3356.14	81.0533		3356.14	48.6321		3356.14	49.0106		3356.14	34.7176
3358.07	81.0996		3358.07	48.5179		3358.07	49.4006		3358.07	34.6649
3360	81.1452		3360	48.4417		3360	49.6864		3360	34.574
3361.93	81.1901		3361.93	48.3777		3361.93	49.8682		3361.93	34.4929
3363.86	81.2334		3363.86	48.3205		3363.86	49.9834		3363.86	34.4404
3365.78	81.2751		3365.78	48.2197		3365.78	49.9883		3365.78	34.4101
3367.71	81.3147		3367.71	48.1264		3367.71	49.9345		3367.71	34.3665
3369.64	81.3513		3369.64	48.1183		3369.64	49.8954		3369.64	34.3246
3371.57	81.3849		3371.57	48.1297		3371.57	49.8845		3371.57	34.293
3373.5	81.4167		3373.5	48.0782		3373.5	49.8916		3373.5	34.266
3375.43	81.4469		3375.43	48.0221		3375.43	49.9172		3375.43	34.2596
3377.36	81.4755		3377.36	48.0396		3377.36	49.9589		3377.36	34.2251
3379.29	81.5017		3379.29	48.0477		3379.29	50.0062		3379.29	34.1679
3381.21	81.5257		3381.21	48.0631		3381.21	50.0756		3381.21	34.1677
3383.14	81.5466		3383.14	48.072		3383.14	50.1292		3383.14	34.1819
3385.07	81.5654		3385.07	48.0801		3385.07	50.1375		3385.07	34.1559
3387	81.5823		3387	48.1172		3387	50.1825		3387	34.1364
3388.93	81.5984		3388.93	48.1569		3388.93	50.2725		3388.93	34.1335
3390.86	81.6145		3390.86	48.1399		3390.86	50.3544		3390.86	34.1548
3392.79	81.6325		3392.79	48.1285		3392.79	50.4935		3392.79	34.1768
3394.72	81.6531		3394.72	48.1248		3394.72	50.612		3394.72	34.1613
3396.64	81.6727		3396.64	48.1138		3396.64	50.6514		3396.64	34.1579
3398.57	81.6917		3398.57	48.0941		3398.57	50.6748		3398.57	34.1786
3400.5	81.7134		3400.5	48.0667		3400.5	50.7092		3400.5	34.1778
3402.43	81.7396		3402.43	48.0388		3402.43	50.7393		3402.43	34.1549
3404.36	81.7677		3404.36	47.9788		3404.36	50.7354		3404.36	34.133
3406.29	81.7961		3406.29	47.8971		3406.29	50.7205		3406.29	34.1041
3408.22	81.8244		3408.22	47.8453		3408.22	50.6742		3408.22	34.0842
3410.15	81.8532		3410.15	47.8762		3410.15	50.6099		3410.15	34.0613
3412.08	81.8837		3412.08	47.9197		3412.08	50.5387		3412.08	34.0385
3414	81.9144		3414	47.9493		3414	50.4975		3414	34.0619
3415.93	81.945		3415.93	47.9797		3415.93	50.4591		3415.93	34.0969
3417.86	81.9788		3417.86	48.0332		3417.86	50.427		3417.86	34.1274
3419.79	82.0152		3419.79	48.1599		3419.79	50.4633		3419.79	34.1764
3421.72	82.052		3421.72	48.283		3421.72	50.5118		3421.72	34.1807
3423.65	82.0913		3423.65	48.4142		3423.65	50.5258		3423.65	34.1494
3425.58	82.1345		3425.58	48.5351		3425.58	50.5252		3425.58	34.1363
3427.51	82.1807		3427.51	48.6315		3427.51	50.5143		3427.51	34.1173
3429.43	82.2292		3429.43	48.7104		3429.43	50.552		3429.43	34.0705
3431.36	82.2804		3431.36	48.7522		3431.36	50.6136		3431.36	34.0007
3433.29	82.3332		3433.29	48.7776		3433.29	50.6385		3433.29	33.9553
3435.22	82.3867		3435.22	48.809		3435.22	50.6732		3435.22	33.937
3437.15	82.4388		3437.15	48.8412		3437.15	50.7185		3437.15	33.9274
3439.08	82.4853		3439.08	48.8768		3439.08	50.7857		3439.08	33.9184
3441.01	82.5252		3441.01	48.8951		3441.01	50.8591		3441.01	33.9034
3442.94	82.5621		3442.94	48.917		3442.94	50.9111		3442.94	33.8824
3444.87	82.5966		3444.87	48.987		3444.87	50.9581		3444.87	33.8856
3446.79	82.627		3446.79	49.0497		3446.79	51.0145		3446.79	33.8662
3448.72	82.6564		3448.72	49.075		3448.72	51.051		3448.72	33.8169
3450.65	82.6867		3450.65	49.1233		3450.65	51.0613		3450.65	33.7904
3452.58	82.7167		3452.58	49.1487		3452.58	51.0166		3452.58	33.7752
3454.51	82.7467		3454.51	49.1246		3454.51	50.9379		3454.51	33.7452
3456.44	82.7756		3456.44	49.1876		3456.44	50.9323		3456.44	33.693
3458.37	82.8035		3458.37	49.3149		3458.37	50.9939		3458.37	33.624
3460.3	82.8329		3460.3	49.3944		3460.3	51.0459		3460.3	33.5823
3462.22	82.8638		3462.22	49.4529		3462.22	51.0883		3462.22	33.6197
3464.15	82.8966		3464.15	49.4867		3464.15	51.0737		3464.15	33.6726
3466.08	82.9312		3466.08	49.5319		3466.08	51.0436		3466.08	33.7044
3468.01	82.9657		3468.01	49.5807		3468.01	51.0343		3468.01	33.7388
3469.94	83.0004		3469.94	49.5787		3469.94	50.9999		3469.94	33.7439
3471.87	83.0379		3471.87	49.5478		3471.87	50.9753		3471.87	33.7475
3473.8	83.0809		3473.8	49.5634		3473.8	50.9972		3473.8	33.7636
3475.73	83.1262		3475.73	49.6105		3475.73	50.9904		3475.73	33.7635
3477.66	83.1697		3477.66	49.6745		3477.66	50.9886		3477.66	33.7467
3479.58	83.2106		3479.58	49.8089		3479.58	51.041		3479.58	33.7521
3481.51	83.2505		3481.51	49.9997		3481.51	51.1494		3481.51	33.8014
3483.44	83.2897		3483.44	50.1381		3483.44	51.2446		3483.44	33.8412
3485.37	83.3276		3485.37	50.2571		3485.37	51.3057		3485.37	33.8279
3487.3	83.3629		3487.3	50.4196		3487.3	51.3863		3487.3	33.8069
3489.23	83.3968		3489.23	50.5791		3489.23	51.4822		3489.23	33.8006
3491.16	83.4338		3491.16	50.6918		3491.16	51.5412		3491.16	33.8433
3493.09	83.4759		3493.09	50.8131		3493.09	51.6086		3493.09	33.9005
3495.01	83.5221		3495.01	50.9175		3495.01	51.637		3495.01	33.9147
3496.94	83.5647		3496.94	51.072		3496.94	51.711		3496.94	33.9255
3498.87	83.6038		3498.87	51.2914		3498.87	51.8728		3498.87	33.9508
3500.8	83.6432		3500.8	51.4385		3500.8	51.9913		3500.8	33.9637
3502.73	83.6824		3502.73	51.5203		3502.73	52.0517		3502.73	33.9432
3504.66	83.7205		3504.66	51.6267		3504.66	52.0933		3504.66	33.8993
3506.59	83.7578		3506.59	51.761		3506.59	52.1286		3506.59	33.8585
3508.52	83.7959		3508.52	51.8654		3508.52	52.1715		3508.52	33.7877
3510.45	83.8333		3510.45	51.9087		3510.45	52.1384		3510.45	33.7122
3512.37	83.869		3512.37	51.9188		3512.37	52.0957		3512.37	33.6649
3514.3	83.9052		3514.3	51.9236		3514.3	52.0981		3514.3	33.6474
3516.23	83.9446		3516.23	51.9488		3516.23	52.1174		3516.23	33.6585
3518.16	83.9856		3518.16	51.9803		3518.16	52.0658		3518.16	33.6481
3520.09	84.026		3520.09	52.0372		3520.09	52.018		3520.09	33.6121
3522.02	84.0651		3522.02	52.1378		3522.02	52.0461		3522.02	33.5869
3523.95	84.1009		3523.95	52.2519		3523.95	52.0958		3523.95	33.5662
3525.88	84.1323		3525.88	52.3177		3525.88	52.0902		3525.88	33.5409
3527.8	84.159		3527.8	52.4472		3527.8	52.0633		3527.8	33.5108
3529.73	84.1764		3529.73	52.6341		3529.73	52.0815		3529.73	33.488
3531.66	84.1849		3531.66	52.8173		3531.66	52.1221		3531.66	33.4598
3533.59	84.1908		3533.59	52.9304		3533.59	52.1426		3533.59	33.4554
3535.52	84.1997		3535.52	53.0364		3535.52	52.2		3535.52	33.4651
3537.45	84.211		3537.45	53.1679		3537.45	52.2756		3537.45	33.4654
3539.38	84.2226		3539.38	53.3241		3539.38	52.3813		3539.38	33.4626
3541.31	84.2364		3541.31	53.4433		3541.31	52.4378		3541.31	33.4589
3543.23	84.2507		3543.23	53.5357		3543.23	52.466		3543.23	33.4433
3545.16	84.2643		3545.16	53.67		3545.16	52.5763		3545.16	33.4452
3547.09	84.2768		3547.09	53.8076		3547.09	52.6658		3547.09	33.44
3549.02	84.2892		3549.02	53.8142		3549.02	52.6286		3549.02	33.402
3550.95	84.3049		3550.95	53.7168		3550.95	52.5398		3550.95	33.3556
3552.88	84.3253		3552.88	53.6482		3552.88	52.4601		3552.88	33.3278
3554.81	84.3502		3554.81	53.6564		3554.81	52.4716		3554.81	33.2947
3556.74	84.3806		3556.74	53.6473		3556.74	52.5179		3556.74	33.2297
3558.67	84.4085		3558.67	53.6299		3558.67	52.5553		3558.67	33.2089
3560.59	84.4307		3560.59	53.6541		3560.59	52.5747		3560.59	33.2391
3562.52	84.4493		3562.52	53.7299		3562.52	52.6299		3562.52	33.2322
3564.45	84.4637		3564.45	53.877		3564.45	52.734		3564.45	33.2183
3566.38	84.4677		3566.38	54.0909		3566.38	52.843		3566.38	33.2334
3568.31	84.4553		3568.31	54.2322		3568.31	52.9363		3568.31	33.2466
3570.24	84.431		3570.24	54.3316		3570.24	52.9924		3570.24	33.256
3572.17	84.4048		3572.17	54.4552		3572.17	53.0731		3572.17	33.2588
3574.1	84.3806		3574.1	54.5987		3574.1	53.1789		3574.1	33.2405
3576.02	84.3583		3576.02	54.652		3576.02	53.2646		3576.02	33.2284
3577.95	84.3379		3577.95	54.6695		3577.95	53.3457		3577.95	33.2154
3579.88	84.3194		3579.88	54.7362		3579.88	53.4263		3579.88	33.2106
3581.81	84.3044		3581.81	54.844		3581.81	53.4762		3581.81	33.2221
3583.74	84.2929		3583.74	54.9384		3583.74	53.4949		3583.74	33.2761
3585.67	84.2809		3585.67	55.0357		3585.67	53.5402		3585.67	33.3737
3587.6	84.2615		3587.6	55.1644		3587.6	53.5891		3587.6	33.4365
3589.53	84.2286		3589.53	55.2557		3589.53	53.5678		3589.53	33.4621
3591.46	84.1907		3591.46	55.3079		3591.46	53.5152		3591.46	33.5167
3593.38	84.1524		3593.38	55.3826		3593.38	53.4808		3593.38	33.5353
3595.31	84.1135		3595.31	55.4524		3595.31	53.4402		3595.31	33.459
3597.24	84.075		3597.24	55.5634		3597.24	53.4754		3597.24	33.3764
3599.17	84.0351		3599.17	55.6519		3599.17	53.5467		3599.17	33.3607
3601.1	83.9919		3601.1	55.6993		3601.1	53.54		3601.1	33.4169
3603.03	83.9457		3603.03	55.7691		3603.03	53.5054		3603.03	33.4303
3604.96	83.8999		3604.96	55.8828		3604.96	53.5251		3604.96	33.4129
3606.89	83.8561		3606.89	56.0416		3606.89	53.6585		3606.89	33.41
3608.81	83.814		3608.81	56.1956		3608.81	53.8123		3608.81	33.4333
3610.74	83.7704		3610.74	56.2219		3610.74	53.8423		3610.74	33.5021
3612.67	83.7234		3612.67	56.2763		3612.67	53.8244		3612.67	33.5793
3614.6	83.6726		3614.6	56.425		3614.6	53.8705		3614.6	33.6164
3616.53	83.6194		3616.53	56.5558		3616.53	53.9527		3616.53	33.6467
3618.46	83.5674		3618.46	56.6191		3618.46	54.016		3618.46	33.7497
3620.39	83.5115		3620.39	56.7013		3620.39	54.0591		3620.39	33.9242
3622.32	83.4498		3622.32	56.8644		3622.32	54.1117		3622.32	34.0553
3624.25	83.389		3624.25	57.1108		3624.25	54.2105		3624.25	34.056
3626.17	83.3332		3626.17	57.4261		3626.17	54.3934		3626.17	33.9983
3628.1	83.2804		3628.1	57.7388		3628.1	54.5806		3628.1	33.9505
3630.03	83.2262		3630.03	57.9085		3630.03	54.6486		3630.03	33.9227
3631.96	83.1692		3631.96	57.8912		3631.96	54.6035		3631.96	33.8946
3633.89	83.1125		3633.89	57.8611		3633.89	54.5464		3633.89	33.8827
3635.82	83.0557		3635.82	57.8416		3635.82	54.4727		3635.82	33.8895
3637.75	83.0003		3637.75	57.7577		3637.75	54.3837		3637.75	33.9128
3639.68	82.9493		3639.68	57.7028		3639.68	54.3662		3639.68	33.9355
3641.6	82.9042		3641.6	57.6545		3641.6	54.3507		3641.6	33.9547
3643.53	82.8623		3643.53	57.6091		3643.53	54.3152		3643.53	33.9958
3645.46	82.8186		3645.46	57.6426		3645.46	54.3628		3645.46	34.0562
3647.39	82.7689		3647.39	57.7592		3647.39	54.516		3647.39	34.1242
3649.32	82.705		3649.32	57.905		3649.32	54.7101		3649.32	34.1398
3651.25	82.6198		3651.25	58.0223		3651.25	54.816		3651.25	34.1159
3653.18	82.5256		3653.18	58.1672		3653.18	54.8894		3653.18	34.1027
3655.11	82.4277		3655.11	58.3802		3655.11	55.0385		3655.11	34.0828
3657.04	82.3259		3657.04	58.4607		3657.04	55.094		3657.04	34.0187
3658.96	82.2196		3658.96	58.4663		3658.96	55.1354		3658.96	34.0244
3660.89	82.1119		3660.89	58.4717		3660.89	55.1762		3660.89	34.1186
3662.82	82.0088		3662.82	58.5544		3662.82	55.2493		3662.82	34.225
3664.75	81.9114		3664.75	58.7495		3664.75	55.4202		3664.75	34.2586
3666.68	81.8168		3666.68	59.0334		3666.68	55.6849		3666.68	34.2576
3668.61	81.7219		3668.61	59.2799		3668.61	55.9166		3668.61	34.2939
3670.54	81.6244		3670.54	59.2489		3670.54	55.9118		3670.54	34.3744
3672.47	81.5237		3672.47	59.0308		3672.47	55.747		3672.47	34.4892
3674.39	81.4228		3674.39	58.838		3674.39	55.588		3674.39	34.5694
3676.32	81.3206		3676.32	58.7842		3676.32	55.5273		3676.32	34.5331
3678.25	81.2147		3678.25	58.805		3678.25	55.5165		3678.25	34.4336
3680.18	81.1076		3680.18	58.8537		3680.18	55.5475		3680.18	34.4369
3682.11	81.0061		3682.11	58.9709		3682.11	55.643		3682.11	34.5283
3684.04	80.9184		3684.04	59.1286		3684.04	55.7673		3684.04	34.6136
3685.97	80.8448		3685.97	59.349		3685.97	55.9347		3685.97	34.6216
3687.9	80.7831		3687.9	59.6284		3687.9	56.1328		3687.9	34.634
3689.83	80.7288		3689.83	59.9426		3689.83	56.3574		3689.83	34.6992
3691.75	80.6805		3691.75	60.1591		3691.75	56.5066		3691.75	34.7993
3693.68	80.6429		3693.68	60.2663		3693.68	56.5611		3693.68	34.9072
3695.61	80.619		3695.61	60.345		3695.61	56.5999		3695.61	35.0226
3697.54	80.6109		3697.54	60.3508		3697.54	56.6037		3697.54	35.0953
3699.47	80.6184		3699.47	60.2283		3699.47	56.5144		3699.47	35.1415
3701.4	80.6398		3701.4	60.1875		3701.4	56.5286		3701.4	35.1712
3703.33	80.6733		3703.33	60.2113		3703.33	56.5855		3703.33	35.152
3705.26	80.7196		3705.26	60.2902		3705.26	56.6536		3705.26	35.1524
3707.18	80.7799		3707.18	60.3656		3707.18	56.7427		3707.18	35.1899
3709.11	80.8543		3709.11	60.4166		3709.11	56.8098		3709.11	35.1854
3711.04	80.9348		3711.04	60.4375		3711.04	56.8576		3711.04	35.1575
3712.97	81.0115		3712.97	60.3532		3712.97	56.8219		3712.97	35.1333
3714.9	81.0907		3714.9	60.322		3714.9	56.7291		3714.9	35.0874
3716.83	81.1761		3716.83	60.2854		3716.83	56.603		3716.83	35.0026
3718.76	81.2663		3718.76	60.2616		3718.76	56.5095		3718.76	34.875
3720.69	81.3578		3720.69	60.2835		3720.69	56.4581		3720.69	34.7928
3722.61	81.4497		3722.61	60.3317		3722.61	56.4556		3722.61	34.7583
3724.54	81.5429		3724.54	60.3328		3724.54	56.4273		3724.54	34.7053
3726.47	81.6373		3726.47	60.3022		3726.47	56.3525		3726.47	34.6013
3728.4	81.732		3728.4	60.3349		3728.4	56.3172		3728.4	34.5048
3730.33	81.8242		3730.33	60.2867		3730.33	56.2446		3730.33	34.4326
3732.26	81.9085		3732.26	60.0676		3732.26	56.0675		3732.26	34.39
3734.19	81.9769		3734.19	59.7701		3734.19	55.8233		3734.19	34.3415
3736.12	82.0239		3736.12	59.5278		3736.12	55.6019		3736.12	34.2877
3738.05	82.0494		3738.05	59.3786		3738.05	55.4589		3738.05	34.2228
3739.97	82.0569		3739.97	59.2424		3739.97	55.3605		3739.97	34.1414
3741.9	82.0489		3741.9	59.1184		3741.9	55.2769		3741.9	34.1496
3743.83	82.0297		3743.83	59.0953		3743.83	55.287		3743.83	34.1993
3745.76	82.0042		3745.76	59.1267		3745.76	55.3452		3745.76	34.2398
3747.69	81.9636		3747.69	59.202		3747.69	55.4436		3747.69	34.2759
3749.62	81.9034		3749.62	59.3133		3749.62	55.5862		3749.62	34.3507
3751.55	81.8214		3751.55	59.4505		3751.55	55.7345		3751.55	34.4691
3753.48	81.7193		3753.48	59.6423		3753.48	55.9132		3753.48	34.5964
3755.4	81.6041		3755.4	59.8305		3755.4	56.0482		3755.4	34.7412
3757.33	81.4803		3757.33	60.0412		3757.33	56.1567		3757.33	34.912
3759.26	81.3517		3759.26	60.2334		3759.26	56.3138		3759.26	35.0491
3761.19	81.218		3761.19	60.4409		3761.19	56.5161		3761.19	35.1352
3763.12	81.0799		3763.12	60.6701		3763.12	56.7473		3763.12	35.1952
3765.05	80.9401		3765.05	60.8701		3765.05	56.9738		3765.05	35.2914
3766.98	80.8003		3766.98	61.0023		3766.98	57.1376		3766.98	35.4399
3768.91	80.6626		3768.91	61.1011		3768.91	57.2415		3768.91	35.6131
3770.84	80.5311		3770.84	61.1911		3770.84	57.3244		3770.84	35.7598
3772.76	80.4095		3772.76	61.2133		3772.76	57.359		3772.76	35.8684
3774.69	80.3001		3774.69	61.2345		3774.69	57.3903		3774.69	35.9644
3776.62	80.2054		3776.62	61.3183		3776.62	57.4484		3776.62	35.97
3778.55	80.1252		3778.55	61.41		3778.55	57.5103		3778.55	35.9145
3780.48	80.0559		3780.48	61.5291		3780.48	57.6117		3780.48	35.8173
3782.41	79.9972		3782.41	61.5252		3782.41	57.6212		3782.41	35.7434
3784.34	79.9525		3784.34	61.4679		3784.34	57.5684		3784.34	35.6853
3786.27	79.9244		3786.27	61.4075		3786.27	57.5142		3786.27	35.6367
3788.19	79.9147		3788.19	61.2821		3788.19	57.4186		3788.19	35.6113
3790.12	79.9242		3790.12	61.1503		3790.12	57.3187		3790.12	35.6174
3792.05	79.9514		3792.05	61.0434		3792.05	57.2205		3792.05	35.6273
3793.98	79.9946		3793.98	60.9684		3793.98	57.1337		3793.98	35.6173
3795.91	80.0517		3795.91	60.9744		3795.91	57.0986		3795.91	35.565
3797.84	80.1206		3797.84	60.9692		3797.84	57.0842		3797.84	35.4741
3799.77	80.1985		3799.77	61.0024		3799.77	57.138		3799.77	35.397
3801.7	80.2802		3801.7	61.0104		3801.7	57.1441		3801.7	35.3634
3803.63	80.3605		3803.63	60.9056		3803.63	57.0367		3803.63	35.3691
3805.55	80.4466		3805.55	60.8048		3805.55	56.9408		3805.55	35.3886
3807.48	80.546		3807.48	60.7336		3807.48	56.8487		3807.48	35.3929
3809.41	80.6553		3809.41	60.702		3809.41	56.7821		3809.41	35.4075
3811.34	80.7726		3811.34	60.7417		3811.34	56.7735		3811.34	35.4105
3813.27	80.8937		3813.27	60.8129		3813.27	56.7796		3813.27	35.369
3815.2	81.0153		3815.2	60.9213		3815.2	56.8388		3815.2	35.3275
3817.13	81.1338		3817.13	61.0386		3817.13	56.9193		3817.13	35.2875
3819.06	81.2454		3819.06	61.0876		3819.06	56.9351		3819.06	35.2481
3820.98	81.349		3820.98	61.06		3820.98	56.9063		3820.98	35.2526
3822.91	81.4389		3822.91	61.0072		3822.91	56.8675		3822.91	35.2919
3824.84	81.5166		3824.84	60.8206		3824.84	56.7197		3824.84	35.3576
3826.77	81.5847		3826.77	60.6414		3826.77	56.6028		3826.77	35.3984
3828.7	81.6463		3828.7	60.5468		3828.7	56.5581		3828.7	35.3341
3830.63	81.7041		3830.63	60.5387		3830.63	56.5878		3830.63	35.2128
3832.56	81.7576		3832.56	60.6565		3832.56	56.7229		3832.56	35.1504
3834.49	81.8019		3834.49	60.7006		3834.49	56.7764		3834.49	35.1227
3836.42	81.8343		3836.42	60.6893		3836.42	56.7768		3836.42	35.1427
3838.34	81.8523		3838.34	60.6647		3838.34	56.7709		3838.34	35.1884
3840.27	81.8517		3840.27	60.668		3840.27	56.8099		3840.27	35.2226
3842.2	81.8369		3842.2	60.747		3842.2	56.9155		3842.2	35.2773
3844.13	81.8139		3844.13	60.7418		3844.13	56.9249		3844.13	35.3113
3846.06	81.788		3846.06	60.6336		3846.06	56.8518		3846.06	35.3253
3847.99	81.763		3847.99	60.6285		3847.99	56.8667		3847.99	35.3062
3849.92	81.7379		3849.92	60.6888		3849.92	56.9262		3849.92	35.2612
3851.85	81.7096		3851.85	60.7155		3851.85	56.9658		3851.85	35.2771
3853.77	81.6719		3853.77	60.7416		3853.77	56.9972		3853.77	35.3465
3855.7	81.6252		3855.7	60.732		3855.7	56.9792		3855.7	35.415
3857.63	81.5741		3857.63	60.7434		3857.63	56.978		3857.63	35.4847
3859.56	81.5216		3859.56	60.8036		3859.56	56.9914		3859.56	35.5209
3861.49	81.4696		3861.49	60.8064		3861.49	56.9418		3861.49	35.5343
3863.42	81.4169		3863.42	60.7749		3863.42	56.8861		3863.42	35.5476
3865.35	81.3607		3865.35	60.7991		3865.35	56.8807		3865.35	35.5242
3867.28	81.3022		3867.28	60.8155		3867.28	56.8767		3867.28	35.4712
3869.2	81.2437		3869.2	60.8902		3869.2	56.9227		3869.2	35.4482
3871.13	81.1808		3871.13	61.019		3871.13	57.0044		3871.13	35.4734
3873.06	81.1112		3873.06	61.1345		3873.06	57.0736		3873.06	35.5141
3874.99	81.0398		3874.99	61.1968		3874.99	57.1017		3874.99	35.5684
3876.92	80.9695		3876.92	61.1573		3876.92	57.0424		3876.92	35.624
3878.85	80.9029		3878.85	61.1789		3878.85	57.0527		3878.85	35.6336
3880.78	80.8401		3880.78	61.2533		3880.78	57.1326		3880.78	35.5676
3882.71	80.7773		3882.71	61.3447		3882.71	57.2465		3882.71	35.5059
3884.64	80.7137		3884.64	61.3652		3884.64	57.2975		3884.64	35.5248
3886.56	80.6493		3886.56	61.3249		3886.56	57.2752		3886.56	35.5831
3888.49	80.5836		3888.49	61.2826		3888.49	57.2491		3888.49	35.6568
3890.42	80.5184		3890.42	61.3149		3890.42	57.2875		3890.42	35.7047
3892.35	80.4528		3892.35	61.3387		3892.35	57.322		3892.35	35.7219
3894.28	80.3859		3894.28	61.3209		3894.28	57.3311		3894.28	35.7488
3896.21	80.3213		3896.21	61.3562		3896.21	57.3727		3896.21	35.8188
3898.14	80.2631		3898.14	61.3965		3898.14	57.4107		3898.14	35.858
3900.07	80.2066		3900.07	61.4399		3900.07	57.4691		3900.07	35.855
3901.99	80.1464		3901.99	61.4951		3901.99	57.5279		3901.99	35.8619
3903.92	80.0815		3903.92	61.5092		3903.92	57.522		3903.92	35.8947
3905.85	80.0101		3905.85	61.491		3905.85	57.484		3905.85	35.9421
3907.78	79.9347		3907.78	61.4862		3907.78	57.4778		3907.78	35.9675
3909.71	79.859		3909.71	61.4842		3909.71	57.4792		3909.71	35.9588
3911.64	79.7855		3911.64	61.5093		3911.64	57.4851		3911.64	35.9558
3913.57	79.7157		3913.57	61.5085		3913.57	57.4785		3913.57	35.952
3915.5	79.6498		3915.5	61.4932		3915.5	57.468		3915.5	35.9846
3917.43	79.59		3917.43	61.513		3917.43	57.4873		3917.43	36.0204
3919.35	79.5344		3919.35	61.5622		3919.35	57.5119		3919.35	36.0244
3921.28	79.481		3921.28	61.6173		3921.28	57.5544		3921.28	36.0337
3923.21	79.429		3923.21	61.6253		3923.21	57.5779		3923.21	36.067
3925.14	79.3765		3925.14	61.596		3925.14	57.5465		3925.14	36.0886
3927.07	79.3223		3927.07	61.5753		3927.07	57.5114		3927.07	36.0713
3929	79.2678		3929	61.6002		3929	57.5356		3929	36.0388
3930.93	79.2128		3930.93	61.6295		3930.93	57.5729		3930.93	36.0164
3932.86	79.158		3932.86	61.6574		3932.86	57.6045		3932.86	35.9962
3934.78	79.1069		3934.78	61.6775		3934.78	57.6304		3934.78	36.014
3936.71	79.0604		3936.71	61.7112		3936.71	57.6611		3936.71	36.0489
3938.64	79.0174		3938.64	61.7548		3938.64	57.6873		3938.64	36.0885
3940.57	78.9768		3940.57	61.7747		3940.57	57.7149		3940.57	36.1342
3942.5	78.9372		3942.5	61.7693		3942.5	57.7443		3942.5	36.1715
3944.43	78.8961		3944.43	61.7778		3944.43	57.7705		3944.43	36.1994
3946.36	78.8538		3946.36	61.8032		3946.36	57.7887		3946.36	36.2241
3948.29	78.8137		3948.29	61.8172		3948.29	57.7872		3948.29	36.2485
3950.22	78.7758		3950.22	61.8564		3950.22	57.8158		3950.22	36.267
3952.14	78.7378		3952.14	61.8837		3952.14	57.8325		3952.14	36.2612
3954.07	78.6988		3954.07	61.8746		3954.07	57.8247		3954.07	36.2564
3956	78.6591		3956	61.8512		3956	57.8282		3956	36.279
3957.93	78.6196		3957.93	61.8531		3957.93	57.8528		3957.93	36.2866
3959.86	78.5822		3959.86	61.8859		3959.86	57.8863		3959.86	36.2757
3961.79	78.5468		3961.79	61.922		3961.79	57.9177		3961.79	36.2644
3963.72	78.5116		3963.72	61.9416		3963.72	57.9527		3963.72	36.2638
3965.65	78.479		3965.65	61.907		3965.65	57.9425		3965.65	36.2695
3967.57	78.451		3967.57	61.8671		3967.57	57.9085		3967.57	36.2735
3969.5	78.4266		3969.5	61.8655		3969.5	57.9169		3969.5	36.2865
3971.43	78.4045		3971.43	61.8506		3971.43	57.9058		3971.43	36.2983
3973.36	78.3833		3973.36	61.8044		3973.36	57.8454		3973.36	36.315
3975.29	78.3629		3975.29	61.7707		3975.29	57.8036		3975.29	36.3408
3977.22	78.3448		3977.22	61.7874		3977.22	57.8045		3977.22	36.3627
3979.15	78.3288		3979.15	61.8371		3979.15	57.8272		3979.15	36.3663
3981.08	78.3147		3981.08	61.8832		3981.08	57.8578		3981.08	36.3688
3983.01	78.3021		3983.01	61.9158		3983.01	57.8963		3983.01	36.3803
3984.93	78.2894		3984.93	61.9323		3984.93	57.9199		3984.93	36.4006
3986.86	78.2772		3986.86	61.9527		3986.86	57.934		3986.86	36.4241
3988.79	78.2665		3988.79	61.9915		3988.79	57.9467		3988.79	36.4444
3990.72	78.2561		3990.72	62.0256		3990.72	57.9404		3990.72	36.4488
3992.65	78.244		3992.65	62.0367		3992.65	57.9279		3992.65	36.4539
3994.58	78.2312		3994.58	62.0298		3994.58	57.9164		3994.58	36.4639
3996.51	78.22		3996.51	62.0183		3996.51	57.9059		3996.51	36.4653
3998.44	78.2116		3998.44	62.0068		3998.44	57.8965		3998.44	36.471
4000.36	78.2076		4000.36	61.9974		4000.36	57.8844		4000.36	36.4696
