# Supplementary material for: Dataset in characterization of the polymer produced using different method of synthesis polychloromethylstyrene (PCMS) with clay and without clay
Source: Data Brief. 2021 Jan 9;34:106738. doi: 10.1016/j.dib.2021.106738 (PMC7820932; doi:10.1016/j.dib.2021.106738)
Supplement: Supplementary file 7 [file mmc7.xlsx]

## Sheet: Sheet1
Raw Data of chloromethylstyrene and copolymer with clay 10A 4% for each steps
Film before the process			Film after functionalization			Film after crosslinking			Film after end-capping
399.265	52.4397		399.265	26.7909		399.265	22.6432		399.265	23.7149
401.194	52.2576		401.194	30.4604		401.194	23.4152		401.194	25.9089
403.123	52.0457		403.123	33.5337		403.123	24.5221		403.123	28.0371
405.051	51.8114		405.051	36.695		405.051	25.6086		405.051	30.5726
406.98	51.5469		406.98	39.8723		406.98	26.626		406.98	33.4118
408.909	51.2689		408.909	42.6384		408.909	27.3497		408.909	36.1313
410.838	50.9943		410.838	44.843		410.838	28.2367		410.838	38.8096
412.767	50.7284		412.767	46.436		412.767	29.563		412.767	41.0718
414.695	50.484		414.695	47.437		414.695	30.9492		414.695	43.0312
416.624	50.2683		416.624	48.0866		416.624	32.4458		416.624	44.7822
418.553	50.0924		418.553	47.9474		418.553	33.8379		418.553	45.8277
420.482	49.926		420.482	46.6835		420.482	35.0229		420.482	46.2836
422.411	49.7538		422.411	46.031		422.411	36.2251		422.411	46.1598
424.34	49.5858		424.34	46.0868		424.34	37.6625		424.34	46.8413
426.268	49.4264		426.268	46.2653		426.268	38.7983		426.268	47.4278
428.197	49.2896		428.197	47.5204		428.197	39.5005		428.197	48.504
430.126	49.2588		430.126	50.0292		430.126	40.8248		430.126	50.4384
432.055	49.1733		432.055	52.5539		432.055	42.7275		432.055	53.051
433.984	48.9813		433.984	54.6501		433.984	45.5311		433.984	55.006
435.912	48.7295		435.912	57.0252		435.912	49.3376		435.912	56.9724
437.841	48.4194		437.841	59.2475		437.841	53.6615		437.841	59.6817
439.77	48.0459		439.77	60.6218		439.77	58.3564		439.77	62.0377
441.699	47.6257		441.699	63.2705		441.699	63.1813		441.699	63.542
443.628	47.1235		443.628	67.2125		443.628	67.4648		443.628	65.7317
445.556	46.516		445.556	71.5324		445.556	70.7976		445.556	68.6559
447.485	45.7232		447.485	75.4015		447.485	73.9092		447.485	71.7653
449.414	44.8175		449.414	79.1367		449.414	76.5034		449.414	75.1992
451.343	43.894		451.343	83.1325		451.343	78.8621		451.343	78.6656
453.272	43.037		453.272	86.9254		453.272	80.4732		453.272	81.3643
455.201	42.3028		455.201	89.8286		455.201	81.2552		455.201	82.7168
457.129	41.6966		457.129	91.3964		457.129	81.3897		457.129	83.3428
459.058	41.2309		459.058	91.7152		459.058	80.9359		459.058	83.4671
460.987	40.9092		460.987	91.224		460.987	80.3945		460.987	82.8116
462.916	40.7313		462.916	89.7106		462.916	79.3783		462.916	81.8121
464.845	40.7095		464.845	87.1576		464.845	77.3688		464.845	80.3331
466.773	40.6819		466.773	84.1749		466.773	75.0069		466.773	78.1403
468.702	40.6816		468.702	80.5722		468.702	72.0188		468.702	75.294
470.631	40.7499		470.631	75.9201		470.631	68.6415		470.631	72.2024
472.56	40.8183		472.56	71.0079		472.56	65.197		472.56	68.5058
474.489	40.829		474.489	66.4866		474.489	61.575		474.489	64.5763
476.418	40.7553		476.418	62.3117		476.418	57.4678		476.418	61.0234
478.346	40.5437		478.346	58.895		478.346	53.3767		478.346	58.003
480.275	40.1945		480.275	56.3583		480.275	50.03		480.275	55.4168
482.204	39.7187		482.204	54.5682		482.204	47.2752		482.204	52.9267
484.133	39.2466		484.133	53.1088		484.133	45.1269		484.133	51.0446
486.062	38.8208		486.062	52.082		486.062	43.7867		486.062	49.6659
487.99	38.4717		487.99	51.8641		487.99	43.4502		487.99	48.5223
489.919	38.2042		489.919	52.1891		489.919	43.5003		489.919	47.8792
491.848	38.002		491.848	52.3235		491.848	43.483		491.848	48.0548
493.777	37.8586		493.777	52.2093		493.777	43.6478		493.777	48.4085
495.706	37.7634		495.706	52.4365		495.706	44.2971		495.706	48.2744
497.635	37.74		497.635	52.9574		497.635	44.758		497.635	47.9483
499.563	37.791		499.563	53.6937		499.563	45.2473		499.563	48.202
501.492	37.8823		501.492	54.7218		501.492	46.381		501.492	49.1399
503.421	38.0023		503.421	55.9924		503.421	47.7445		503.421	50.4121
505.35	38.1405		505.35	57.4593		505.35	49.2542		505.35	52.0352
507.279	38.2605		507.279	58.9259		507.279	50.9209		507.279	53.6986
509.207	38.3488		509.207	60.4607		509.207	52.7208		509.207	55.1298
511.136	38.4276		511.136	62.0122		511.136	54.5294		511.136	56.7204
513.065	38.5099		513.065	63.4604		513.065	56.1055		513.065	58.48
514.994	38.5864		514.994	64.9151		514.994	57.385		514.994	59.863
516.923	38.6495		516.923	66.2859		516.923	58.5674		516.923	61.074
518.852	38.6741		518.852	67.33		518.852	59.3774		518.852	62.1543
520.78	38.6475		520.78	67.94		520.78	59.9873		520.78	62.8272
522.709	38.6002		522.709	68.0424		522.709	60.2677		522.709	63.136
524.638	38.5387		524.638	67.8583		524.638	60.2117		524.638	62.9003
526.567	38.4565		526.567	67.3555		526.567	59.8828		526.567	62.3503
528.496	38.3556		528.496	66.4805		528.496	59.2722		528.496	61.7625
530.424	38.25		530.424	65.3275		530.424	58.4818		530.424	60.9955
532.353	38.1493		532.353	63.9959		532.353	57.451		532.353	60.05
534.282	38.0418		534.282	62.6398		534.282	56.2725		534.282	59.0306
536.211	37.9298		536.211	61.2246		536.211	55.0851		536.211	58.0288
538.14	37.8303		538.14	59.7709		538.14	53.9319		538.14	56.8653
540.068	37.7473		540.068	58.6185		540.068	52.7868		540.068	55.6118
541.997	37.6862		541.997	57.741		541.997	51.6006		541.997	54.7718
543.926	37.6424		543.926	56.9937		543.926	50.4731		543.926	54.2841
545.855	37.6082		545.855	56.4682		545.855	49.7146		545.855	53.9813
547.784	37.5913		547.784	56.1945		547.784	49.0857		547.784	53.828
549.713	37.5913		549.713	56.0113		549.713	48.5199		549.713	53.611
551.641	37.5974		551.641	56.0105		551.641	48.138		551.641	53.3875
553.57	37.5974		553.57	55.986		553.57	47.7848		553.57	53.4078
555.499	37.5923		555.499	55.9081		555.499	47.5005		555.499	53.4091
557.428	37.6016		557.428	55.7688		557.428	47.3582		557.428	53.2853
559.357	37.6268		559.357	55.4686		559.357	47.2043		559.357	53.1101
561.285	37.6609		561.285	55.0754		561.285	46.9314		561.285	52.8258
563.214	37.7129		563.214	54.7087		563.214	46.5466		563.214	52.4802
565.143	37.7845		565.143	54.3548		565.143	46.114		565.143	52.2083
567.072	37.87		567.072	53.925		567.072	45.6902		567.072	51.9024
569.001	37.9723		569.001	53.4816		569.001	45.2582		569.001	51.5572
570.93	38.0899		570.93	53.0631		570.93	44.7326		570.93	51.2005
572.858	38.2219		572.858	52.6578		572.858	44.1279		572.858	50.7541
574.787	38.3624		574.787	52.2292		574.787	43.6718		574.787	50.2319
576.716	38.5008		576.716	51.7565		576.716	43.2902		576.716	49.6665
578.645	38.6189		578.645	51.3561		578.645	42.836		578.645	49.1863
580.574	38.7127		580.574	51.045		580.574	42.4372		580.574	48.7567
582.502	38.7891		582.502	50.7518		582.502	42.048		582.502	48.3652
584.431	38.8472		584.431	50.5062		584.431	41.674		584.431	48.0901
586.36	38.8821		586.36	50.3866		586.36	41.3926		586.36	47.8478
588.289	38.8878		588.289	50.2906		588.289	41.1867		588.289	47.6055
590.218	38.8703		590.218	50.2028		590.218	40.9756		590.218	47.4002
592.147	38.8417		592.147	50.1231		592.147	40.7693		592.147	47.2465
594.075	38.7989		594.075	50.0725		594.075	40.5594		594.075	47.1178
596.004	38.7405		596.004	49.9952		596.004	40.4496		596.004	47.0453
597.933	38.6775		597.933	49.9791		597.933	40.4263		597.933	46.9976
599.862	38.6158		599.862	50.0314		599.862	40.4974		599.862	47.0268
601.791	38.558		601.791	50.1153		601.791	40.6413		601.791	47.1255
603.719	38.5058		603.719	50.2899		603.719	40.8049		603.719	47.2583
605.648	38.4525		605.648	50.5506		605.648	41.0297		605.648	47.5205
607.577	38.3984		607.577	50.9216		607.577	41.3104		607.577	47.886
609.506	38.3517		609.506	51.3673		609.506	41.6054		609.506	48.286
611.435	38.311		611.435	51.78		611.435	41.8631		611.435	48.7031
613.363	38.2751		613.363	52.1253		613.363	42.1667		613.363	49.0122
615.292	38.2515		615.292	52.4397		615.292	42.5702		615.292	49.1904
617.221	38.2423		617.221	52.7391		617.221	42.9683		617.221	49.3948
619.15	38.239		619.15	53.0022		619.15	43.3107		619.15	49.6718
621.079	38.2333		621.079	53.2566		621.079	43.6402		621.079	50.003
623.008	38.2234		623.008	53.5391		623.008	43.9733		623.008	50.2493
624.936	38.2104		624.936	53.8269		624.936	44.2153		624.936	50.4005
626.865	38.189		626.865	53.9912		626.865	44.2744		626.865	50.4564
628.794	38.1494		628.794	54.0099		628.794	44.1652		628.794	50.3648
630.723	38.0853		630.723	53.8458		630.723	43.9926		630.723	50.1747
632.652	37.9943		632.652	53.5146		632.652	43.6632		632.652	49.8634
634.58	37.8723		634.58	53.0268		634.58	43.246		634.58	49.4519
636.509	37.7213		636.509	52.5115		636.509	42.7869		636.509	48.951
638.438	37.5506		638.438	51.9966		638.438	42.2679		638.438	48.4414
640.367	37.3764		640.367	51.5032		640.367	41.7357		640.367	47.9454
642.296	37.2144		642.296	51.0486		642.296	41.3863		642.296	47.4947
644.225	37.064		644.225	50.7032		644.225	41.2651		644.225	47.0985
646.153	36.9136		646.153	50.5732		646.153	41.5993		646.153	46.9301
648.082	36.7545		648.082	50.7503		648.082	42.5107		648.082	47.1065
650.011	36.5808		650.011	51.2333		650.011	44.1353		650.011	47.8335
651.94	36.3853		651.94	52.2909		651.94	46.3974		651.94	49.1726
653.869	36.1534		653.869	54.0135		653.869	49.1939		653.869	51.2112
655.797	35.8735		655.797	56.4573		655.797	52.4358		655.797	53.8401
657.726	35.5411		657.726	59.5489		657.726	55.9068		657.726	56.9892
659.655	35.15		659.655	63.1513		659.655	59.4894		659.655	60.6247
661.584	34.6921		661.584	67.0161		661.584	63.1231		661.584	64.4338
663.513	34.1646		663.513	70.8027		663.513	66.6785		663.513	68.1609
665.442	33.5721		665.442	74.3176		665.442	69.9656		665.442	71.6461
667.37	32.9264		667.37	77.4042		667.37	72.7891		667.37	74.6768
669.299	32.2496		669.299	79.8416		669.299	74.9817		669.299	77.0729
671.228	31.5725		671.228	81.5052		671.228	76.4288		671.228	78.8005
673.157	30.9206		673.157	82.3589		673.157	77.0297		673.157	79.7478
675.086	30.3126		675.086	82.3104		675.086	76.9393		675.086	79.7659
677.014	29.7584		677.014	81.3047		677.014	76.5353		677.014	78.8398
678.943	29.2644		678.943	79.4029		678.943	75.9306		678.943	77.1961
680.872	28.838		680.872	76.8675		680.872	75.0313		680.872	75.3297
682.801	28.4842		682.801	74.1958		682.801	73.7187		682.801	73.523
684.73	28.2075		684.73	71.7677		684.73	71.9393		684.73	71.7435
686.658	28.009		686.658	69.6368		686.658	69.6823		686.658	69.9669
688.587	27.8841		688.587	67.7634		688.587	67.0801		688.587	68.2431
690.516	27.8278		690.516	66.2764		690.516	64.2752		690.516	66.5809
692.445	27.8375		692.445	65.0338		692.445	61.4285		692.445	65.1504
694.374	27.911		694.374	64.0307		694.374	58.7009		694.374	63.9474
696.303	28.0521		696.303	63.1656		696.303	56.3702		696.303	62.9625
698.231	28.2614		698.231	62.3691		698.231	54.3894		698.231	62.0839
700.16	28.5283		700.16	61.5814		700.16	52.7163		700.16	61.2786
702.089	28.8489		702.089	60.6983		702.089	51.2964		702.089	60.5015
704.018	29.2213		704.018	59.7385		704.018	50.0929		704.018	59.6329
705.947	29.6371		705.947	58.6468		705.947	49.039		705.947	58.6914
707.875	30.0839		707.875	57.3938		707.875	48.033		707.875	57.6552
709.804	30.5532		709.804	56.0059		709.804	47.1039		709.804	56.4425
711.733	31.0383		711.733	54.5238		711.733	46.2009		711.733	55.0784
713.662	31.5315		713.662	52.9922		713.662	45.2495		713.662	53.6459
715.591	32.0231		715.591	51.5596		715.591	44.2486		715.591	52.1445
717.52	32.5084		717.52	50.4373		717.52	43.2197		717.52	50.6665
719.448	32.9876		719.448	49.8381		719.448	42.2106		719.448	49.4432
721.377	33.4614		721.377	49.8517		721.377	41.3379		721.377	48.8398
723.306	33.9346		723.306	50.289		723.306	40.7943		723.306	48.9975
725.235	34.4127		725.235	50.8556		725.235	40.8491		725.235	49.6249
727.164	34.8954		727.164	51.4515		727.164	41.4981		727.164	50.3721
729.092	35.3784		729.092	52.0437		729.092	42.4161		729.092	51.1247
731.021	35.8493		731.021	52.6447		731.021	43.321		731.021	51.8315
732.95	36.2854		732.95	53.2675		732.95	44.0994		732.95	52.4609
734.879	36.6707		734.879	53.8703		734.879	44.7218		734.879	53.0401
736.808	37.0039		736.808	54.3845		736.808	45.228		736.808	53.5439
738.737	37.28		738.737	54.791		738.737	45.6527		738.737	53.9384
740.665	37.4914		740.665	55.0665		740.665	45.9754		740.665	54.2665
742.594	37.6332		742.594	55.2101		742.594	46.2336		742.594	54.537
744.523	37.7057		744.523	55.2567		744.523	46.4749		744.523	54.767
746.452	37.7132		746.452	55.2646		746.452	46.6702		746.452	54.9692
748.381	37.6642		748.381	55.2728		748.381	46.7648		748.381	55.1531
750.309	37.5689		750.309	55.2828		750.309	46.7602		750.309	55.3156
752.238	37.4466		752.238	55.304		752.238	46.7038		752.238	55.4263
754.167	37.3168		754.167	55.2721		754.167	46.5533		754.167	55.4842
756.096	37.1964		756.096	55.142		756.096	46.286		756.096	55.4748
758.025	37.1033		758.025	54.8733		758.025	45.9478		758.025	55.3515
759.954	37.0461		759.954	54.5018		759.954	45.5635		759.954	55.0906
761.882	37.0229		761.882	54.1072		761.882	45.1145		761.882	54.7127
763.811	37.0302		763.811	53.732		763.811	44.6154		763.811	54.2875
765.74	37.061		765.74	53.3681		765.74	44.0941		765.74	53.8766
767.669	37.1115		767.669	53.0039		767.669	43.5726		767.669	53.4873
769.598	37.1802		769.598	52.6753		769.598	43.1137		769.598	53.1034
771.526	37.2648		771.526	52.3561		771.526	42.7537		771.526	52.721
773.455	37.3628		773.455	52.0068		773.455	42.4801		773.455	52.343
775.384	37.4708		775.384	51.6489		775.384	42.2562		775.384	51.9693
777.313	37.5845		777.313	51.3476		777.313	42.048		777.313	51.6073
779.242	37.7028		779.242	51.0935		779.242	41.8544		779.242	51.2793
781.17	37.8259		781.17	50.9122		781.17	41.6527		781.17	51.0253
783.099	37.9511		783.099	50.8503		783.099	41.4453		783.099	50.8856
785.028	38.0772		785.028	50.9036		785.028	41.2678		785.028	50.8514
786.957	38.2038		786.957	51.0389		786.957	41.1928		786.957	50.9144
788.886	38.3235		788.886	51.1969		788.886	41.2356		788.886	51.0497
790.815	38.4315		790.815	51.39		790.815	41.3972		790.815	51.2951
792.743	38.5248		792.743	51.6441		792.743	41.694		792.743	51.6679
794.672	38.5986		794.672	51.9515		794.672	42.109		794.672	52.1392
796.601	38.6492		796.601	52.3143		796.601	42.6186		796.601	52.6798
798.53	38.6741		798.53	52.7383		798.53	43.2212		798.53	53.2577
800.459	38.6697		800.459	53.2446		800.459	43.9454		800.459	53.8853
802.387	38.6352		802.387	53.8382		802.387	44.7874		802.387	54.6153
804.316	38.5734		804.316	54.5394		804.316	45.7138		804.316	55.4979
806.245	38.4904		806.245	55.3625		806.245	46.7138		806.245	56.5164
808.174	38.3915		808.174	56.3233		808.174	47.7411		808.174	57.6245
810.103	38.279		810.103	57.3607		810.103	48.7874		810.103	58.7934
812.032	38.158		812.032	58.4318		812.032	49.8735		812.032	59.9535
813.96	38.0361		813.96	59.5137		813.96	51.0301		813.96	61.0842
815.889	37.9213		815.889	60.5654		815.889	52.2314		815.889	62.2443
817.818	37.8198		817.818	61.5666		817.818	53.4453		817.818	63.4573
819.747	37.7351		819.747	62.5404		819.747	54.6711		819.747	64.692
821.676	37.6684		821.676	63.467		821.676	55.851		821.676	65.8846
823.604	37.6189		823.604	64.2512		823.604	56.884		823.604	66.9924
825.533	37.5859		825.533	64.8665		825.533	57.7054		825.533	67.9476
827.462	37.5676		827.462	65.2983		827.462	58.3044		827.462	68.6808
829.391	37.5599		829.391	65.5555		829.391	58.6373		829.391	69.1535
831.32	37.5598		831.32	65.6121		831.32	58.648		831.32	69.3769
833.249	37.5658		833.249	65.4238		833.249	58.3551		833.249	69.3863
835.177	37.5762		835.177	64.9814		835.177	57.8166		835.177	69.1185
837.106	37.5906		837.106	64.2822		837.106	57.0802		837.106	68.5514
839.035	37.6098		839.035	63.3736		839.035	56.125		839.035	67.7268
840.964	37.633		840.964	62.3367		840.964	54.9865		840.964	66.7032
842.893	37.6587		842.893	61.2121		842.893	53.7422		842.893	65.5482
844.821	37.6884		844.821	59.9972		844.821	52.4248		844.821	64.3167
846.75	37.726		846.75	58.7183		846.75	51.0748		846.75	63.0404
848.679	37.7729		848.679	57.4096		848.679	49.6959		848.679	61.7357
850.608	37.8311		850.608	56.1129		850.608	48.243		850.608	60.4503
852.537	37.9007		852.537	54.8581		852.537	46.7355		852.537	59.2085
854.465	37.9766		854.465	53.7406		854.465	45.263		854.465	58.0079
856.394	38.0561		856.394	52.8279		856.394	43.8988		856.394	56.9521
858.323	38.1378		858.323	52.1386		858.323	42.6655		858.323	56.1671
860.252	38.2183		860.252	51.6718		860.252	41.6621		860.252	55.66
862.181	38.2934		862.181	51.3964		862.181	40.9444		862.181	55.3732
864.11	38.3592		864.11	51.3046		864.11	40.4668		864.11	55.277
866.038	38.4129		866.038	51.3441		866.038	40.1855		866.038	55.366
867.967	38.4526		867.967	51.4849		867.967	40.0675		867.967	55.5637
869.896	38.473		869.896	51.6807		869.896	40.1026		869.896	55.8441
871.825	38.4725		871.825	51.9239		871.825	40.2397		871.825	56.1794
873.754	38.4518		873.754	52.1795		873.754	40.4378		873.754	56.5425
875.682	38.4107		875.682	52.4233		875.682	40.6617		875.682	56.9019
877.611	38.3489		877.611	52.664		877.611	40.8994		877.611	57.2191
879.54	38.2708		879.54	52.8881		879.54	41.1319		879.54	57.5019
881.469	38.1806		881.469	53.0408		881.469	41.3555		881.469	57.7521
883.398	38.0818		883.398	53.1141		883.398	41.6226		883.398	57.9316
885.327	37.9797		885.327	53.1339		885.327	41.9605		885.327	58.0725
887.255	37.8774		887.255	53.1377		887.255	42.3537		887.255	58.2314
889.184	37.7759		889.184	53.1633		889.184	42.7957		889.184	58.4266
891.113	37.6799		891.113	53.2324		891.113	43.3062		891.113	58.6672
893.042	37.5941		893.042	53.3478		893.042	43.8695		893.042	58.967
894.971	37.5197		894.971	53.5145		894.971	44.4287		894.971	59.3086
896.899	37.4564		896.899	53.7697		896.899	44.9381		896.899	59.7009
898.828	37.4049		898.828	54.1116		898.828	45.369		898.828	60.1649
900.757	37.3678		900.757	54.5072		900.757	45.731		900.757	60.6749
902.686	37.3456		902.686	54.9229		902.686	46.0804		902.686	61.1918
904.615	37.3363		904.615	55.3412		904.615	46.4478		904.615	61.6781
906.544	37.3387		906.544	55.7494		906.544	46.8144		906.544	62.1282
908.472	37.3507		908.472	56.1089		908.472	47.1506		908.472	62.5334
910.401	37.3705		910.401	56.4148		910.401	47.4543		910.401	62.8675
912.33	37.3966		912.33	56.6537		912.33	47.6893		912.33	63.1515
914.259	37.4298		914.259	56.8249		914.259	47.825		914.259	63.3491
916.188	37.4701		916.188	56.9093		916.188	47.8875		916.188	63.4435
918.116	37.5162		918.116	56.8793		918.116	47.913		918.116	63.4394
920.045	37.5683		920.045	56.7327		920.045	47.9103		920.045	63.3366
921.974	37.6251		921.974	56.5131		921.974	47.8384		921.974	63.152
923.903	37.6841		923.903	56.2576		923.903	47.72		923.903	62.9256
925.832	37.7459		925.832	56.0034		925.832	47.5701		925.832	62.6902
927.76	37.8098		927.76	55.8042		927.76	47.3983		927.76	62.5043
929.689	37.874		929.689	55.6809		929.689	47.2361		929.689	62.3639
931.618	37.9374		931.618	55.6152		931.618	47.1094		931.618	62.2617
933.547	37.9992		933.547	55.6018		933.547	47.028		933.547	62.2258
935.476	38.0595		935.476	55.6345		935.476	46.9849		935.476	62.2572
937.405	38.1172		937.405	55.6917		937.405	46.9922		937.405	62.3352
939.333	38.1704		939.333	55.7527		939.333	47.0784		939.333	62.441
941.262	38.2173		941.262	55.8099		941.262	47.2263		941.262	62.5696
943.191	38.2558		943.191	55.875		943.191	47.4163		943.191	62.7255
945.12	38.2857		945.12	55.9508		945.12	47.6432		945.12	62.8933
947.049	38.3053		947.049	56.0286		947.049	47.8889		947.049	63.0727
948.977	38.3118		948.977	56.1029		948.977	48.1303		948.977	63.2769
950.906	38.3058		950.906	56.193		950.906	48.3594		950.906	63.506
952.835	38.288		952.835	56.299		952.835	48.5718		952.835	63.7292
954.764	38.2598		954.764	56.3899		954.764	48.7664		954.764	63.9402
956.693	38.2225		956.693	56.4515		956.693	48.9416		956.693	64.1379
958.622	38.18		958.622	56.5036		958.622	49.0907		958.622	64.3043
960.55	38.1363		960.55	56.5563		960.55	49.2221		960.55	64.4524
962.479	38.0949		962.479	56.5923		962.479	49.3396		962.479	64.6057
964.408	38.0591		964.408	56.6229		964.408	49.4547		964.408	64.7893
966.337	38.0303		966.337	56.6918		966.337	49.5874		966.337	65.0003
968.266	38.011		968.266	56.7928		968.266	49.7503		968.266	65.2126
970.194	38.0042		970.194	56.8812		970.194	49.9318		970.194	65.4336
972.123	38.0109		972.123	56.9602		972.123	50.1341		972.123	65.6513
974.052	38.0289		974.052	57.0519		974.052	50.3711		974.052	65.8928
975.981	38.0556		975.981	57.1734		975.981	50.6121		975.981	66.1542
977.91	38.0876		977.91	57.3229		977.91	50.8549		977.91	66.426
979.839	38.1212		979.839	57.5236		979.839	51.1173		979.839	66.6939
981.767	38.1527		981.767	57.7834		981.767	51.4108		981.767	66.9697
983.696	38.179		983.696	58.0927		983.696	51.787		983.696	67.3009
985.625	38.2		985.625	58.4543		985.625	52.2761		985.625	67.7267
987.554	38.2164		987.554	58.8986		987.554	52.8732		987.554	68.2874
989.483	38.2285		989.483	59.488		989.483	53.5939		989.483	68.9929
991.411	38.2353		991.411	60.2232		991.411	54.3833		991.411	69.8016
993.34	38.2387		993.34	61.0577		993.34	55.332		993.34	70.7141
995.269	38.2409		995.269	62.0021		995.269	56.6712		995.269	71.6994
997.198	38.2452		997.198	63.0409		997.198	58.4358		997.198	72.8544
999.127	38.2541		999.127	64.2752		999.127	60.4995		999.127	74.4078
1001.06	38.2678		1001.06	65.9217		1001.06	62.729		1001.06	76.3862
1002.98	38.2882		1002.98	67.9885		1002.98	65.0215		1002.98	78.6321
1004.91	38.3156		1004.91	70.2842		1004.91	67.3603		1004.91	80.9668
1006.84	38.3473		1006.84	72.6004		1006.84	69.702		1006.84	83.3022
1008.77	38.3814		1008.77	74.8742		1008.77	72.0259		1008.77	85.6022
1010.7	38.415		1010.7	77.1164		1010.7	74.2846		1010.7	87.7688
1012.63	38.4478		1012.63	79.2741		1012.63	76.4515		1012.63	89.7736
1014.56	38.4788		1014.56	81.2642		1014.56	78.4664		1014.56	91.5619
1016.49	38.507		1016.49	82.9823		1016.49	80.2828		1016.49	93.1157
1018.41	38.5347		1018.41	84.4306		1018.41	81.8696		1018.41	94.3485
1020.34	38.5615		1020.34	85.5559		1020.34	83.2357		1020.34	95.2177
1022.27	38.5859		1022.27	86.3262		1022.27	84.3742		1022.27	95.6902
1024.2	38.6084		1024.2	86.7447		1024.2	85.285		1024.2	95.8548
1026.13	38.6291		1026.13	86.8922		1026.13	85.9609		1026.13	95.7798
1028.06	38.6497		1028.06	86.877		1028.06	86.4339		1028.06	95.5177
1029.99	38.6715		1029.99	86.7139		1029.99	86.7521		1029.99	95.1048
1031.92	38.6958		1031.92	86.4039		1031.92	86.9293		1031.92	94.5333
1033.85	38.7224		1033.85	86.0618		1033.85	86.9518		1033.85	93.8499
1035.77	38.7512		1035.77	85.7961		1035.77	86.7992		1035.77	93.1923
1037.7	38.7835		1037.7	85.7869		1037.7	86.517		1037.7	92.6247
1039.63	38.8205		1039.63	86.0373		1039.63	86.1656		1039.63	92.2394
1041.56	38.8618		1041.56	86.278		1041.56	85.7567		1041.56	92.152
1043.49	38.9085		1043.49	86.4		1043.49	85.474		1043.49	92.1412
1045.42	38.9614		1045.42	86.3777		1045.42	85.3988		1045.42	91.981
1047.35	39.023		1047.35	86.2401		1047.35	85.3484		1047.35	91.6784
1049.28	39.0902		1049.28	86.0433		1049.28	85.1571		1049.28	91.3168
1051.2	39.1615		1051.2	85.7327		1051.2	84.7866		1051.2	90.9199
1053.13	39.2386		1053.13	85.2503		1053.13	84.2607		1053.13	90.4589
1055.06	39.3181		1055.06	84.6108		1055.06	83.6356		1055.06	89.922
1056.99	39.397		1056.99	83.8692		1056.99	82.8775		1056.99	89.2605
1058.92	39.4741		1058.92	82.957		1058.92	81.9652		1058.92	88.4865
1060.85	39.5476		1060.85	81.8799		1060.85	80.8869		1060.85	87.5855
1062.78	39.6162		1062.78	80.6748		1062.78	79.6514		1062.78	86.5946
1064.71	39.6792		1064.71	79.423		1064.71	78.2413		1064.71	85.5739
1066.64	39.7364		1066.64	78.1754		1066.64	76.723		1066.64	84.5666
1068.56	39.7876		1068.56	76.9231		1068.56	75.1559		1068.56	83.5503
1070.49	39.8348		1070.49	75.6643		1070.49	73.6098		1070.49	82.5598
1072.42	39.882		1072.42	74.4226		1072.42	72.0452		1072.42	81.5793
1074.35	39.931		1074.35	73.2004		1074.35	70.4731		1074.35	80.6065
1076.28	39.9804		1076.28	72.0016		1076.28	68.9436		1076.28	79.6398
1078.21	40.0334		1078.21	70.7824		1078.21	67.464		1078.21	78.6989
1080.14	40.0927		1080.14	69.5475		1080.14	66.0477		1080.14	77.7665
1082.07	40.1595		1082.07	68.3646		1082.07	64.6947		1082.07	76.8354
1083.99	40.2329		1083.99	67.1897		1083.99	63.3968		1083.99	75.9606
1085.92	40.3141		1085.92	66.0604		1085.92	62.208		1085.92	75.1107
1087.85	40.4019		1087.85	65.0752		1087.85	61.1731		1087.85	74.299
1089.78	40.4942		1089.78	64.1797		1089.78	60.2606		1089.78	73.5889
1091.71	40.5898		1091.71	63.3902		1091.71	59.4648		1091.71	72.9944
1093.64	40.6876		1093.64	62.7637		1093.64	58.8321		1093.64	72.5123
1095.57	40.7865		1095.57	62.2716		1095.57	58.3386		1095.57	72.1385
1097.5	40.8854		1097.5	61.8893		1097.5	57.8822		1097.5	71.8026
1099.43	40.984		1099.43	61.577		1099.43	57.4081		1099.43	71.5198
1101.35	41.0797		1101.35	61.3384		1101.35	56.9004		1101.35	71.2682
1103.28	41.1713		1103.28	61.1605		1103.28	56.3891		1103.28	71.0104
1105.21	41.2597		1105.21	60.9957		1105.21	55.9034		1105.21	70.7262
1107.14	41.346		1107.14	60.8272		1107.14	55.3943		1107.14	70.4206
1109.07	41.4266		1109.07	60.6317		1109.07	54.8443		1109.07	70.1
1111	41.498		1111	60.4034		1111	54.2841		1111	69.7646
1112.93	41.5643		1112.93	60.152		1112.93	53.7076		1112.93	69.3845
1114.86	41.6253		1114.86	59.8559		1114.86	53.1614		1114.86	68.9236
1116.78	41.6799		1116.78	59.4949		1116.78	52.6652		1116.78	68.4013
1118.71	41.7286		1118.71	59.0642		1118.71	52.1746		1118.71	67.8406
1120.64	41.7714		1120.64	58.5963		1120.64	51.6875		1120.64	67.2662
1122.57	41.8086		1122.57	58.1205		1122.57	51.1644		1122.57	66.698
1124.5	41.8429		1124.5	57.651		1124.5	50.6543		1124.5	66.1357
1126.43	41.8774		1126.43	57.1884		1126.43	50.2142		1126.43	65.588
1128.36	41.9125		1128.36	56.7313		1128.36	49.8236		1128.36	65.1058
1130.29	41.9473		1130.29	56.3438		1130.29	49.5163		1130.29	64.6936
1132.21	41.9823		1132.21	56.0406		1132.21	49.3226		1132.21	64.3566
1134.14	42.0184		1134.14	55.8061		1134.14	49.2271		1134.14	64.1243
1136.07	42.0532		1136.07	55.6219		1136.07	49.214		1136.07	63.9999
1138	42.0859		1138	55.452		1138	49.2747		1138	63.9626
1139.93	42.1182		1139.93	55.3192		1139.93	49.3711		1139.93	63.9655
1141.86	42.1521		1141.86	55.1898		1141.86	49.4763		1141.86	64.0085
1143.79	42.1832		1143.79	55.0475		1143.79	49.5942		1143.79	64.0311
1145.72	42.2085		1145.72	54.9286		1145.72	49.6933		1145.72	64.0386
1147.65	42.2295		1147.65	54.8443		1147.65	49.7259		1147.65	64.0624
1149.57	42.2452		1149.57	54.7869		1149.57	49.7352		1149.57	64.1197
1151.5	42.254		1151.5	54.7413		1151.5	49.7436		1151.5	64.2212
1153.43	42.2551		1153.43	54.6962		1153.43	49.735		1153.43	64.3036
1155.36	42.2484		1155.36	54.6346		1155.36	49.7084		1155.36	64.3177
1157.29	42.2354		1157.29	54.5512		1157.29	49.6604		1157.29	64.2838
1159.22	42.2181		1159.22	54.4643		1159.22	49.6201		1159.22	64.2206
1161.15	42.1964		1161.15	54.3775		1161.15	49.6112		1161.15	64.1549
1163.08	42.1663		1163.08	54.2872		1163.08	49.6383		1163.08	64.1041
1165	42.1257		1165	54.2276		1165	49.671		1165	64.0813
1166.93	42.0769		1166.93	54.2193		1166.93	49.677		1166.93	64.0816
1168.86	42.0178		1168.86	54.2568		1168.86	49.6823		1168.86	64.0645
1170.79	41.9469		1170.79	54.3025		1170.79	49.6881		1170.79	64.0372
1172.72	41.8657		1172.72	54.334		1172.72	49.6702		1172.72	64.0177
1174.65	41.7765		1174.65	54.379		1174.65	49.6609		1174.65	63.9883
1176.58	41.6793		1176.58	54.4392		1176.58	49.677		1176.58	63.9465
1178.51	41.5714		1178.51	54.4796		1178.51	49.6968		1178.51	63.8911
1180.44	41.4518		1180.44	54.499		1180.44	49.7066		1180.44	63.7841
1182.36	41.3209		1182.36	54.5079		1182.36	49.685		1182.36	63.5926
1184.29	41.1766		1184.29	54.5182		1184.29	49.6389		1184.29	63.3297
1186.22	41.016		1186.22	54.513		1186.22	49.571		1186.22	62.9705
1188.15	40.8396		1188.15	54.4777		1188.15	49.4839		1188.15	62.5239
1190.08	40.649		1190.08	54.4343		1190.08	49.41		1190.08	62.0369
1192.01	40.4507		1192.01	54.3655		1192.01	49.4067		1192.01	61.5507
1193.94	40.2473		1193.94	54.2567		1193.94	49.4642		1193.94	61.1225
1195.87	40.039		1195.87	54.1637		1195.87	49.5281		1195.87	60.7357
1197.79	39.8279		1197.79	54.1246		1197.79	49.5899		1197.79	60.2806
1199.72	39.6182		1199.72	54.1449		1199.72	49.6233		1199.72	59.7652
1201.65	39.4169		1201.65	54.218		1201.65	49.6274		1201.65	59.3475
1203.58	39.2285		1203.58	54.3408		1203.58	49.5943		1203.58	59.0571
1205.51	39.0602		1205.51	54.4661		1205.51	49.5578		1205.51	58.8577
1207.44	38.92		1207.44	54.5712		1207.44	49.5397		1207.44	58.6981
1209.37	38.8091		1209.37	54.6348		1209.37	49.5326		1209.37	58.5282
1211.3	38.7263		1211.3	54.6676		1211.3	49.5211		1211.3	58.3355
1213.23	38.6681		1213.23	54.6994		1213.23	49.4946		1213.23	58.1484
1215.15	38.6289		1215.15	54.6931		1215.15	49.4252		1215.15	57.9838
1217.08	38.6015		1217.08	54.6256		1217.08	49.35		1217.08	57.8344
1219.01	38.579		1219.01	54.5321		1219.01	49.2826		1219.01	57.7157
1220.94	38.5572		1220.94	54.4211		1220.94	49.1874		1220.94	57.6431
1222.87	38.5342		1222.87	54.2831		1222.87	49.0816		1222.87	57.5981
1224.8	38.5075		1224.8	54.11		1224.8	48.9984		1224.8	57.5829
1226.73	38.4788		1226.73	53.9259		1226.73	48.9259		1226.73	57.6255
1228.66	38.4449		1228.66	53.7649		1228.66	48.8464		1228.66	57.7138
1230.58	38.4039		1230.58	53.6166		1230.58	48.7073		1230.58	57.8745
1232.51	38.3559		1232.51	53.5059		1232.51	48.4808		1232.51	58.156
1234.44	38.3044		1234.44	53.4618		1234.44	48.1808		1234.44	58.5332
1236.37	38.2552		1236.37	53.4729		1236.37	47.8244		1236.37	58.9433
1238.3	38.2129		1238.3	53.4882		1238.3	47.5227		1238.3	59.2869
1240.23	38.1821		1240.23	53.4824		1240.23	47.4978		1240.23	59.5064
1242.16	38.166		1242.16	53.4595		1242.16	47.9184		1242.16	59.8025
1244.09	38.1649		1244.09	53.4893		1244.09	48.7739		1244.09	60.4498
1246.02	38.1798		1246.02	53.7611		1246.02	49.9488		1246.02	61.5177
1247.94	38.2082		1247.94	54.4196		1247.94	51.2801		1247.94	62.9774
1249.87	38.2475		1249.87	55.453		1249.87	52.6206		1249.87	64.6757
1251.8	38.2957		1251.8	56.7384		1251.8	53.8941		1251.8	66.4007
1253.73	38.3518		1253.73	58.0886		1253.73	55.0398		1253.73	68.0177
1255.66	38.4174		1255.66	59.3548		1255.66	56.0372		1255.66	69.4389
1257.59	38.4913		1257.59	60.4652		1257.59	56.8839		1257.59	70.6175
1259.52	38.5698		1259.52	61.3533		1259.52	57.5679		1259.52	71.5407
1261.45	38.6516		1261.45	61.9796		1261.45	58.059		1261.45	72.1912
1263.37	38.7351		1263.37	62.3412		1263.37	58.3448		1263.37	72.575
1265.3	38.819		1265.3	62.4471		1265.3	58.4224		1265.3	72.6934
1267.23	38.9029		1267.23	62.2888		1267.23	58.3044		1267.23	72.5362
1269.16	38.9888		1269.16	61.8575		1269.16	57.9769		1269.16	72.1027
1271.09	39.0774		1271.09	61.1626		1271.09	57.4499		1271.09	71.384
1273.02	39.1707		1273.02	60.223		1273.02	56.741		1273.02	70.388
1274.95	39.272		1274.95	59.061		1274.95	55.8538		1274.95	69.1622
1276.88	39.3854		1276.88	57.7333		1276.88	54.7809		1276.88	67.7107
1278.81	39.5084		1278.81	56.3461		1278.81	53.5158		1278.81	66.0936
1280.73	39.6369		1280.73	55.0566		1280.73	52.0624		1280.73	64.4253
1282.66	39.7698		1282.66	54.0487		1282.66	50.5112		1282.66	62.8658
1284.59	39.9104		1284.59	53.4405		1284.59	48.9877		1284.59	61.6344
1286.52	40.0629		1286.52	53.1974		1286.52	47.6471		1286.52	60.8837
1288.45	40.2271		1288.45	53.1651		1288.45	46.6568		1288.45	60.57
1290.38	40.4025		1290.38	53.2036		1290.38	46.0956		1290.38	60.5139
1292.31	40.5862		1292.31	53.2313		1292.31	45.9124		1292.31	60.5205
1294.24	40.7728		1294.24	53.2346		1294.24	45.945		1294.24	60.4868
1296.16	40.9566		1296.16	53.2281		1296.16	46.0027		1296.16	60.4323
1298.09	41.1301		1298.09	53.2294		1298.09	46.005		1298.09	60.4051
1300.02	41.2882		1300.02	53.2555		1300.02	45.9677		1300.02	60.386
1301.95	41.4225		1301.95	53.3041		1301.95	45.9132		1301.95	60.3703
1303.88	41.5273		1303.88	53.3724		1303.88	45.8507		1303.88	60.3752
1305.81	41.6033		1305.81	53.4429		1305.81	45.7956		1305.81	60.4202
1307.74	41.6515		1307.74	53.5133		1307.74	45.7525		1307.74	60.4934
1309.67	41.6715		1309.67	53.5779		1309.67	45.7257		1309.67	60.5794
1311.59	41.6647		1311.59	53.6389		1311.59	45.7012		1311.59	60.6582
1313.52	41.6241		1313.52	53.6842		1313.52	45.6861		1313.52	60.7238
1315.45	41.5477		1315.45	53.7272		1315.45	45.6752		1315.45	60.777
1317.38	41.4435		1317.38	53.7572		1317.38	45.6429		1317.38	60.828
1319.31	41.3196		1319.31	53.7665		1319.31	45.5989		1319.31	60.8446
1321.24	41.1835		1321.24	53.7455		1321.24	45.5773		1321.24	60.7809
1323.17	41.0423		1323.17	53.6867		1323.17	45.5831		1323.17	60.6583
1325.1	40.9027		1325.1	53.6033		1325.1	45.6056		1325.1	60.4963
1327.03	40.7622		1327.03	53.5094		1327.03	45.6281		1327.03	60.3114
1328.95	40.6177		1328.95	53.4258		1328.95	45.6636		1328.95	60.1052
1330.88	40.4712		1330.88	53.3581		1330.88	45.7212		1330.88	59.8589
1332.81	40.3267		1332.81	53.2923		1332.81	45.8041		1332.81	59.5806
1334.74	40.1817		1334.74	53.2395		1334.74	45.9093		1334.74	59.2697
1336.67	40.0296		1336.67	53.2199		1336.67	46.0531		1336.67	58.9262
1338.6	39.8695		1338.6	53.2267		1338.6	46.2072		1338.6	58.6046
1340.53	39.7066		1340.53	53.2547		1340.53	46.3417		1340.53	58.3379
1342.46	39.5476		1342.46	53.3232		1342.46	46.4825		1342.46	58.0862
1344.38	39.395		1344.38	53.4239		1344.38	46.6435		1344.38	57.7949
1346.31	39.2498		1346.31	53.5335		1346.31	46.7901		1346.31	57.4615
1348.24	39.1127		1348.24	53.6469		1348.24	46.9393		1348.24	57.135
1350.17	38.9897		1350.17	53.7658		1350.17	47.0819		1350.17	56.8257
1352.1	38.8877		1352.1	53.8687		1352.1	47.1868		1352.1	56.5377
1354.03	38.8136		1354.03	53.9495		1354.03	47.2399		1354.03	56.2617
1355.96	38.774		1355.96	54.0016		1355.96	47.2373		1355.96	55.9789
1357.89	38.7649		1357.89	54.0115		1357.89	47.1769		1357.89	55.6948
1359.82	38.7781		1359.82	53.9564		1359.82	47.0823		1359.82	55.3929
1361.74	38.8102		1361.74	53.8309		1361.74	46.9669		1361.74	55.072
1363.67	38.8615		1363.67	53.6512		1363.67	46.8016		1363.67	54.7574
1365.6	38.9331		1365.6	53.439		1365.6	46.5786		1365.6	54.5284
1367.53	39.0213		1367.53	53.2211		1367.53	46.3445		1367.53	54.3735
1369.46	39.1194		1369.46	52.9919		1369.46	46.1437		1369.46	54.284
1371.39	39.2267		1371.39	52.752		1371.39	45.9442		1371.39	54.2703
1373.32	39.3444		1373.32	52.5422		1373.32	45.7341		1373.32	54.3675
1375.25	39.4715		1375.25	52.3867		1375.25	45.4975		1375.25	54.5617
1377.17	39.6011		1377.17	52.2716		1377.17	45.2573		1377.17	54.8078
1379.1	39.7302		1379.1	52.2001		1379.1	45.0711		1379.1	55.0936
1381.03	39.8621		1381.03	52.1474		1381.03	44.913		1381.03	55.4293
1382.96	40.0025		1382.96	52.1056		1382.96	44.7891		1382.96	55.8331
1384.89	40.1545		1384.89	52.0942		1384.89	44.7381		1384.89	56.2228
1386.82	40.315		1386.82	52.1059		1386.82	44.7633		1386.82	56.5355
1388.75	40.4794		1388.75	52.1427		1388.75	44.7983		1388.75	56.8342
1390.68	40.6404		1390.68	52.2209		1390.68	44.8622		1390.68	57.1571
1392.61	40.7945		1392.61	52.3342		1392.61	44.9899		1392.61	57.4364
1394.53	40.9495		1394.53	52.4399		1394.53	45.1648		1394.53	57.6565
1396.46	41.0909		1396.46	52.5278		1396.46	45.4013		1396.46	57.8186
1398.39	41.1899		1398.39	52.6074		1398.39	45.7779		1398.39	57.9278
1400.32	41.2432		1400.32	52.6815		1400.32	46.2928		1400.32	58.0186
1402.25	41.2554		1402.25	52.8226		1402.25	46.8792		1402.25	58.2045
1404.18	41.2325		1404.18	53.1104		1404.18	47.4866		1404.18	58.5278
1406.11	41.1809		1406.11	53.546		1406.11	48.0434		1406.11	58.9318
1408.04	41.1057		1408.04	54.0646		1408.04	48.526		1408.04	59.3881
1409.96	41.0138		1409.96	54.5997		1409.96	48.9592		1409.96	59.8089
1411.89	40.9032		1411.89	55.0859		1411.89	49.3093		1411.89	60.1681
1413.82	40.7709		1413.82	55.4859		1413.82	49.4994		1413.82	60.5042
1415.75	40.6183		1415.75	55.7846		1415.75	49.5937		1415.75	60.8082
1417.68	40.4593		1417.68	55.9578		1417.68	49.6404		1417.68	60.9345
1419.61	40.3096		1419.61	55.9778		1419.61	49.6398		1419.61	60.9167
1421.54	40.1738		1421.54	55.9082		1421.54	49.5782		1421.54	60.8332
1423.47	40.0572		1423.47	55.7833		1423.47	49.4673		1423.47	60.744
1425.4	39.9757		1425.4	55.6127		1425.4	49.2939		1425.4	60.7102
1427.32	39.9426		1427.32	55.4422		1427.32	49.1106		1427.32	60.6647
1429.25	39.9465		1429.25	55.2557		1429.25	48.9465		1429.25	60.5605
1431.18	39.961		1431.18	55.0072		1431.18	48.805		1431.18	60.4621
1433.11	39.9844		1433.11	54.7261		1433.11	48.6276		1433.11	60.3963
1435.04	40.0393		1435.04	54.476		1435.04	48.2593		1435.04	60.3829
1436.97	40.1248		1436.97	54.2893		1436.97	47.7453		1436.97	60.3995
1438.9	40.2316		1438.9	54.1625		1438.9	47.1351		1438.9	60.2148
1440.83	40.3574		1440.83	54.0141		1440.83	46.4681		1440.83	59.9306
1442.75	40.5047		1442.75	53.8608		1442.75	45.7202		1442.75	59.6561
1444.68	40.6783		1444.68	53.6614		1444.68	44.9377		1444.68	59.4139
1446.61	40.8403		1446.61	53.3401		1446.61	44.212		1446.61	59.0371
1448.54	40.9608		1448.54	52.8138		1448.54	43.5313		1448.54	58.482
1450.47	41.0495		1450.47	52.0882		1450.47	42.8502		1450.47	57.8123
1452.4	41.124		1452.4	51.2349		1452.4	42.1282		1452.4	56.9878
1454.33	41.1976		1454.33	50.2801		1454.33	41.3818		1454.33	56.0522
1456.26	41.2669		1456.26	49.3323		1456.26	40.6187		1456.26	55.0929
1458.18	41.3335		1458.18	48.4569		1458.18	39.8738		1458.18	54.1376
1460.11	41.412		1460.11	47.7366		1460.11	39.1926		1460.11	53.2154
1462.04	41.4919		1462.04	47.1925		1462.04	38.5619		1462.04	52.446
1463.97	41.5662		1463.97	46.8319		1463.97	37.9701		1463.97	51.8825
1465.9	41.6425		1465.9	46.6459		1465.9	37.415		1465.9	51.5507
1467.83	41.739		1467.83	46.5941		1467.83	37.009		1467.83	51.3893
1469.76	41.8688		1469.76	46.6438		1469.76	36.8671		1469.76	51.2561
1471.69	42.0308		1471.69	46.7752		1471.69	37.0199		1471.69	51.2719
1473.62	42.2155		1473.62	47.0847		1473.62	37.3636		1473.62	51.6412
1475.54	42.4233		1475.54	47.6009		1475.54	37.8331		1475.54	52.3929
1477.47	42.6638		1477.47	48.2451		1477.47	38.4565		1477.47	53.2927
1479.4	42.9358		1479.4	48.8563		1479.4	39.22		1479.4	54.0956
1481.33	43.1797		1481.33	49.4757		1481.33	40.0601		1481.33	54.7275
1483.26	43.3741		1483.26	50.0907		1483.26	40.6491		1483.26	55.4406
1485.19	43.5174		1485.19	50.6537		1485.19	41.1445		1485.19	56.2351
1487.12	43.6307		1487.12	51.0972		1487.12	41.7931		1487.12	56.8129
1489.05	43.7482		1489.05	51.358		1489.05	42.6123		1489.05	57.2455
1490.97	43.8749		1490.97	51.6628		1490.97	43.5386		1490.97	57.7649
1492.9	44.015		1492.9	52.0797		1492.9	44.4891		1492.9	58.4418
1494.83	44.1747		1494.83	52.7037		1494.83	45.4076		1494.83	59.2402
1496.76	44.3545		1496.76	53.4531		1496.76	46.3145		1496.76	60.1089
1498.69	44.5346		1498.69	54.2389		1498.69	47.0482		1498.69	60.8806
1500.62	44.7098		1500.62	54.9336		1500.62	47.6845		1500.62	61.6319
1502.55	44.8998		1502.55	55.5313		1502.55	48.2177		1502.55	62.1814
1504.48	45.1277		1504.48	55.9468		1504.48	48.6091		1504.48	62.5042
1506.41	45.4058		1506.41	56.1601		1506.41	48.8825		1506.41	62.6208
1508.33	45.7289		1508.33	56.1536		1508.33	49.0715		1508.33	62.5161
1510.26	46.0899		1510.26	55.9998		1510.26	49.132		1510.26	62.2016
1512.19	46.4893		1512.19	55.8683		1512.19	49.0565		1512.19	61.8074
1514.12	46.9051		1514.12	55.7394		1514.12	48.8883		1514.12	61.4628
1516.05	47.278		1516.05	55.539		1516.05	48.6382		1516.05	61.1758
1517.98	47.5928		1517.98	55.223		1517.98	48.3526		1517.98	60.9329
1519.91	47.8703		1519.91	54.8341		1519.91	48.0518		1519.91	60.5695
1521.84	48.1491		1521.84	54.3816		1521.84	47.6607		1521.84	59.9452
1523.76	48.4355		1523.76	53.8603		1523.76	47.1651		1523.76	59.2305
1525.69	48.7059		1525.69	53.2839		1525.69	46.6217		1525.69	58.4763
1527.62	48.954		1527.62	52.7181		1527.62	46.0712		1527.62	57.7492
1529.55	49.1767		1529.55	52.4179		1529.55	45.5567		1529.55	57.0246
1531.48	49.363		1531.48	52.2957		1531.48	45.0315		1531.48	56.546
1533.41	49.4778		1533.41	52.3167		1533.41	44.5465		1533.41	56.3967
1535.34	49.5102		1535.34	52.4158		1535.34	44.1784		1535.34	56.4526
1537.27	49.4886		1537.27	52.5105		1537.27	43.9123		1537.27	56.6941
1539.2	49.4499		1539.2	52.6154		1539.2	43.7767		1539.2	56.8195
1541.12	49.4036		1541.12	52.633		1541.12	43.6865		1541.12	56.7329
1543.05	49.3424		1543.05	52.5589		1543.05	43.5531		1543.05	56.6901
1544.98	49.2534		1544.98	52.4856		1544.98	43.3684		1544.98	56.5699
1546.91	49.1431		1546.91	52.4097		1546.91	43.1603		1546.91	56.4679
1548.84	49.0032		1548.84	52.3524		1548.84	42.8832		1548.84	56.4228
1550.77	48.8125		1550.77	52.3208		1550.77	42.6629		1550.77	56.4011
1552.7	48.5946		1552.7	52.3126		1552.7	42.4006		1552.7	56.4697
1554.63	48.3772		1554.63	52.3296		1554.63	42.1328		1554.63	56.6679
1556.55	48.1554		1556.55	52.3721		1556.55	41.9552		1556.55	56.8268
1558.48	47.9195		1558.48	52.3955		1558.48	41.8563		1558.48	56.9757
1560.41	47.6674		1560.41	52.3839		1560.41	41.7765		1560.41	57.183
1562.34	47.3989		1562.34	52.3734		1562.34	41.7505		1562.34	57.343
1564.27	47.1124		1564.27	52.3879		1564.27	41.769		1564.27	57.3895
1566.2	46.8019		1566.2	52.4293		1566.2	41.7418		1566.2	57.518
1568.13	46.4476		1568.13	52.5147		1568.13	41.6495		1568.13	57.7106
1570.06	46.0365		1570.06	52.6003		1570.06	41.5963		1570.06	57.9889
1571.99	45.6289		1571.99	52.6858		1571.99	41.5837		1571.99	58.2961
1573.91	45.2673		1573.91	52.7735		1573.91	41.6476		1573.91	58.5877
1575.84	44.9412		1575.84	52.8235		1575.84	41.7501		1575.84	58.8666
1577.77	44.6351		1577.77	52.839		1577.77	41.8903		1577.77	59.0939
1579.7	44.3471		1579.7	52.751		1579.7	42.0769		1579.7	59.3073
1581.63	44.0866		1581.63	52.7081		1581.63	42.2546		1581.63	59.3952
1583.56	43.8559		1583.56	52.7216		1583.56	42.4297		1583.56	59.4914
1585.49	43.6616		1585.49	52.7517		1585.49	42.4602		1585.49	59.6842
1587.42	43.4931		1587.42	52.7898		1587.42	42.5459		1587.42	59.8967
1589.34	43.37		1589.34	52.8255		1589.34	42.7696		1589.34	60.088
1591.27	43.3016		1591.27	52.8692		1591.27	43.1057		1591.27	60.2697
1593.2	43.2715		1593.2	52.9381		1593.2	43.4654		1593.2	60.452
1595.13	43.2711		1595.13	53.0467		1595.13	43.7794		1595.13	60.7341
1597.06	43.2918		1597.06	53.1952		1597.06	44.0685		1597.06	60.9981
1598.99	43.3388		1598.99	53.3582		1598.99	44.3195		1598.99	61.0682
1600.92	43.418		1600.92	53.4855		1600.92	44.5071		1600.92	61.0841
1602.85	43.5138		1602.85	53.5733		1602.85	44.6038		1602.85	61.1021
1604.77	43.6319		1604.77	53.5927		1604.77	44.6889		1604.77	61.044
1606.7	43.8195		1606.7	53.559		1606.7	44.7925		1606.7	60.9109
1608.63	44.08		1608.63	53.4553		1608.63	44.893		1608.63	60.695
1610.56	44.3774		1610.56	53.2869		1610.56	44.976		1610.56	60.4087
1612.49	44.6965		1612.49	53.0836		1612.49	44.9769		1612.49	60.083
1614.42	45.0328		1614.42	52.8457		1614.42	44.8732		1614.42	59.757
1616.35	45.3804		1616.35	52.5929		1616.35	44.7059		1616.35	59.332
1618.28	45.7325		1618.28	52.2925		1618.28	44.5167		1618.28	58.7828
1620.21	46.0782		1620.21	51.9619		1620.21	44.3423		1620.21	58.219
1622.13	46.3994		1622.13	51.633		1622.13	44.1857		1622.13	57.7113
1624.06	46.711		1624.06	51.3311		1624.06	43.9106		1624.06	57.3048
1625.99	46.9986		1625.99	51.0819		1625.99	43.6285		1625.99	56.9875
1627.92	47.2398		1627.92	50.8537		1627.92	43.4582		1627.92	56.5809
1629.85	47.4395		1629.85	50.6321		1629.85	43.1738		1629.85	56.1853
1631.78	47.606		1631.78	50.4973		1631.78	42.8543		1631.78	55.9152
1633.71	47.7556		1633.71	50.4658		1633.71	42.5741		1633.71	55.6579
1635.64	47.891		1635.64	50.3718		1635.64	42.3576		1635.64	55.4444
1637.56	47.9892		1637.56	50.2622		1637.56	42.2532		1637.56	55.292
1639.49	48.0509		1639.49	50.1527		1639.49	42.2363		1639.49	55.119
1641.42	48.0941		1641.42	50.0689		1641.42	42.26		1641.42	54.9786
1643.35	48.1141		1643.35	50.0097		1643.35	42.283		1643.35	54.9155
1645.28	48.0921		1645.28	49.968		1645.28	42.3036		1645.28	54.8734
1647.21	48.0397		1647.21	49.9418		1647.21	42.3156		1647.21	54.8952
1649.14	47.9736		1649.14	49.9553		1649.14	42.3122		1649.14	54.9856
1651.07	47.9053		1651.07	49.9898		1651.07	42.3285		1651.07	55.0628
1653	47.8502		1653	50.0061		1653	42.3928		1653	55.1767
1654.92	47.813		1654.92	49.9949		1654.92	42.5274		1654.92	55.3652
1656.85	47.7693		1656.85	49.9457		1656.85	42.7328		1656.85	55.5612
1658.78	47.7108		1658.78	49.9369		1658.78	43.0031		1658.78	55.7058
1660.71	47.6566		1660.71	49.9944		1660.71	43.1837		1660.71	55.8682
1662.64	47.6116		1662.64	50.1046		1662.64	43.2751		1662.64	56.1826
1664.57	47.5723		1664.57	50.2436		1664.57	43.3672		1664.57	56.5098
1666.5	47.5647		1666.5	50.3199		1666.5	43.5002		1666.5	56.7847
1668.43	47.6047		1668.43	50.3738		1668.43	43.6993		1668.43	56.9966
1670.35	47.6786		1670.35	50.4662		1670.35	43.9724		1670.35	57.0573
1672.28	47.7625		1672.28	50.5354		1672.28	44.2029		1672.28	57.1953
1674.21	47.8329		1674.21	50.555		1674.21	44.3564		1674.21	57.4468
1676.14	47.8799		1676.14	50.6832		1676.14	44.4996		1676.14	57.6186
1678.07	47.9178		1678.07	50.8147		1678.07	44.573		1678.07	57.7637
1680	47.9458		1680	50.9629		1680	44.5099		1680	57.9075
1681.93	47.9708		1681.93	51.0497		1681.93	44.4954		1681.93	58.0031
1683.86	48.0122		1683.86	51.082		1683.86	44.516		1683.86	58.1086
1685.79	48.0742		1685.79	51.1276		1685.79	44.5734		1685.79	58.1543
1687.71	48.1512		1687.71	51.1651		1687.71	44.6706		1687.71	58.1277
1689.64	48.2162		1689.64	51.1807		1689.64	44.8409		1689.64	58.1212
1691.57	48.2392		1691.57	51.2239		1691.57	45.1467		1691.57	58.0943
1693.5	48.2379		1693.5	51.3336		1693.5	45.4174		1693.5	58.107
1695.43	48.222		1695.43	51.5327		1695.43	45.5423		1695.43	58.2278
1697.36	48.1773		1697.36	51.8113		1697.36	45.6129		1697.36	58.2729
1699.29	48.1009		1699.29	52.0628		1699.29	45.7322		1699.29	58.1607
1701.22	48.0179		1701.22	52.2615		1701.22	45.8782		1701.22	58.0196
1703.14	47.9241		1703.14	52.4413		1703.14	46.0601		1703.14	57.8593
1705.07	47.8071		1705.07	52.5823		1705.07	46.2902		1705.07	57.6604
1707	47.653		1707	52.7231		1707	46.5272		1707	57.3506
1708.93	47.4465		1708.93	52.8586		1708.93	46.7504		1708.93	57.0361
1710.86	47.193		1710.86	52.9998		1710.86	46.812		1710.86	56.7791
1712.79	46.9		1712.79	53.1395		1712.79	46.8589		1712.79	56.6147
1714.72	46.572		1714.72	53.244		1714.72	46.9385		1714.72	56.4634
1716.65	46.2218		1716.65	53.2411		1716.65	47.0365		1716.65	56.2531
1718.58	45.8736		1718.58	53.1861		1718.58	47.1626		1718.58	55.9586
1720.5	45.5253		1720.5	53.047		1720.5	47.2875		1720.5	55.5597
1722.43	45.1652		1722.43	52.9129		1722.43	47.3601		1722.43	55.1044
1724.36	44.7764		1724.36	52.8		1724.36	47.3878		1724.36	54.6436
1726.29	44.3622		1726.29	52.6916		1726.29	47.2921		1726.29	54.2747
1728.22	43.9502		1728.22	52.621		1728.22	47.177		1728.22	53.9066
1730.15	43.5523		1730.15	52.6057		1730.15	47.1187		1730.15	53.5426
1732.08	43.1604		1732.08	52.6261		1732.08	47.0734		1732.08	53.2924
1734.01	42.7796		1734.01	52.6618		1734.01	47.0516		1734.01	53.1573
1735.93	42.4251		1735.93	52.6903		1735.93	47.1022		1735.93	53.1418
1737.86	42.1046		1737.86	52.6777		1737.86	47.198		1737.86	53.1285
1739.79	41.8199		1739.79	52.663		1739.79	47.3115		1739.79	53.0481
1741.72	41.5578		1741.72	52.6818		1741.72	47.3846		1741.72	53.0181
1743.65	41.2993		1743.65	52.7148		1743.65	47.3381		1743.65	53.1251
1745.58	41.0389		1745.58	52.7545		1745.58	47.3059		1745.58	53.3498
1747.51	40.8022		1747.51	52.801		1747.51	47.3659		1747.51	53.6852
1749.44	40.6172		1749.44	52.8579		1749.44	47.4027		1749.44	54.1567
1751.36	40.4776		1751.36	52.9168		1751.36	47.4093		1751.36	54.7523
1753.29	40.3785		1753.29	52.9604		1753.29	47.4387		1753.29	55.3265
1755.22	40.3117		1755.22	52.9295		1755.22	47.5037		1755.22	55.8842
1757.15	40.2619		1757.15	52.8938		1757.15	47.5505		1757.15	56.37
1759.08	40.213		1759.08	52.8744		1759.08	47.5549		1759.08	56.8583
1761.01	40.1681		1761.01	52.8583		1761.01	47.5031		1761.01	57.3871
1762.94	40.1409		1762.94	52.8339		1762.94	47.4896		1762.94	57.887
1764.87	40.1362		1764.87	52.7992		1764.87	47.5283		1764.87	58.3779
1766.8	40.1407		1766.8	52.7667		1766.8	47.599		1766.8	58.8591
1768.72	40.1467		1768.72	52.7505		1768.72	47.6346		1768.72	59.323
1770.65	40.1497		1770.65	52.7382		1770.65	47.6477		1770.65	59.7566
1772.58	40.1431		1772.58	52.7331		1772.58	47.6525		1772.58	60.1331
1774.51	40.1174		1774.51	52.7497		1774.51	47.6437		1774.51	60.4437
1776.44	40.0628		1776.44	52.7654		1776.44	47.6094		1776.44	60.7209
1778.37	39.9841		1778.37	52.7675		1778.37	47.5919		1778.37	60.9962
1780.3	39.9084		1780.3	52.7866		1780.3	47.6105		1780.3	61.2357
1782.23	39.8652		1782.23	52.8116		1782.23	47.6489		1782.23	61.4376
1784.15	39.841		1784.15	52.8346		1784.15	47.6951		1784.15	61.6085
1786.08	39.8156		1786.08	52.8625		1786.08	47.7574		1786.08	61.7838
1788.01	39.7896		1788.01	52.9093		1788.01	47.7862		1788.01	61.9972
1789.94	39.7623		1789.94	52.9738		1789.94	47.8054		1789.94	62.2281
1791.87	39.7312		1791.87	53.008		1791.87	47.8511		1791.87	62.4036
1793.8	39.6971		1793.8	52.9831		1793.8	47.9037		1793.8	62.5026
1795.73	39.6635		1795.73	52.9733		1795.73	47.9551		1795.73	62.5225
1797.66	39.6337		1797.66	52.9831		1797.66	47.9828		1797.66	62.5636
1799.59	39.6068		1799.59	52.9774		1799.59	47.9779		1799.59	62.6586
1801.51	39.5738		1801.51	52.9606		1801.51	47.9801		1801.51	62.7635
1803.44	39.5393		1803.44	52.9517		1803.44	47.998		1803.44	62.8583
1805.37	39.5076		1805.37	52.9609		1805.37	48.0259		1805.37	62.9412
1807.3	39.4776		1807.3	52.9639		1807.3	48.0217		1807.3	63.0147
1809.23	39.4403		1809.23	52.9556		1809.23	48.0157		1809.23	63.1018
1811.16	39.3968		1811.16	52.9486		1811.16	48.0238		1811.16	63.1655
1813.09	39.3564		1813.09	52.9301		1813.09	48.0361		1813.09	63.2193
1815.02	39.3304		1815.02	52.9054		1815.02	48.0621		1815.02	63.222
1816.94	39.3168		1816.94	52.8744		1816.94	48.0848		1816.94	63.184
1818.87	39.2986		1818.87	52.8432		1818.87	48.0722		1818.87	63.148
1820.8	39.2673		1820.8	52.8158		1820.8	48.0311		1820.8	63.1366
1822.73	39.2333		1822.73	52.7957		1822.73	47.9574		1822.73	63.1494
1824.66	39.2032		1824.66	52.7876		1824.66	47.8821		1824.66	63.1167
1826.59	39.1825		1826.59	52.7803		1826.59	47.7966		1826.59	63.0682
1828.52	39.1672		1828.52	52.7418		1828.52	47.7084		1828.52	63.0229
1830.45	39.1492		1830.45	52.6647		1830.45	47.6513		1830.45	62.9628
1832.38	39.1317		1832.38	52.5631		1832.38	47.6195		1832.38	62.8925
1834.3	39.1164		1834.3	52.474		1834.3	47.6023		1834.3	62.813
1836.23	39.1066		1836.23	52.416		1836.23	47.5824		1836.23	62.7673
1838.16	39.1084		1838.16	52.3708		1838.16	47.5377		1838.16	62.7604
1840.09	39.116		1840.09	52.3392		1840.09	47.5118		1840.09	62.7606
1842.02	39.1224		1842.02	52.3221		1842.02	47.5166		1842.02	62.7642
1843.95	39.1214		1843.95	52.3057		1843.95	47.5267		1843.95	62.7642
1845.88	39.1185		1845.88	52.2866		1845.88	47.5164		1845.88	62.765
1847.81	39.1147		1847.81	52.2832		1847.81	47.4957		1847.81	62.7522
1849.73	39.1068		1849.73	52.2933		1849.73	47.4782		1849.73	62.7468
1851.66	39.0882		1851.66	52.3026		1851.66	47.4531		1851.66	62.7796
1853.59	39.0519		1853.59	52.3194		1853.59	47.4433		1853.59	62.8047
1855.52	39.0009		1855.52	52.3466		1855.52	47.4716		1855.52	62.8386
1857.45	38.9428		1857.45	52.3789		1857.45	47.4879		1857.45	62.8794
1859.38	38.8794		1859.38	52.4275		1859.38	47.53		1859.38	62.9445
1861.31	38.8176		1861.31	52.5032		1861.31	47.5972		1861.31	63.0212
1863.24	38.7536		1863.24	52.5493		1863.24	47.6787		1863.24	63.1072
1865.17	38.6881		1865.17	52.565		1865.17	47.7531		1865.17	63.1654
1867.09	38.627		1867.09	52.5636		1867.09	47.8057		1867.09	63.1591
1869.02	38.5686		1869.02	52.566		1869.02	47.8558		1869.02	63.1526
1870.95	38.5088		1870.95	52.5674		1870.95	47.867		1870.95	63.1474
1872.88	38.4463		1872.88	52.5591		1872.88	47.8415		1872.88	63.1719
1874.81	38.3878		1874.81	52.5793		1874.81	47.8205		1874.81	63.2423
1876.74	38.3438		1876.74	52.6142		1876.74	47.8086		1876.74	63.2781
1878.67	38.3175		1878.67	52.6169		1878.67	47.831		1878.67	63.2852
1880.6	38.3071		1880.6	52.5989		1880.6	47.8655		1880.6	63.2895
1882.52	38.3062		1882.52	52.5857		1882.52	47.8834		1882.52	63.3103
1884.45	38.3099		1884.45	52.5934		1884.45	47.9035		1884.45	63.3091
1886.38	38.3169		1886.38	52.5907		1886.38	47.9099		1886.38	63.3155
1888.31	38.3251		1888.31	52.5736		1888.31	47.8906		1888.31	63.335
1890.24	38.3365		1890.24	52.555		1890.24	47.8951		1890.24	63.3281
1892.17	38.3492		1892.17	52.5216		1892.17	47.933		1892.17	63.3135
1894.1	38.3602		1894.1	52.4903		1894.1	47.9278		1894.1	63.322
1896.03	38.3669		1896.03	52.4894		1896.03	47.8696		1896.03	63.3515
1897.95	38.3635		1897.95	52.5309		1897.95	47.8533		1897.95	63.3499
1899.88	38.3572		1899.88	52.5786		1899.88	47.8724		1899.88	63.3357
1901.81	38.3546		1901.81	52.5929		1901.81	47.8761		1901.81	63.3601
1903.74	38.3567		1903.74	52.6217		1903.74	47.8445		1903.74	63.3683
1905.67	38.3567		1905.67	52.6681		1905.67	47.8409		1905.67	63.3251
1907.6	38.3523		1907.6	52.6823		1907.6	47.8499		1907.6	63.2026
1909.53	38.3497		1909.53	52.6108		1909.53	47.8447		1909.53	63.1245
1911.46	38.355		1911.46	52.5442		1911.46	47.8574		1911.46	63.0998
1913.39	38.3662		1913.39	52.5352		1913.39	47.8743		1913.39	63.0329
1915.31	38.3758		1915.31	52.4888		1915.31	47.8526		1915.31	63.0113
1917.24	38.3766		1917.24	52.411		1917.24	47.8131		1917.24	62.9872
1919.17	38.3706		1919.17	52.3477		1919.17	47.7342		1919.17	62.9011
1921.1	38.3636		1921.1	52.2797		1921.1	47.6296		1921.1	62.8546
1923.03	38.355		1923.03	52.2001		1923.03	47.5136		1923.03	62.7915
1924.96	38.3464		1924.96	52.056		1924.96	47.4263		1924.96	62.7341
1926.89	38.3379		1926.89	51.9017		1926.89	47.3645		1926.89	62.7035
1928.82	38.3232		1928.82	51.768		1928.82	47.267		1928.82	62.7004
1930.74	38.3034		1930.74	51.6399		1930.74	47.1704		1930.74	62.6871
1932.67	38.2826		1932.67	51.5461		1932.67	47.1645		1932.67	62.5999
1934.6	38.267		1934.6	51.502		1934.6	47.1753		1934.6	62.5637
1936.53	38.2566		1936.53	51.5267		1936.53	47.1284		1936.53	62.6638
1938.46	38.2491		1938.46	51.6015		1938.46	47.106		1938.46	62.8138
1940.39	38.2421		1940.39	51.6646		1940.39	47.1286		1940.39	62.8965
1942.32	38.2381		1942.32	51.7437		1942.32	47.0723		1942.32	62.9512
1944.25	38.24		1944.25	51.8787		1944.25	46.9393		1944.25	63.0132
1946.18	38.2466		1946.18	51.954		1946.18	46.8084		1946.18	63.0376
1948.1	38.2551		1948.1	51.9632		1948.1	46.6539		1948.1	62.9052
1950.03	38.2662		1950.03	51.9466		1950.03	46.5337		1950.03	62.66
1951.96	38.2801		1951.96	51.83		1951.96	46.4125		1951.96	62.4296
1953.89	38.3028		1953.89	51.6371		1953.89	46.2246		1953.89	62.1496
1955.82	38.3358		1955.82	51.4534		1955.82	46.1176		1955.82	61.8579
1957.75	38.3735		1957.75	51.2467		1957.75	45.9882		1957.75	61.616
1959.68	38.4131		1959.68	51.028		1959.68	45.7585		1959.68	61.3858
1961.61	38.453		1961.61	50.7927		1961.61	45.5405		1961.61	61.0414
1963.53	38.4872		1963.53	50.5471		1963.53	45.3224		1963.53	60.7068
1965.46	38.5169		1965.46	50.3395		1965.46	45.1587		1965.46	60.3729
1967.39	38.538		1967.39	50.0625		1967.39	45.0448		1967.39	60.1364
1969.32	38.5479		1969.32	49.8245		1969.32	44.911		1969.32	60.0298
1971.25	38.5456		1971.25	49.7105		1971.25	44.7882		1971.25	59.9841
1973.18	38.5376		1973.18	49.6817		1973.18	44.6621		1973.18	59.9771
1975.11	38.5319		1975.11	49.7667		1975.11	44.5904		1975.11	59.9551
1977.04	38.5334		1977.04	49.848		1977.04	44.5437		1977.04	60.0594
1978.97	38.5418		1978.97	49.9162		1978.97	44.5106		1978.97	60.2995
1980.89	38.5541		1980.89	50.0802		1980.89	44.6066		1980.89	60.5224
1982.82	38.5756		1982.82	50.2784		1982.82	44.7751		1982.82	60.724
1984.75	38.6115		1984.75	50.4079		1984.75	44.8897		1984.75	60.9449
1986.68	38.6567		1986.68	50.5569		1986.68	44.9019		1986.68	61.195
1988.61	38.7068		1988.61	50.6765		1988.61	44.8821		1988.61	61.3848
1990.54	38.7576		1990.54	50.6893		1990.54	44.846		1990.54	61.3657
1992.47	38.8047		1992.47	50.6143		1992.47	44.869		1992.47	61.2494
1994.4	38.8441		1994.4	50.5256		1994.4	44.9834		1994.4	61.1295
1996.32	38.8757		1996.32	50.4494		1996.32	45.1116		1996.32	61.0805
1998.25	38.8968		1998.25	50.4302		1998.25	45.1967		1998.25	61.0992
2000.18	38.9077		2000.18	50.4243		2000.18	45.262		2000.18	61.1074
2002.11	38.9015		2002.11	50.4392		2002.11	45.2251		2002.11	61.071
2004.04	38.8748		2004.04	50.362		2004.04	45.1885		2004.04	60.926
2005.97	38.8323		2005.97	50.1851		2005.97	45.2088		2005.97	60.6713
2007.9	38.7851		2007.9	50.1079		2007.9	45.189		2007.9	60.4542
2009.83	38.7423		2009.83	50.0944		2009.83	45.1635		2009.83	60.308
2011.76	38.705		2011.76	50.0578		2011.76	45.1476		2011.76	60.2723
2013.68	38.6719		2013.68	50.0258		2013.68	45.1201		2013.68	60.2422
2015.61	38.6407		2015.61	49.9843		2015.61	45.1318		2015.61	60.051
2017.54	38.6117		2017.54	49.8721		2017.54	45.1206		2017.54	59.859
2019.47	38.5877		2019.47	49.7558		2019.47	45.0009		2019.47	59.8469
2021.4	38.5638		2021.4	49.7263		2021.4	44.8009		2021.4	59.9737
2023.33	38.5415		2023.33	49.7353		2023.33	44.6048		2023.33	60.0218
2025.26	38.5252		2025.26	49.7834		2025.26	44.5376		2025.26	59.9806
2027.19	38.5131		2027.19	49.799		2027.19	44.4955		2027.19	59.9145
2029.11	38.5012		2029.11	49.7052		2029.11	44.4779		2029.11	59.9245
2031.04	38.4896		2031.04	49.6059		2031.04	44.4748		2031.04	59.9123
2032.97	38.4758		2032.97	49.599		2032.97	44.4189		2032.97	59.862
2034.9	38.4573		2034.9	49.6656		2034.9	44.3441		2034.9	59.8575
2036.83	38.4332		2036.83	49.7998		2036.83	44.2368		2036.83	59.9147
2038.76	38.4049		2038.76	49.9256		2038.76	44.1977		2038.76	60.0763
2040.69	38.3724		2040.69	50.0351		2040.69	44.2991		2040.69	60.2603
2042.62	38.3357		2042.62	50.1373		2042.62	44.4762		2042.62	60.3985
2044.54	38.2964		2044.54	50.2537		2044.54	44.5864		2044.54	60.5092
2046.47	38.2559		2046.47	50.4422		2046.47	44.6016		2046.47	60.5831
2048.4	38.2148		2048.4	50.6629		2048.4	44.6021		2048.4	60.5743
2050.33	38.173		2050.33	50.8215		2050.33	44.6323		2050.33	60.651
2052.26	38.1319		2052.26	50.881		2052.26	44.7742		2052.26	60.7421
2054.19	38.0971		2054.19	50.8951		2054.19	45.0176		2054.19	60.8358
2056.12	38.0682		2056.12	50.8473		2056.12	45.1888		2056.12	60.889
2058.05	38.0503		2058.05	50.9076		2058.05	45.3512		2058.05	60.9058
2059.98	38.0464		2059.98	51.0431		2059.98	45.4934		2059.98	61.0351
2061.9	38.0606		2061.9	51.084		2061.9	45.5622		2061.9	61.2076
2063.83	38.0949		2063.83	51.1771		2063.83	45.6431		2063.83	61.3398
2065.76	38.1472		2065.76	51.291		2065.76	45.7546		2065.76	61.3051
2067.69	38.2108		2067.69	51.3284		2067.69	45.8096		2067.69	61.2151
2069.62	38.2833		2069.62	51.3494		2069.62	45.795		2069.62	61.1728
2071.55	38.3635		2071.55	51.3237		2071.55	45.7948		2071.55	61.1734
2073.48	38.4414		2073.48	51.295		2073.48	45.8435		2073.48	61.179
2075.41	38.508		2075.41	51.2894		2075.41	45.943		2075.41	61.1838
2077.33	38.5635		2077.33	51.2553		2077.33	46.0168		2077.33	61.2154
2079.26	38.6141		2079.26	51.2546		2079.26	46.0659		2079.26	61.288
2081.19	38.6596		2081.19	51.3272		2081.19	46.0839		2081.19	61.3976
2083.12	38.6948		2083.12	51.3872		2083.12	46.1292		2083.12	61.4779
2085.05	38.7206		2085.05	51.4455		2085.05	46.2034		2085.05	61.5059
2086.98	38.7345		2086.98	51.4893		2086.98	46.2446		2086.98	61.5998
2088.91	38.7337		2088.91	51.5049		2088.91	46.2506		2088.91	61.7255
2090.84	38.7182		2090.84	51.4935		2090.84	46.2523		2090.84	61.8274
2092.77	38.6965		2092.77	51.5463		2092.77	46.2208		2092.77	61.8637
2094.69	38.6763		2094.69	51.6363		2094.69	46.1638		2094.69	61.8745
2096.62	38.6644		2096.62	51.7239		2096.62	46.1256		2096.62	61.9031
2098.55	38.6591		2098.55	51.7621		2098.55	46.1461		2098.55	61.9621
2100.48	38.6562		2100.48	51.7566		2100.48	46.2088		2100.48	61.9883
2102.41	38.6543		2102.41	51.7915		2102.41	46.2869		2102.41	61.9712
2104.34	38.6535		2104.34	51.7861		2104.34	46.3091		2104.34	61.9643
2106.27	38.6522		2106.27	51.753		2106.27	46.294		2106.27	61.9276
2108.2	38.6469		2108.2	51.7223		2108.2	46.3314		2108.2	61.8063
2110.12	38.635		2110.12	51.6402		2110.12	46.3867		2110.12	61.6965
2112.05	38.6171		2112.05	51.5959		2112.05	46.4594		2112.05	61.6343
2113.98	38.5933		2113.98	51.586		2113.98	46.5081		2113.98	61.5871
2115.91	38.5633		2115.91	51.5284		2115.91	46.4373		2115.91	61.5932
2117.84	38.5301		2117.84	51.5019		2117.84	46.3321		2117.84	61.5791
2119.77	38.4962		2119.77	51.5175		2119.77	46.3546		2119.77	61.4708
2121.7	38.4632		2121.7	51.4844		2121.7	46.4221		2121.7	61.3031
2123.63	38.4301		2123.63	51.3859		2123.63	46.353		2123.63	61.2074
2125.56	38.3967		2125.56	51.3414		2125.56	46.2466		2125.56	61.2533
2127.48	38.366		2127.48	51.3335		2127.48	46.1984		2127.48	61.2474
2129.41	38.3344		2129.41	51.248		2129.41	46.0965		2129.41	61.2778
2131.34	38.3003		2131.34	51.2117		2131.34	46.0041		2131.34	61.3121
2133.27	38.2651		2133.27	51.1827		2133.27	45.8705		2133.27	61.2121
2135.2	38.2312		2135.2	51.0529		2135.2	45.6177		2135.2	61.0568
2137.13	38.1967		2137.13	50.87		2137.13	45.4045		2137.13	60.8676
2139.06	38.1584		2139.06	50.6769		2139.06	45.1983		2139.06	60.6638
2140.99	38.1165		2140.99	50.5348		2140.99	44.9701		2140.99	60.4319
2142.91	38.0701		2142.91	50.4278		2142.91	44.8262		2142.91	60.2052
2144.84	38.0194		2144.84	50.2968		2144.84	44.7627		2144.84	60.0285
2146.77	37.9682		2146.77	50.0828		2146.77	44.7026		2146.77	59.9251
2148.7	37.9191		2148.7	49.905		2148.7	44.6086		2148.7	59.8074
2150.63	37.8774		2150.63	49.8614		2150.63	44.5563		2150.63	59.7302
2152.56	37.8441		2152.56	49.8316		2152.56	44.5067		2152.56	59.7565
2154.49	37.8181		2154.49	49.8728		2154.49	44.3931		2154.49	59.8386
2156.42	37.7979		2156.42	49.9265		2156.42	44.2572		2156.42	59.9233
2158.35	37.7767		2158.35	49.9629		2158.35	44.1569		2158.35	59.998
2160.27	37.7534		2160.27	49.9826		2160.27	44.0883		2160.27	60.0283
2162.2	37.7309		2162.2	49.9578		2162.2	44.0653		2162.2	59.9683
2164.13	37.7116		2164.13	50.0111		2164.13	44.0343		2164.13	60.0069
2166.06	37.698		2166.06	50.0952		2166.06	44.0208		2166.06	60.2276
2167.99	37.6948		2167.99	50.1694		2167.99	44.0854		2167.99	60.434
2169.92	37.7021		2169.92	50.3115		2169.92	44.1465		2169.92	60.5043
2171.85	37.7176		2171.85	50.406		2171.85	44.1088		2171.85	60.5671
2173.78	37.7411		2173.78	50.3585		2173.78	44.0543		2173.78	60.5005
2175.7	37.7659		2175.7	50.2642		2175.7	44.1964		2175.7	60.3106
2177.63	37.7942		2177.63	50.2038		2177.63	44.3939		2177.63	60.18
2179.56	37.8341		2179.56	50.2348		2179.56	44.4652		2179.56	60.1245
2181.49	37.8881		2181.49	50.313		2181.49	44.5104		2181.49	60.0978
2183.42	37.9497		2183.42	50.3323		2183.42	44.5141		2183.42	60.0748
2185.35	38.0139		2185.35	50.351		2185.35	44.5132		2185.35	60.0868
2187.28	38.0769		2187.28	50.4592		2187.28	44.6136		2187.28	60.1261
2189.21	38.1381		2189.21	50.5664		2189.21	44.729		2189.21	60.1278
2191.13	38.192		2191.13	50.6042		2191.13	44.8463		2191.13	60.0953
2193.06	38.2378		2193.06	50.6809		2193.06	45.0023		2193.06	60.149
2194.99	38.2818		2194.99	50.7267		2194.99	45.0959		2194.99	60.2074
2196.92	38.3242		2196.92	50.7174		2196.92	45.1055		2196.92	60.2095
2198.85	38.3625		2198.85	50.6721		2198.85	45.1188		2198.85	60.2341
2200.78	38.3965		2200.78	50.6348		2200.78	45.122		2200.78	60.261
2202.71	38.4306		2202.71	50.6268		2202.71	45.0448		2202.71	60.2651
2204.64	38.4665		2204.64	50.6465		2204.64	44.9447		2204.64	60.2467
2206.57	38.5008		2206.57	50.6734		2206.57	44.8921		2206.57	60.2723
2208.49	38.528		2208.49	50.6471		2208.49	44.8724		2208.49	60.3275
2210.42	38.5441		2210.42	50.5949		2210.42	44.8701		2210.42	60.3668
2212.35	38.5525		2212.35	50.5351		2212.35	44.9286		2212.35	60.3648
2214.28	38.5549		2214.28	50.4862		2214.28	45.0259		2214.28	60.3084
2216.21	38.551		2216.21	50.5678		2216.21	45.1138		2216.21	60.2499
2218.14	38.5368		2218.14	50.7797		2218.14	45.1712		2218.14	60.2452
2220.07	38.5161		2220.07	50.9912		2220.07	45.2232		2220.07	60.3509
2222	38.4938		2222	51.1223		2222	45.3342		2222	60.5668
2223.92	38.4716		2223.92	51.2805		2223.92	45.5378		2223.92	60.7353
2225.85	38.4447		2225.85	51.4319		2225.85	45.8024		2225.85	60.8848
2227.78	38.4113		2227.78	51.5367		2227.78	45.9617		2227.78	61.0832
2229.71	38.3753		2229.71	51.617		2229.71	46.0526		2229.71	61.2808
2231.64	38.3383		2231.64	51.7448		2231.64	46.1566		2231.64	61.4294
2233.57	38.3024		2233.57	51.9055		2233.57	46.2917		2233.57	61.5705
2235.5	38.2706		2235.5	51.969		2235.5	46.4369		2235.5	61.6687
2237.43	38.2418		2237.43	52.0005		2237.43	46.5955		2237.43	61.675
2239.36	38.2163		2239.36	52.0193		2239.36	46.6992		2239.36	61.7097
2241.28	38.191		2241.28	51.9571		2241.28	46.7039		2241.28	61.8613
2243.21	38.1642		2243.21	51.9007		2243.21	46.6643		2243.21	61.9765
2245.14	38.1355		2245.14	51.8417		2245.14	46.6504		2245.14	62.0398
2247.07	38.1062		2247.07	51.7434		2247.07	46.6734		2247.07	62.0819
2249	38.0843		2249	51.6681		2249	46.7123		2249	62.0893
2250.93	38.0741		2250.93	51.6299		2250.93	46.6913		2250.93	62.0866
2252.86	38.076		2252.86	51.6157		2252.86	46.6399		2252.86	62.0929
2254.79	38.0909		2254.79	51.6599		2254.79	46.6241		2254.79	62.0509
2256.71	38.1175		2256.71	51.671		2256.71	46.6367		2256.71	62.0196
2258.64	38.1514		2258.64	51.624		2258.64	46.6311		2258.64	62.0249
2260.57	38.1856		2260.57	51.5867		2260.57	46.6422		2260.57	62.0381
2262.5	38.2187		2262.5	51.6179		2262.5	46.7143		2262.5	62.0852
2264.43	38.2519		2264.43	51.6487		2264.43	46.8001		2264.43	62.1765
2266.36	38.2859		2266.36	51.6679		2266.36	46.8636		2266.36	62.301
2268.29	38.3162		2268.29	51.7251		2268.29	46.9042		2268.29	62.4666
2270.22	38.3368		2270.22	51.8371		2270.22	46.9225		2270.22	62.6363
2272.15	38.3433		2272.15	51.9565		2272.15	46.9429		2272.15	62.7192
2274.07	38.3342		2274.07	52.0209		2274.07	47.0097		2274.07	62.7226
2276	38.3077		2276	52.0495		2276	47.1009		2276	62.6974
2277.93	38.2633		2277.93	52.0645		2277.93	47.1611		2277.93	62.6715
2279.86	38.202		2279.86	52.1093		2279.86	47.223		2279.86	62.6541
2281.79	38.131		2281.79	52.1719		2281.79	47.2842		2281.79	62.6735
2283.72	38.0518		2283.72	52.2224		2283.72	47.3564		2283.72	62.7108
2285.65	37.9575		2285.65	52.2475		2285.65	47.4111		2285.65	62.7195
2287.58	37.8414		2287.58	52.2906		2287.58	47.4228		2287.58	62.7359
2289.5	37.6985		2289.5	52.3797		2289.5	47.3811		2289.5	62.7415
2291.43	37.5287		2291.43	52.4674		2291.43	47.3443		2291.43	62.7263
2293.36	37.3329		2293.36	52.4868		2293.36	47.3377		2293.36	62.7138
2295.29	37.1146		2295.29	52.426		2295.29	47.3722		2295.29	62.704
2297.22	36.8819		2297.22	52.3824		2297.22	47.4118		2297.22	62.6653
2299.15	36.6399		2299.15	52.3756		2299.15	47.4158		2299.15	62.6531
2301.08	36.3932		2301.08	52.3846		2301.08	47.371		2301.08	62.6886
2303.01	36.1424		2303.01	52.3906		2303.01	47.3432		2303.01	62.7322
2304.94	35.8884		2304.94	52.3965		2304.94	47.353		2304.94	62.7615
2306.86	35.6327		2306.86	52.4292		2306.86	47.3753		2306.86	62.8166
2308.79	35.3749		2308.79	52.4873		2308.79	47.3805		2308.79	62.9019
2310.72	35.1138		2310.72	52.5156		2310.72	47.3909		2310.72	62.9651
2312.65	34.8495		2312.65	52.5038		2312.65	47.4274		2312.65	62.9766
2314.58	34.5817		2314.58	52.4962		2314.58	47.4692		2314.58	62.9512
2316.51	34.31		2316.51	52.5132		2316.51	47.5103		2316.51	62.9411
2318.44	34.0305		2318.44	52.536		2318.44	47.5226		2318.44	62.9502
2320.37	33.7362		2320.37	52.5271		2320.37	47.5093		2320.37	62.9506
2322.29	33.4217		2322.29	52.5121		2322.29	47.4914		2322.29	62.9316
2324.22	33.086		2324.22	52.5011		2324.22	47.4635		2324.22	62.9234
2326.15	32.7351		2326.15	52.4802		2326.15	47.4367		2326.15	62.9331
2328.08	32.3768		2328.08	52.451		2328.08	47.446		2328.08	62.9159
2330.01	32.0192		2330.01	52.398		2330.01	47.4745		2330.01	62.8718
2331.94	31.6722		2331.94	52.3312		2331.94	47.4895		2331.94	62.844
2333.87	31.344		2333.87	52.2989		2333.87	47.458		2333.87	62.846
2335.8	31.0438		2335.8	52.3035		2335.8	47.4325		2335.8	62.8631
2337.72	30.7788		2337.72	52.293		2337.72	47.4112		2337.72	62.8507
2339.65	30.5552		2339.65	52.2337		2339.65	47.362		2339.65	62.8345
2341.58	30.3782		2341.58	52.1878		2341.58	47.2981		2341.58	62.8304
2343.51	30.2483		2343.51	52.1672		2343.51	47.2305		2343.51	62.8099
2345.44	30.1674		2345.44	52.147		2345.44	47.1551		2345.44	62.7389
2347.37	30.1399		2347.37	52.1051		2347.37	47.0734		2347.37	62.6178
2349.3	30.1667		2349.3	52.0221		2349.3	46.9802		2349.3	62.5169
2351.23	30.2467		2351.23	51.956		2351.23	46.9085		2351.23	62.4469
2353.16	30.3765		2353.16	51.913		2353.16	46.8575		2353.16	62.3646
2355.08	30.5504		2355.08	51.8695		2355.08	46.8023		2355.08	62.2966
2357.01	30.7629		2357.01	51.8343		2357.01	46.7744		2357.01	62.2673
2358.94	31.0101		2358.94	51.8101		2358.94	46.7742		2358.94	62.2621
2360.87	31.2882		2360.87	51.8075		2360.87	46.8006		2360.87	62.2559
2362.8	31.5903		2362.8	51.8119		2362.8	46.8509		2362.8	62.246
2364.73	31.9115		2364.73	51.8106		2364.73	46.9089		2364.73	62.237
2366.66	32.2504		2366.66	51.8386		2366.66	46.9627		2366.66	62.2493
2368.59	32.6047		2368.59	51.8959		2368.59	47.0028		2368.59	62.2913
2370.51	32.9707		2370.51	51.9927		2370.51	47.0505		2370.51	62.3543
2372.44	33.3432		2372.44	52.1153		2372.44	47.1121		2372.44	62.4698
2374.37	33.7165		2374.37	52.1978		2374.37	47.1976		2374.37	62.6252
2376.3	34.0855		2376.3	52.238		2376.3	47.3279		2376.3	62.7812
2378.23	34.4505		2378.23	52.2722		2378.23	47.4637		2378.23	62.9168
2380.16	34.8179		2380.16	52.3459		2380.16	47.5645		2380.16	63.0305
2382.09	35.1917		2382.09	52.4347		2382.09	47.6421		2382.09	63.1398
2384.02	35.5718		2384.02	52.4926		2384.02	47.7017		2384.02	63.1973
2385.95	35.9554		2385.95	52.5125		2385.95	47.7654		2385.95	63.22
2387.87	36.3377		2387.87	52.5476		2387.87	47.8099		2387.87	63.2046
2389.8	36.7138		2389.8	52.5924		2389.8	47.8377		2389.8	63.1784
2391.73	37.0787		2391.73	52.6118		2391.73	47.8563		2391.73	63.1827
2393.66	37.4259		2393.66	52.6339		2393.66	47.8548		2393.66	63.1896
2395.59	37.7484		2395.59	52.6636		2395.59	47.8472		2395.59	63.1851
2397.52	38.0371		2397.52	52.6833		2397.52	47.8629		2397.52	63.2
2399.45	38.287		2399.45	52.695		2399.45	47.8581		2399.45	63.214
2401.38	38.4984		2401.38	52.7116		2401.38	47.86		2401.38	63.2095
2403.3	38.6701		2403.3	52.7315		2403.3	47.8677		2403.3	63.1805
2405.23	38.7989		2405.23	52.7436		2405.23	47.8717		2405.23	63.1621
2407.16	38.8827		2407.16	52.7446		2407.16	47.8744		2407.16	63.1668
2409.09	38.9218		2409.09	52.7484		2409.09	47.8614		2409.09	63.1863
2411.02	38.9223		2411.02	52.7472		2411.02	47.8682		2411.02	63.1986
2412.95	38.8957		2412.95	52.7259		2412.95	47.8798		2412.95	63.2033
2414.88	38.8526		2414.88	52.6942		2414.88	47.8677		2414.88	63.2219
2416.81	38.8002		2416.81	52.6871		2416.81	47.8442		2416.81	63.2483
2418.74	38.7438		2418.74	52.6988		2418.74	47.8227		2418.74	63.283
2420.66	38.6884		2420.66	52.7089		2420.66	47.8238		2420.66	63.3085
2422.59	38.6371		2422.59	52.6925		2422.59	47.8468		2422.59	63.3057
2424.52	38.5924		2424.52	52.6623		2424.52	47.8695		2424.52	63.2898
2426.45	38.5552		2426.45	52.6549		2426.45	47.886		2426.45	63.2831
2428.38	38.5262		2428.38	52.6533		2428.38	47.9014		2428.38	63.2885
2430.31	38.5051		2430.31	52.649		2430.31	47.9149		2430.31	63.297
2432.24	38.4888		2432.24	52.6574		2432.24	47.9107		2432.24	63.3129
2434.17	38.4783		2434.17	52.6709		2434.17	47.8834		2434.17	63.3303
2436.09	38.476		2436.09	52.6715		2436.09	47.8668		2436.09	63.3362
2438.02	38.4795		2438.02	52.6477		2438.02	47.8915		2438.02	63.3323
2439.95	38.4858		2439.95	52.6331		2439.95	47.9183		2439.95	63.3328
2441.88	38.4918		2441.88	52.6363		2441.88	47.93		2441.88	63.3349
2443.81	38.4969		2443.81	52.628		2443.81	47.9254		2443.81	63.3134
2445.74	38.501		2445.74	52.6196		2445.74	47.9233		2445.74	63.2865
2447.67	38.5048		2447.67	52.6339		2447.67	47.9396		2447.67	63.2863
2449.6	38.5081		2449.6	52.6483		2449.6	47.9433		2449.6	63.2802
2451.53	38.5088		2451.53	52.6382		2451.53	47.9446		2451.53	63.2648
2453.45	38.5079		2453.45	52.6207		2453.45	47.9505		2453.45	63.2484
2455.38	38.508		2455.38	52.6331		2455.38	47.9586		2455.38	63.2255
2457.31	38.5092		2457.31	52.629		2457.31	47.9528		2457.31	63.2146
2459.24	38.5104		2459.24	52.6008		2459.24	47.943		2459.24	63.2123
2461.17	38.513		2461.17	52.5921		2461.17	47.9383		2461.17	63.2069
2463.1	38.517		2463.1	52.5989		2463.1	47.9071		2463.1	63.1795
2465.03	38.5213		2465.03	52.6058		2465.03	47.8602		2465.03	63.1558
2466.96	38.5252		2466.96	52.6138		2466.96	47.8328		2466.96	63.1708
2468.88	38.5281		2468.88	52.6148		2468.88	47.842		2468.88	63.207
2470.81	38.5299		2470.81	52.6068		2470.81	47.8828		2470.81	63.2369
2472.74	38.5295		2472.74	52.5949		2472.74	47.9005		2472.74	63.2816
2474.67	38.5271		2474.67	52.5623		2474.67	47.8983		2474.67	63.3167
2476.6	38.5224		2476.6	52.5362		2476.6	47.912		2476.6	63.3188
2478.53	38.5155		2478.53	52.531		2478.53	47.9347		2478.53	63.3019
2480.46	38.5074		2480.46	52.5264		2480.46	47.9364		2480.46	63.3168
2482.39	38.4992		2482.39	52.5177		2482.39	47.9158		2482.39	63.3455
2484.32	38.4904		2484.32	52.5313		2484.32	47.9163		2484.32	63.3634
2486.24	38.4806		2486.24	52.5673		2486.24	47.9501		2486.24	63.3506
2488.17	38.4721		2488.17	52.5925		2488.17	47.9829		2488.17	63.3282
2490.1	38.4672		2490.1	52.6058		2490.1	48.0035		2490.1	63.3342
2492.03	38.4652		2492.03	52.6331		2492.03	48.0062		2492.03	63.3482
2493.96	38.464		2493.96	52.6675		2493.96	47.9949		2493.96	63.366
2495.89	38.4623		2495.89	52.6839		2495.89	47.9977		2495.89	63.3666
2497.82	38.4616		2497.82	52.6841		2497.82	47.9987		2497.82	63.3384
2499.75	38.4637		2499.75	52.6798		2499.75	47.9579		2499.75	63.3233
2501.67	38.468		2501.67	52.6716		2501.67	47.8912		2501.67	63.3146
2503.6	38.473		2503.6	52.6521		2503.6	47.8646		2503.6	63.2761
2505.53	38.4802		2505.53	52.6198		2505.53	47.8613		2505.53	63.2114
2507.46	38.4891		2507.46	52.567		2507.46	47.8268		2507.46	63.1977
2509.39	38.5003		2509.39	52.5221		2509.39	47.7927		2509.39	63.2354
2511.32	38.514		2511.32	52.5017		2511.32	47.7573		2511.32	63.2669
2513.25	38.5294		2513.25	52.4762		2513.25	47.7194		2513.25	63.2726
2515.18	38.5479		2515.18	52.4494		2515.18	47.7135		2515.18	63.2528
2517.1	38.5693		2517.1	52.4087		2517.1	47.7281		2517.1	63.2042
2519.03	38.5917		2519.03	52.3834		2519.03	47.7407		2519.03	63.1551
2520.96	38.6142		2520.96	52.4146		2520.96	47.7297		2520.96	63.1151
2522.89	38.6364		2522.89	52.4676		2522.89	47.6824		2522.89	63.0818
2524.82	38.6575		2524.82	52.5001		2524.82	47.6451		2524.82	63.0214
2526.75	38.6745		2526.75	52.5092		2526.75	47.6357		2526.75	62.9503
2528.68	38.6856		2528.68	52.5033		2528.68	47.6267		2528.68	62.8877
2530.61	38.6918		2530.61	52.5107		2530.61	47.6034		2530.61	62.8583
2532.54	38.697		2532.54	52.5237		2532.54	47.5812		2532.54	62.8432
2534.46	38.702		2534.46	52.5184		2534.46	47.5908		2534.46	62.8104
2536.39	38.7059		2536.39	52.4889		2536.39	47.5939		2536.39	62.7956
2538.32	38.7085		2538.32	52.4806		2538.32	47.5883		2538.32	62.8084
2540.25	38.7101		2540.25	52.514		2540.25	47.6134		2540.25	62.8122
2542.18	38.7109		2542.18	52.5226		2542.18	47.6377		2542.18	62.8248
2544.11	38.7117		2544.11	52.5205		2544.11	47.6317		2544.11	62.8598
2546.04	38.712		2546.04	52.53		2546.04	47.6248		2546.04	62.9041
2547.97	38.7117		2547.97	52.5535		2547.97	47.6247		2547.97	62.9354
2549.89	38.7119		2549.89	52.5575		2549.89	47.6242		2549.89	62.979
2551.82	38.7115		2551.82	52.5448		2551.82	47.6373		2551.82	63.0209
2553.75	38.7092		2553.75	52.5407		2553.75	47.6805		2553.75	63.0617
2555.68	38.7053		2555.68	52.5573		2555.68	47.6985		2555.68	63.0813
2557.61	38.7001		2557.61	52.5831		2557.61	47.6855		2557.61	63.0789
2559.54	38.6938		2559.54	52.6033		2559.54	47.7002		2559.54	63.0803
2561.47	38.6862		2561.47	52.5961		2561.47	47.7188		2561.47	63.0923
2563.4	38.6785		2563.4	52.5758		2563.4	47.7285		2563.4	63.0955
2565.33	38.6716		2565.33	52.5618		2565.33	47.7468		2565.33	63.077
2567.25	38.6661		2567.25	52.5433		2567.25	47.742		2567.25	63.0366
2569.18	38.6624		2569.18	52.5403		2569.18	47.698		2569.18	63.0011
2571.11	38.6599		2571.11	52.5357		2571.11	47.6243		2571.11	62.9717
2573.04	38.6574		2573.04	52.4961		2573.04	47.5545		2573.04	62.9172
2574.97	38.655		2574.97	52.4493		2574.97	47.5304		2574.97	62.8439
2576.9	38.6531		2576.9	52.4375		2576.9	47.5309		2576.9	62.7881
2578.83	38.6528		2578.83	52.4305		2578.83	47.5142		2578.83	62.7816
2580.76	38.6538		2580.76	52.4201		2580.76	47.4793		2580.76	62.801
2582.68	38.6562		2582.68	52.43		2582.68	47.467		2582.68	62.8091
2584.61	38.6605		2584.61	52.4263		2584.61	47.486		2584.61	62.8279
2586.54	38.6675		2586.54	52.4009		2586.54	47.4843		2586.54	62.8691
2588.47	38.6767		2588.47	52.3776		2588.47	47.497		2588.47	62.8955
2590.4	38.6871		2590.4	52.3925		2590.4	47.5388		2590.4	62.8798
2592.33	38.6991		2592.33	52.4299		2592.33	47.5595		2592.33	62.8768
2594.26	38.7128		2594.26	52.4719		2594.26	47.5529		2594.26	62.908
2596.19	38.7273		2596.19	52.5026		2596.19	47.5825		2596.19	62.9536
2598.12	38.7421		2598.12	52.5388		2598.12	47.6382		2598.12	62.9728
2600.04	38.7567		2600.04	52.586		2600.04	47.6766		2600.04	63.0048
2601.97	38.7701		2601.97	52.6423		2601.97	47.6992		2601.97	63.0559
2603.9	38.7811		2603.9	52.7104		2603.9	47.723		2603.9	63.1082
2605.83	38.7877		2605.83	52.7564		2605.83	47.7349		2605.83	63.1448
2607.76	38.7891		2607.76	52.7772		2607.76	47.7476		2607.76	63.1436
2609.69	38.7867		2609.69	52.7803		2609.69	47.7797		2609.69	63.121
2611.62	38.7814		2611.62	52.75		2611.62	47.8007		2611.62	63.1018
2613.55	38.7739		2613.55	52.7152		2613.55	47.7992		2613.55	63.0763
2615.47	38.7648		2615.47	52.7079		2615.47	47.7875		2615.47	63.0477
2617.4	38.7558		2617.4	52.7022		2617.4	47.7456		2617.4	63.0315
2619.33	38.7493		2619.33	52.6969		2619.33	47.6885		2619.33	63.0082
2621.26	38.7457		2621.26	52.6724		2621.26	47.6472		2621.26	62.9896
2623.19	38.743		2623.19	52.6216		2623.19	47.6382		2623.19	62.9777
2625.12	38.7404		2625.12	52.5837		2625.12	47.6475		2625.12	62.9633
2627.05	38.7396		2627.05	52.5793		2627.05	47.6437		2627.05	62.9421
2628.98	38.7412		2628.98	52.5905		2628.98	47.6323		2628.98	62.9293
2630.91	38.7442		2630.91	52.5969		2630.91	47.6088		2630.91	62.9228
2632.83	38.7488		2632.83	52.6113		2632.83	47.6026		2632.83	62.9059
2634.76	38.7546		2634.76	52.6235		2634.76	47.6123		2634.76	62.8858
2636.69	38.7604		2636.69	52.621		2636.69	47.601		2636.69	62.8615
2638.62	38.7656		2638.62	52.6207		2638.62	47.5839		2638.62	62.8435
2640.55	38.7693		2640.55	52.6317		2640.55	47.5698		2640.55	62.8384
2642.48	38.7718		2642.48	52.6451		2642.48	47.555		2642.48	62.8325
2644.41	38.7744		2644.41	52.6343		2644.41	47.5491		2644.41	62.8001
2646.34	38.7775		2646.34	52.6127		2646.34	47.5656		2646.34	62.7565
2648.26	38.7811		2648.26	52.5934		2648.26	47.5767		2648.26	62.7194
2650.19	38.7857		2650.19	52.5691		2650.19	47.5819		2650.19	62.6903
2652.12	38.7932		2652.12	52.5519		2652.12	47.5848		2652.12	62.6645
2654.05	38.8034		2654.05	52.5468		2654.05	47.5793		2654.05	62.647
2655.98	38.815		2655.98	52.5421		2655.98	47.5739		2655.98	62.6349
2657.91	38.8276		2657.91	52.5301		2657.91	47.5684		2657.91	62.6147
2659.84	38.8411		2659.84	52.513		2659.84	47.5653		2659.84	62.5829
2661.77	38.856		2661.77	52.5075		2661.77	47.5563		2661.77	62.5413
2663.69	38.8725		2663.69	52.5196		2663.69	47.53		2663.69	62.51
2665.62	38.8897		2665.62	52.5391		2665.62	47.4911		2665.62	62.4926
2667.55	38.9077		2667.55	52.5524		2667.55	47.4528		2667.55	62.4769
2669.48	38.9254		2669.48	52.5575		2669.48	47.4278		2669.48	62.4619
2671.41	38.9413		2671.41	52.5515		2671.41	47.4135		2671.41	62.4509
2673.34	38.9556		2673.34	52.5308		2673.34	47.404		2673.34	62.4472
2675.27	38.9678		2675.27	52.512		2675.27	47.3885		2675.27	62.4442
2677.2	38.9779		2677.2	52.5121		2677.2	47.3775		2677.2	62.4365
2679.13	38.9862		2679.13	52.5164		2679.13	47.3685		2679.13	62.4215
2681.05	38.9932		2681.05	52.512		2681.05	47.3468		2681.05	62.4135
2682.98	38.9995		2682.98	52.5114		2682.98	47.3295		2682.98	62.4036
2684.91	39.0053		2684.91	52.5178		2684.91	47.3205		2684.91	62.3881
2686.84	39.0104		2686.84	52.5234		2686.84	47.3011		2686.84	62.3793
2688.77	39.0138		2688.77	52.5241		2688.77	47.2808		2688.77	62.3841
2690.7	39.0149		2690.7	52.5216		2690.7	47.2744		2690.7	62.3981
2692.63	39.0134		2692.63	52.5169		2692.63	47.2796		2692.63	62.4114
2694.56	39.0112		2694.56	52.5215		2694.56	47.2913		2694.56	62.4159
2696.48	39.0103		2696.48	52.5349		2696.48	47.3011		2696.48	62.4142
2698.41	39.0115		2698.41	52.5403		2698.41	47.3002		2698.41	62.4034
2700.34	39.014		2700.34	52.5482		2700.34	47.299		2700.34	62.3824
2702.27	39.0171		2702.27	52.5476		2702.27	47.2933		2702.27	62.3538
2704.2	39.0206		2704.2	52.5304		2704.2	47.2748		2704.2	62.3198
2706.13	39.025		2706.13	52.5094		2706.13	47.2494		2706.13	62.2823
2708.06	39.0299		2708.06	52.475		2708.06	47.221		2708.06	62.2365
2709.99	39.0349		2709.99	52.4285		2709.99	47.1974		2709.99	62.1733
2711.92	39.0407		2711.92	52.3821		2711.92	47.1716		2711.92	62.1121
2713.84	39.0477		2713.84	52.3464		2713.84	47.1413		2713.84	62.0659
2715.77	39.0563		2715.77	52.3122		2715.77	47.1047		2715.77	62.0268
2717.7	39.0656		2717.7	52.2814		2717.7	47.0663		2717.7	61.9979
2719.63	39.0737		2719.63	52.2704		2719.63	47.0334		2719.63	61.9644
2721.56	39.08		2721.56	52.2634		2721.56	47.0043		2721.56	61.9167
2723.49	39.0836		2723.49	52.2385		2723.49	46.9701		2723.49	61.8873
2725.42	39.0849		2725.42	52.2091		2725.42	46.9399		2725.42	61.8676
2727.35	39.0858		2727.35	52.1853		2727.35	46.9214		2727.35	61.8497
2729.27	39.0879		2729.27	52.1682		2729.27	46.8915		2729.27	61.8346
2731.2	39.092		2731.2	52.1745		2731.2	46.847		2731.2	61.8128
2733.13	39.0986		2733.13	52.198		2733.13	46.8151		2733.13	61.7892
2735.06	39.107		2735.06	52.2157		2735.06	46.7947		2735.06	61.7653
2736.99	39.1172		2736.99	52.2179		2736.99	46.7672		2736.99	61.7343
2738.92	39.1299		2738.92	52.2184		2738.92	46.7282		2738.92	61.6878
2740.85	39.1449		2740.85	52.2104		2740.85	46.6743		2740.85	61.6275
2742.78	39.161		2742.78	52.1796		2742.78	46.6028		2742.78	61.5377
2744.71	39.1775		2744.71	52.1292		2744.71	46.5187		2744.71	61.4173
2746.63	39.1941		2746.63	52.0507		2746.63	46.4251		2746.63	61.2883
2748.56	39.2107		2748.56	51.9433		2748.56	46.3239		2748.56	61.1493
2750.49	39.2274		2750.49	51.8227		2750.49	46.2223		2750.49	60.9981
2752.42	39.2433		2752.42	51.7034		2752.42	46.1249		2752.42	60.8509
2754.35	39.2576		2754.35	51.588		2754.35	46.0295		2754.35	60.7368
2756.28	39.2703		2756.28	51.4968		2756.28	45.9474		2756.28	60.639
2758.21	39.2811		2758.21	51.4224		2758.21	45.8754		2758.21	60.5415
2760.14	39.2908		2760.14	51.3435		2760.14	45.7987		2760.14	60.4512
2762.06	39.3001		2762.06	51.2693		2762.06	45.7237		2762.06	60.3578
2763.99	39.3083		2763.99	51.2133		2763.99	45.6508		2763.99	60.2569
2765.92	39.3158		2765.92	51.1686		2765.92	45.5808		2765.92	60.1707
2767.85	39.3239		2767.85	51.1356		2767.85	45.5241		2767.85	60.1014
2769.78	39.3319		2769.78	51.1267		2769.78	45.4935		2769.78	60.0555
2771.71	39.3383		2771.71	51.1342		2771.71	45.4832		2771.71	60.0158
2773.64	39.3426		2773.64	51.1467		2773.64	45.478		2773.64	59.9766
2775.57	39.345		2775.57	51.1688		2775.57	45.4784		2775.57	59.9626
2777.5	39.3457		2777.5	51.2084		2777.5	45.4886		2777.5	59.9768
2779.42	39.3447		2779.42	51.2567		2779.42	45.5101		2779.42	60.0237
2781.35	39.3436		2781.35	51.2964		2781.35	45.5515		2781.35	60.0701
2783.28	39.3439		2783.28	51.3285		2783.28	45.6105		2783.28	60.0971
2785.21	39.3454		2785.21	51.3614		2785.21	45.6561		2785.21	60.1203
2787.14	39.3474		2787.14	51.4045		2787.14	45.6765		2787.14	60.1569
2789.07	39.3494		2789.07	51.4583		2789.07	45.6936		2789.07	60.1992
2791	39.3522		2791	51.5125		2791	45.7062		2791	60.2314
2792.93	39.3556		2792.93	51.571		2792.93	45.6997		2792.93	60.2694
2794.85	39.3585		2794.85	51.6406		2794.85	45.6706		2794.85	60.303
2796.78	39.3599		2796.78	51.689		2796.78	45.6365		2796.78	60.3039
2798.71	39.3593		2798.71	51.7		2798.71	45.6075		2798.71	60.2773
2800.64	39.3571		2800.64	51.6741		2800.64	45.5666		2800.64	60.2397
2802.57	39.3538		2802.57	51.6356		2802.57	45.5056		2802.57	60.1762
2804.5	39.3484		2804.5	51.5892		2804.5	45.4397		2804.5	60.0849
2806.43	39.3403		2806.43	51.5313		2806.43	45.3669		2806.43	59.9755
2808.36	39.3312		2808.36	51.4693		2808.36	45.2739		2808.36	59.878
2810.28	39.3238		2810.28	51.4329		2810.28	45.1862		2810.28	59.788
2812.21	39.3192		2812.21	51.3987		2812.21	45.1216		2812.21	59.6896
2814.14	39.3183		2814.14	51.353		2814.14	45.0666		2814.14	59.5841
2816.07	39.323		2816.07	51.3254		2816.07	45.0225		2816.07	59.5078
2818	39.3321		2818	51.3197		2818	44.9892		2818	59.4648
2819.93	39.3445		2819.93	51.3244		2819.93	44.9623		2819.93	59.4339
2821.86	39.3603		2821.86	51.3575		2821.86	44.9181		2821.86	59.4315
2823.79	39.3784		2823.79	51.4334		2823.79	44.8278		2823.79	59.4395
2825.72	39.3991		2825.72	51.5302		2825.72	44.6713		2825.72	59.4376
2827.64	39.4228		2827.64	51.5922		2827.64	44.3991		2827.64	59.4201
2829.57	39.4465		2829.57	51.5911		2829.57	43.9503		2829.57	59.3607
2831.5	39.468		2831.5	51.4873		2831.5	43.3074		2831.5	59.1782
2833.43	39.4883		2833.43	51.2251		2833.43	42.5073		2833.43	58.8137
2835.36	39.5084		2835.36	50.7338		2835.36	41.5789		2835.36	58.2651
2837.29	39.5284		2837.29	50.0177		2837.29	40.5839		2837.29	57.5298
2839.22	39.5475		2839.22	49.1508		2839.22	39.6103		2839.22	56.6677
2841.15	39.5661		2841.15	48.2342		2841.15	38.6888		2841.15	55.7916
2843.07	39.5857		2843.07	47.3221		2843.07	37.8403		2843.07	54.9628
2845	39.6068		2845	46.4705		2845	37.0906		2845	54.221
2846.93	39.6282		2846.93	45.7434		2846.93	36.4631		2846.93	53.6
2848.86	39.6499		2848.86	45.1928		2848.86	35.9544		2848.86	53.1119
2850.79	39.6724		2850.79	44.8081		2850.79	35.5681		2850.79	52.771
2852.72	39.6939		2852.72	44.605		2852.72	35.3333		2852.72	52.5698
2854.65	39.7146		2854.65	44.6178		2854.65	35.2704		2854.65	52.5228
2856.58	39.7353		2856.58	44.8392		2856.58	35.3745		2856.58	52.6329
2858.51	39.7561		2858.51	45.2453		2858.51	35.6328		2858.51	52.9015
2860.43	39.7775		2860.43	45.8318		2860.43	36.062		2860.43	53.3062
2862.36	39.7991		2862.36	46.5664		2862.36	36.6553		2862.36	53.8331
2864.29	39.8198		2864.29	47.3738		2864.29	37.3675		2864.29	54.4923
2866.22	39.8385		2866.22	48.1913		2866.22	38.1576		2866.22	55.236
2868.15	39.855		2868.15	48.9791		2868.15	38.9905		2868.15	55.9722
2870.08	39.8675		2870.08	49.6274		2870.08	39.8134		2870.08	56.629
2872.01	39.8739		2872.01	50.0645		2872.01	40.5858		2872.01	57.1739
2873.94	39.8729		2873.94	50.3072		2873.94	41.2511		2873.94	57.5433
2875.86	39.8661		2875.86	50.3932		2875.86	41.7209		2875.86	57.7265
2877.79	39.8536		2877.79	50.3653		2877.79	41.9643		2877.79	57.7478
2879.72	39.8338		2879.72	50.2868		2879.72	42.0241		2879.72	57.6342
2881.65	39.8056		2881.65	50.1655		2881.65	41.9469		2881.65	57.4574
2883.58	39.7697		2883.58	49.9988		2883.58	41.7891		2883.58	57.294
2885.51	39.7277		2885.51	49.8172		2885.51	41.5785		2885.51	57.1412
2887.44	39.6807		2887.44	49.6469		2887.44	41.3677		2887.44	56.964
2889.37	39.6311		2889.37	49.451		2889.37	41.1684		2889.37	56.7733
2891.3	39.5823		2891.3	49.2286		2891.3	40.9498		2891.3	56.6113
2893.22	39.5347		2893.22	49.0231		2893.22	40.6848		2893.22	56.4685
2895.15	39.4894		2895.15	48.8089		2895.15	40.3364		2895.15	56.3113
2897.08	39.4493		2897.08	48.5384		2897.08	39.8873		2897.08	56.1143
2899.01	39.4152		2899.01	48.2179		2899.01	39.308		2899.01	55.8554
2900.94	39.3823		2900.94	47.8235		2900.94	38.6165		2900.94	55.5148
2902.87	39.3477		2902.87	47.3019		2902.87	37.8377		2902.87	55.0451
2904.8	39.3118		2904.8	46.6505		2904.8	36.9829		2904.8	54.4612
2906.73	39.2754		2906.73	45.8938		2906.73	36.0675		2906.73	53.8289
2908.65	39.2406		2908.65	45.0448		2908.65	35.1722		2908.65	53.1271
2910.58	39.2107		2910.58	44.1553		2910.58	34.3904		2910.58	52.3542
2912.51	39.1866		2912.51	43.2889		2912.51	33.7049		2912.51	51.5845
2914.44	39.168		2914.44	42.4899		2914.44	33.1026		2914.44	50.9165
2916.37	39.156		2916.37	41.8351		2916.37	32.6124		2916.37	50.3504
2918.3	39.1498		2918.3	41.3662		2918.3	32.257		2918.3	49.8957
2920.23	39.1499		2920.23	41.0722		2920.23	32.0675		2920.23	49.5972
2922.16	39.1582		2922.16	41.0069		2922.16	32.0404		2922.16	49.4479
2924.09	39.1758		2924.09	41.2254		2924.09	32.1483		2924.09	49.4887
2926.01	39.2025		2926.01	41.7034		2926.01	32.4106		2926.01	49.7027
2927.94	39.2373		2927.94	42.3768		2927.94	32.8587		2927.94	50.0542
2929.87	39.281		2929.87	43.2316		2929.87	33.4511		2929.87	50.5527
2931.8	39.3326		2931.8	44.26		2931.8	34.1473		2931.8	51.2119
2933.73	39.3881		2933.73	45.3529		2933.73	34.9647		2933.73	52.0048
2935.66	39.4442		2935.66	46.4231		2935.66	35.8782		2935.66	52.8312
2937.59	39.502		2937.59	47.4226		2937.59	36.8355		2937.59	53.6469
2939.52	39.5634		2939.52	48.2895		2939.52	37.7933		2939.52	54.4177
2941.44	39.6283		2941.44	48.9768		2941.44	38.7256		2941.44	55.0725
2943.37	39.6985		2943.37	49.4723		2943.37	39.5838		2943.37	55.5717
2945.3	39.7741		2945.3	49.8212		2945.3	40.3256		2945.3	55.9309
2947.23	39.8532		2947.23	50.0561		2947.23	40.9464		2947.23	56.2039
2949.16	39.934		2949.16	50.1759		2949.16	41.4314		2949.16	56.3961
2951.09	40.0142		2951.09	50.2126		2951.09	41.8019		2951.09	56.4703
2953.02	40.0911		2953.02	50.2506		2953.02	42.0634		2953.02	56.4785
2954.95	40.1636		2954.95	50.3102		2954.95	42.2363		2954.95	56.4769
2956.87	40.2316		2956.87	50.3402		2956.87	42.3585		2956.87	56.4913
2958.8	40.2945		2958.8	50.3521		2958.8	42.5049		2958.8	56.4908
2960.73	40.3524		2960.73	50.4065		2960.73	42.6522		2960.73	56.4954
2962.66	40.4064		2962.66	50.4703		2962.66	42.7643		2962.66	56.5468
2964.59	40.4578		2964.59	50.5287		2964.59	42.8964		2964.59	56.5868
2966.52	40.5046		2966.52	50.5966		2966.52	43.0483		2966.52	56.65
2968.45	40.5454		2968.45	50.6942		2968.45	43.2017		2968.45	56.7428
2970.38	40.5809		2970.38	50.835		2970.38	43.3707		2970.38	56.8777
2972.31	40.6101		2972.31	51.0033		2972.31	43.5429		2972.31	57.0396
2974.23	40.6326		2974.23	51.167		2974.23	43.7394		2974.23	57.2044
2976.16	40.6478		2976.16	51.3238		2976.16	43.9432		2976.16	57.3954
2978.09	40.6551		2978.09	51.4868		2978.09	44.1223		2978.09	57.5986
2980.02	40.653		2980.02	51.6411		2980.02	44.2765		2980.02	57.7745
2981.95	40.6399		2981.95	51.7502		2981.95	44.4267		2981.95	57.9237
2983.88	40.6163		2983.88	51.8517		2983.88	44.5991		2983.88	58.0458
2985.81	40.5835		2985.81	51.9638		2985.81	44.7641		2985.81	58.1807
2987.74	40.5415		2987.74	52.0799		2987.74	44.9041		2987.74	58.3456
2989.66	40.4891		2989.66	52.2142		2989.66	45.0532		2989.66	58.5268
2991.59	40.4296		2991.59	52.3679		2991.59	45.2181		2991.59	58.6744
2993.52	40.3682		2993.52	52.4962		2993.52	45.3649		2993.52	58.7825
2995.45	40.31		2995.45	52.6004		2995.45	45.4928		2995.45	58.8857
2997.38	40.2575		2997.38	52.716		2997.38	45.6186		2997.38	58.9618
2999.31	40.213		2999.31	52.8151		2999.31	45.736		2999.31	58.9995
3001.24	40.1752		3001.24	52.8825		3001.24	45.8411		3001.24	59.0069
3003.17	40.1437		3003.17	52.9561		3003.17	45.9506		3003.17	59.0333
3005.1	40.1183		3005.1	53.0425		3005.1	46.0747		3005.1	59.0913
3007.02	40.0966		3007.02	53.1393		3007.02	46.2192		3007.02	59.1797
3008.95	40.0776		3008.95	53.2608		3008.95	46.3642		3008.95	59.3197
3010.88	40.0616		3010.88	53.3903		3010.88	46.4767		3010.88	59.5074
3012.81	40.0504		3012.81	53.5178		3012.81	46.5875		3012.81	59.6787
3014.74	40.0435		3014.74	53.6417		3014.74	46.7045		3014.74	59.8029
3016.67	40.0391		3016.67	53.7302		3016.67	46.7618		3016.67	59.8916
3018.6	40.0376		3018.6	53.7635		3018.6	46.7737		3018.6	59.9566
3020.53	40.0395		3020.53	53.7524		3020.53	46.7832		3020.53	59.9488
3022.45	40.0424		3022.45	53.7083		3022.45	46.7773		3022.45	59.873
3024.38	40.0475		3024.38	53.651		3024.38	46.7281		3024.38	59.7977
3026.31	40.0587		3026.31	53.6033		3026.31	46.6187		3026.31	59.7083
3028.24	40.0785		3028.24	53.5361		3028.24	46.4893		3028.24	59.5987
3030.17	40.1083		3030.17	53.4417		3030.17	46.3591		3030.17	59.474
3032.1	40.1481		3032.1	53.3399		3032.1	46.2311		3032.1	59.3134
3034.03	40.1969		3034.03	53.2468		3034.03	46.1239		3034.03	59.1226
3035.96	40.2535		3035.96	53.1535		3035.96	46.0115		3035.96	58.9566
3037.89	40.3173		3037.89	53.0543		3037.89	45.9004		3037.89	58.8315
3039.81	40.3855		3039.81	52.9947		3039.81	45.7973		3039.81	58.6836
3041.74	40.4559		3041.74	52.9555		3041.74	45.6796		3041.74	58.5536
3043.67	40.5285		3043.67	52.928		3043.67	45.5538		3043.67	58.4886
3045.6	40.6054		3045.6	52.9206		3045.6	45.4348		3045.6	58.4608
3047.53	40.688		3047.53	52.9364		3047.53	45.3307		3047.53	58.452
3049.46	40.7731		3049.46	52.9671		3049.46	45.2636		3049.46	58.4767
3051.39	40.8583		3051.39	52.9998		3051.39	45.2251		3051.39	58.5026
3053.32	40.9423		3053.32	52.9888		3053.32	45.201		3053.32	58.5161
3055.24	41.0231		3055.24	52.9473		3055.24	45.1794		3055.24	58.466
3057.17	41.0999		3057.17	52.8966		3057.17	45.1596		3057.17	58.3768
3059.1	41.1718		3059.1	52.8312		3059.1	45.1171		3059.1	58.2755
3061.03	41.2388		3061.03	52.7417		3061.03	45.0874		3061.03	58.1834
3062.96	41.3028		3062.96	52.6652		3062.96	45.0616		3062.96	58.0734
3064.89	41.3626		3064.89	52.5999		3064.89	45.0019		3064.89	57.9573
3066.82	41.4165		3066.82	52.5214		3066.82	44.9097		3066.82	57.8057
3068.75	41.4655		3068.75	52.4132		3068.75	44.8208		3068.75	57.6093
3070.68	41.5142		3070.68	52.2914		3070.68	44.7507		3070.68	57.3833
3072.6	41.5644		3072.6	52.1773		3072.6	44.6735		3072.6	57.1626
3074.53	41.6139		3074.53	52.1004		3074.53	44.5759		3074.53	56.9866
3076.46	41.6628		3076.46	52.0759		3076.46	44.4568		3076.46	56.8745
3078.39	41.713		3078.39	52.0895		3078.39	44.3547		3078.39	56.8029
3080.32	41.7655		3080.32	52.1069		3080.32	44.3026		3080.32	56.7147
3082.25	41.8216		3082.25	52.0989		3082.25	44.2699		3082.25	56.6381
3084.18	41.8807		3084.18	52.0801		3084.18	44.2347		3084.18	56.6068
3086.11	41.9415		3086.11	52.0857		3086.11	44.182		3086.11	56.5705
3088.03	42.0027		3088.03	52.0909		3088.03	44.1226		3088.03	56.5132
3089.96	42.0643		3089.96	52.0842		3089.96	44.0561		3089.96	56.4621
3091.89	42.1264		3091.89	52.0728		3091.89	43.9716		3091.89	56.393
3093.82	42.1874		3093.82	52.066		3093.82	43.8829		3093.82	56.3239
3095.75	42.247		3095.75	52.0512		3095.75	43.7884		3095.75	56.2676
3097.68	42.3054		3097.68	52.0199		3097.68	43.7206		3097.68	56.1707
3099.61	42.3613		3099.61	51.9889		3099.61	43.6957		3099.61	56.0614
3101.54	42.4137		3101.54	51.9498		3101.54	43.6636		3101.54	55.9885
3103.46	42.4629		3103.46	51.8957		3103.46	43.6086		3103.46	55.9452
3105.39	42.5104		3105.39	51.8665		3105.39	43.5568		3105.39	55.8607
3107.32	42.5559		3107.32	51.8121		3107.32	43.517		3107.32	55.7532
3109.25	42.5987		3109.25	51.7381		3109.25	43.4931		3109.25	55.6393
3111.18	42.638		3111.18	51.6898		3111.18	43.4786		3111.18	55.5212
3113.11	42.6737		3113.11	51.6733		3113.11	43.4154		3113.11	55.4016
3115.04	42.7066		3115.04	51.669		3115.04	43.3121		3115.04	55.3132
3116.97	42.7389		3116.97	51.6657		3116.97	43.2345		3116.97	55.2291
3118.9	42.7702		3118.9	51.6427		3118.9	43.1894		3118.9	55.1128
3120.82	42.7997		3120.82	51.5796		3120.82	43.1497		3120.82	54.9824
3122.75	42.8261		3122.75	51.5309		3122.75	43.1081		3122.75	54.863
3124.68	42.8496		3124.68	51.5026		3124.68	43.0359		3124.68	54.7937
3126.61	42.8716		3126.61	51.4606		3126.61	42.9688		3126.61	54.7099
3128.54	42.892		3128.54	51.4094		3128.54	42.9492		3128.54	54.5641
3130.47	42.9109		3130.47	51.327		3130.47	42.938		3130.47	54.4223
3132.4	42.9303		3132.4	51.2462		3132.4	42.8805		3132.4	54.3077
3134.33	42.9513		3134.33	51.1887		3134.33	42.8298		3134.33	54.1988
3136.25	42.9711		3136.25	51.1451		3136.25	42.7733		3136.25	54.094
3138.18	42.9909		3138.18	51.114		3138.18	42.6558		3138.18	53.9767
3140.11	43.015		3140.11	51.09		3140.11	42.5221		3140.11	53.8383
3142.04	43.0451		3142.04	51.0843		3142.04	42.4332		3142.04	53.6871
3143.97	43.0823		3143.97	51.0784		3143.97	42.3804		3143.97	53.5555
3145.9	43.1274		3145.9	51.0421		3145.9	42.3376		3145.9	53.4681
3147.83	43.1785		3147.83	51.0155		3147.83	42.3359		3147.83	53.3828
3149.76	43.2342		3149.76	51.0094		3149.76	42.3342		3149.76	53.306
3151.69	43.2921		3151.69	50.9978		3151.69	42.2897		3151.69	53.2174
3153.61	43.348		3153.61	50.9779		3153.61	42.235		3153.61	53.0983
3155.54	43.4021		3155.54	50.9547		3155.54	42.1687		3155.54	52.9674
3157.47	43.456		3157.47	50.9151		3157.47	42.1048		3157.47	52.8465
3159.4	43.5102		3159.4	50.8775		3159.4	42.052		3159.4	52.7002
3161.33	43.5624		3161.33	50.8475		3161.33	41.9777		3161.33	52.5555
3163.26	43.6113		3163.26	50.8233		3163.26	41.8711		3163.26	52.453
3165.19	43.6572		3165.19	50.8158		3165.19	41.7521		3165.19	52.3756
3167.12	43.7009		3167.12	50.7943		3167.12	41.6616		3167.12	52.2787
3169.04	43.7439		3169.04	50.7634		3169.04	41.5871		3169.04	52.1301
3170.97	43.7873		3170.97	50.7277		3170.97	41.5003		3170.97	51.9543
3172.9	43.8329		3172.9	50.6679		3172.9	41.412		3172.9	51.8228
3174.83	43.8815		3174.83	50.6104		3174.83	41.3191		3174.83	51.7062
3176.76	43.9338		3176.76	50.5553		3176.76	41.2538		3176.76	51.5495
3178.69	43.9935		3178.69	50.4822		3178.69	41.2211		3178.69	51.3756
3180.62	44.0619		3180.62	50.3933		3180.62	41.1843		3180.62	51.2331
3182.55	44.1318		3182.55	50.282		3182.55	41.1437		3182.55	51.1282
3184.48	44.1977		3184.48	50.2122		3184.48	41.095		3184.48	51.0214
3186.4	44.2606		3186.4	50.1825		3186.4	41.0155		3186.4	50.9502
3188.33	44.3188		3188.33	50.1235		3188.33	40.9089		3188.33	50.9299
3190.26	44.3706		3190.26	50.0498		3190.26	40.8537		3190.26	50.9159
3192.19	44.4164		3192.19	50.0082		3192.19	40.8657		3192.19	50.8366
3194.12	44.4536		3194.12	49.9758		3194.12	40.8809		3194.12	50.7118
3196.05	44.4802		3196.05	49.9385		3196.05	40.8908		3196.05	50.5974
3197.98	44.4998		3197.98	49.8935		3197.98	40.9256		3197.98	50.5125
3199.91	44.512		3199.91	49.8631		3199.91	40.9449		3199.91	50.4492
3201.83	44.5187		3201.83	49.8836		3201.83	40.9336		3201.83	50.3933
3203.76	44.5233		3203.76	49.9171		3203.76	40.9019		3203.76	50.3574
3205.69	44.5231		3205.69	49.911		3205.69	40.831		3205.69	50.3391
3207.62	44.5179		3207.62	49.8815		3207.62	40.7603		3207.62	50.2686
3209.55	44.5141		3209.55	49.8178		3209.55	40.7027		3209.55	50.1161
3211.48	44.5165		3211.48	49.7525		3211.48	40.6252		3211.48	49.9217
3213.41	44.5267		3213.41	49.6975		3213.41	40.5322		3213.41	49.7482
3215.34	44.5427		3215.34	49.6545		3215.34	40.4437		3215.34	49.6031
3217.27	44.5599		3217.27	49.6194		3217.27	40.3728		3217.27	49.4728
3219.19	44.5778		3219.19	49.6089		3219.19	40.3016		3219.19	49.374
3221.12	44.5993		3221.12	49.5895		3221.12	40.2435		3221.12	49.3176
3223.05	44.6198		3223.05	49.5771		3223.05	40.178		3223.05	49.2999
3224.98	44.6374		3224.98	49.5807		3224.98	40.0995		3224.98	49.3119
3226.91	44.6564		3226.91	49.6144		3226.91	40.0572		3226.91	49.2706
3228.84	44.6772		3228.84	49.6597		3228.84	40.0567		3228.84	49.1773
3230.77	44.7008		3230.77	49.6721		3230.77	40.0134		3230.77	49.109
3232.7	44.7283		3232.7	49.6379		3232.7	39.9397		3232.7	49.0707
3234.62	44.7566		3234.62	49.5834		3234.62	39.8649		3234.62	48.9513
3236.55	44.7818		3236.55	49.5067		3236.55	39.7868		3236.55	48.8315
3238.48	44.8021		3238.48	49.4682		3238.48	39.6945		3238.48	48.7615
3240.41	44.8169		3240.41	49.4498		3240.41	39.6341		3240.41	48.6836
3242.34	44.8308		3242.34	49.3793		3242.34	39.622		3242.34	48.5835
3244.27	44.8498		3244.27	49.2654		3244.27	39.6394		3244.27	48.497
3246.2	44.8714		3246.2	49.1349		3246.2	39.6528		3246.2	48.4211
3248.13	44.8935		3248.13	49.0105		3248.13	39.6445		3248.13	48.3274
3250.05	44.9187		3250.05	48.923		3250.05	39.6463		3250.05	48.2194
3251.98	44.9486		3251.98	48.8539		3251.98	39.5826		3251.98	48.1215
3253.91	44.985		3253.91	48.7929		3253.91	39.4997		3253.91	48.0877
3255.84	45.0268		3255.84	48.7615		3255.84	39.4643		3255.84	48.0601
3257.77	45.0729		3257.77	48.726		3257.77	39.4665		3257.77	48.0196
3259.7	45.1239		3259.7	48.6749		3259.7	39.4909		3259.7	48.0242
3261.63	45.1802		3261.63	48.6905		3261.63	39.5041		3261.63	48.0498
3263.56	45.2435		3263.56	48.7683		3263.56	39.5242		3263.56	48.0644
3265.49	45.3149		3265.49	48.8538		3265.49	39.5696		3265.49	48.075
3267.41	45.3887		3267.41	48.8874		3267.41	39.6049		3267.41	48.0395
3269.34	45.4599		3269.34	48.8804		3269.34	39.6206		3269.34	47.9689
3271.27	45.523		3271.27	48.8928		3271.27	39.6158		3271.27	47.9246
3273.2	45.5811		3273.2	48.9107		3273.2	39.557		3273.2	47.9292
3275.13	45.6384		3275.13	48.9334		3275.13	39.4925		3275.13	47.9157
3277.06	45.6905		3277.06	48.9548		3277.06	39.4504		3277.06	47.8378
3278.99	45.7342		3278.99	48.95		3278.99	39.386		3278.99	47.7604
3280.92	45.7724		3280.92	48.9191		3280.92	39.291		3280.92	47.6987
3282.84	45.8093		3282.84	48.8651		3282.84	39.2152		3282.84	47.6217
3284.77	45.8496		3284.77	48.7768		3284.77	39.1506		3284.77	47.5509
3286.7	45.892		3286.7	48.7302		3286.7	39.0544		3286.7	47.513
3288.63	45.9308		3288.63	48.7346		3288.63	38.9727		3288.63	47.502
3290.56	45.9666		3290.56	48.7009		3290.56	38.9336		3290.56	47.4907
3292.49	46.0003		3292.49	48.624		3292.49	38.914		3292.49	47.4921
3294.42	46.0326		3294.42	48.5684		3294.42	38.9026		3294.42	47.4437
3296.35	46.0649		3296.35	48.5085		3296.35	38.8866		3296.35	47.3883
3298.28	46.1016		3298.28	48.4797		3298.28	38.8522		3298.28	47.323
3300.2	46.1393		3300.2	48.52		3300.2	38.8074		3300.2	47.2674
3302.13	46.1716		3302.13	48.54		3302.13	38.7647		3302.13	47.2433
3304.06	46.1973		3304.06	48.527		3304.06	38.7764		3304.06	47.1868
3305.99	46.2153		3305.99	48.5069		3305.99	38.8214		3305.99	47.1217
3307.92	46.2285		3307.92	48.5089		3307.92	38.8351		3307.92	47.0846
3309.85	46.237		3309.85	48.532		3309.85	38.8288		3309.85	47.0678
3311.78	46.2384		3311.78	48.5474		3311.78	38.8193		3311.78	47.0682
3313.71	46.2392		3313.71	48.5499		3313.71	38.8349		3313.71	47.0679
3315.63	46.2511		3315.63	48.5466		3315.63	38.8354		3315.63	47.0614
3317.56	46.2762		3317.56	48.553		3317.56	38.8171		3317.56	47.0512
3319.49	46.3123		3319.49	48.5539		3319.49	38.7794		3319.49	47.0191
3321.42	46.354		3321.42	48.5224		3321.42	38.7089		3321.42	47.0143
3323.35	46.399		3323.35	48.5133		3323.35	38.6391		3323.35	47.0321
3325.28	46.4507		3325.28	48.5439		3325.28	38.573		3325.28	47.0324
3327.21	46.5086		3327.21	48.535		3327.21	38.4903		3327.21	47.0407
3329.14	46.5702		3329.14	48.4666		3329.14	38.442		3329.14	47.0348
3331.07	46.6351		3331.07	48.3768		3331.07	38.439		3331.07	47.0235
3332.99	46.7048		3332.99	48.3095		3332.99	38.408		3332.99	47.0423
3334.92	46.7719		3334.92	48.3063		3334.92	38.3427		3334.92	47.0337
3336.85	46.8317		3336.85	48.3212		3336.85	38.2643		3336.85	46.9608
3338.78	46.8867		3338.78	48.3039		3338.78	38.2112		3338.78	46.8933
3340.71	46.9366		3340.71	48.2292		3340.71	38.1762		3340.71	46.8396
3342.64	46.9814		3342.64	48.1205		3342.64	38.1355		3342.64	46.7692
3344.57	47.0226		3344.57	48.0417		3344.57	38.0613		3344.57	46.717
3346.5	47.0671		3346.5	48.002		3346.5	37.974		3346.5	46.6606
3348.42	47.1208		3348.42	47.9602		3348.42	37.8553		3348.42	46.5859
3350.35	47.1796		3350.35	47.8574		3350.35	37.7002		3350.35	46.5487
3352.28	47.241		3352.28	47.7608		3352.28	37.6013		3352.28	46.4923
3354.21	47.2993		3354.21	47.7159		3354.21	37.5001		3354.21	46.3623
3356.14	47.3556		3356.14	47.6403		3356.14	37.4178		3356.14	46.2441
3358.07	47.4165		3358.07	47.552		3358.07	37.3345		3358.07	46.1587
3360	47.4791		3360	47.4889		3360	37.2269		3360	46.0907
3361.93	47.5375		3361.93	47.4771		3361.93	37.1291		3361.93	46.0324
3363.86	47.5888		3363.86	47.4741		3363.86	37.0629		3363.86	45.9826
3365.78	47.6353		3365.78	47.4292		3365.78	37.0085		3365.78	45.9097
3367.71	47.6803		3367.71	47.3716		3367.71	36.9923		3367.71	45.8753
3369.64	47.7228		3369.64	47.3419		3369.64	36.9581		3369.64	45.9126
3371.57	47.7601		3371.57	47.3528		3371.57	36.9047		3371.57	45.9727
3373.5	47.789		3373.5	47.3692		3373.5	36.8909		3373.5	46.0051
3375.43	47.808		3375.43	47.3171		3375.43	36.9051		3375.43	46.0191
3377.36	47.8203		3377.36	47.2325		3377.36	36.9733		3377.36	46.0145
3379.29	47.8305		3379.29	47.2001		3379.29	37.0774		3379.29	46.0141
3381.21	47.8413		3381.21	47.2068		3381.21	37.1376		3381.21	46.0635
3383.14	47.8496		3383.14	47.2547		3383.14	37.1783		3383.14	46.1321
3385.07	47.849		3385.07	47.2649		3385.07	37.2516		3385.07	46.2027
3387	47.8455		3387	47.2322		3387	37.3149		3387	46.301
3388.93	47.8389		3388.93	47.2224		3388.93	37.3973		3388.93	46.3663
3390.86	47.8288		3390.86	47.2564		3390.86	37.4614		3390.86	46.3764
3392.79	47.8213		3392.79	47.2571		3392.79	37.4778		3392.79	46.406
3394.72	47.816		3394.72	47.223		3394.72	37.4864		3394.72	46.3983
3396.64	47.814		3396.64	47.223		3396.64	37.5064		3396.64	46.3676
3398.57	47.8221		3398.57	47.2535		3398.57	37.5108		3398.57	46.3768
3400.5	47.8442		3400.5	47.3017		3400.5	37.4947		3400.5	46.3952
3402.43	47.8785		3402.43	47.3279		3402.43	37.5187		3402.43	46.3839
3404.36	47.923		3404.36	47.309		3404.36	37.5304		3404.36	46.3754
3406.29	47.9684		3406.29	47.2928		3406.29	37.5147		3406.29	46.3324
3408.22	48.0117		3408.22	47.31		3408.22	37.4701		3408.22	46.3039
3410.15	48.0562		3410.15	47.3202		3410.15	37.4336		3410.15	46.3125
3412.08	48.1044		3412.08	47.2969		3412.08	37.4384		3412.08	46.3192
3414	48.1532		3414	47.2491		3414	37.4891		3414	46.3318
3415.93	48.1971		3415.93	47.2487		3415.93	37.5558		3415.93	46.3052
3417.86	48.235		3417.86	47.3049		3417.86	37.6017		3417.86	46.327
3419.79	48.2693		3419.79	47.3785		3419.79	37.6242		3419.79	46.4654
3421.72	48.3016		3421.72	47.4489		3421.72	37.6746		3421.72	46.6294
3423.65	48.327		3423.65	47.4729		3423.65	37.7427		3423.65	46.8103
3425.58	48.3462		3425.58	47.5238		3425.58	37.7896		3425.58	46.9923
3427.51	48.3705		3427.51	47.5988		3427.51	37.8323		3427.51	47.1583
3429.43	48.4042		3429.43	47.6039		3429.43	37.8863		3429.43	47.2744
3431.36	48.4478		3431.36	47.5362		3431.36	37.9164		3431.36	47.3669
3433.29	48.5049		3433.29	47.504		3433.29	37.9839		3433.29	47.4787
3435.22	48.5706		3435.22	47.5152		3435.22	38.0482		3435.22	47.5893
3437.15	48.6341		3437.15	47.5116		3437.15	38.0825		3437.15	47.704
3439.08	48.6928		3439.08	47.5038		3439.08	38.1599		3439.08	47.8523
3441.01	48.7487		3441.01	47.4942		3441.01	38.2612		3441.01	48.0085
3442.94	48.7999		3442.94	47.513		3442.94	38.3412		3442.94	48.1294
3444.87	48.8437		3444.87	47.5755		3444.87	38.4091		3444.87	48.2137
3446.79	48.8803		3446.79	47.6358		3446.79	38.4808		3446.79	48.2711
3448.72	48.9052		3448.72	47.664		3448.72	38.5305		3448.72	48.291
3450.65	48.9179		3450.65	47.6807		3450.65	38.5048		3450.65	48.3272
3452.58	48.9234		3452.58	47.7302		3452.58	38.5004		3452.58	48.3461
3454.51	48.9291		3454.51	47.8003		3454.51	38.5447		3454.51	48.31
3456.44	48.9364		3456.44	47.8236		3456.44	38.5818		3456.44	48.3158
3458.37	48.9425		3458.37	47.8659		3458.37	38.6002		3458.37	48.4032
3460.3	48.9524		3460.3	47.9587		3460.3	38.6139		3460.3	48.5013
3462.22	48.9712		3462.22	48.0284		3462.22	38.6467		3462.22	48.591
3464.15	48.9978		3464.15	48.0714		3464.15	38.707		3464.15	48.6498
3466.08	49.0332		3466.08	48.0893		3466.08	38.7457		3466.08	48.7241
3468.01	49.0736		3468.01	48.1034		3468.01	38.754		3468.01	48.8112
3469.94	49.1096		3469.94	48.1397		3469.94	38.7948		3469.94	48.8213
3471.87	49.136		3471.87	48.1909		3471.87	38.8499		3471.87	48.7886
3473.8	49.16		3473.8	48.2388		3473.8	38.8839		3473.8	48.8722
3475.73	49.1894		3475.73	48.2867		3475.73	38.9229		3475.73	49.0474
3477.66	49.2217		3477.66	48.3446		3477.66	38.9788		3477.66	49.1798
3479.58	49.2627		3479.58	48.4035		3479.58	39.0183		3479.58	49.3231
3481.51	49.3224		3481.51	48.4953		3481.51	39.0347		3481.51	49.5347
3483.44	49.3995		3483.44	48.5939		3483.44	39.1341		3483.44	49.7345
3485.37	49.4894		3485.37	48.5964		3485.37	39.2654		3485.37	49.8961
3487.3	49.5883		3487.3	48.5718		3487.3	39.3807		3487.3	50.094
3489.23	49.6972		3489.23	48.6384		3489.23	39.5013		3489.23	50.2811
3491.16	49.8136		3491.16	48.7183		3491.16	39.6179		3491.16	50.4022
3493.09	49.9355		3493.09	48.6962		3493.09	39.7486		3493.09	50.4732
3495.01	50.0661		3495.01	48.6543		3495.01	39.9043		3495.01	50.5034
3496.94	50.2036		3496.94	48.7039		3496.94	40.0466		3496.94	50.573
3498.87	50.34		3498.87	48.8379		3498.87	40.131		3498.87	50.7441
3500.8	50.4712		3500.8	48.9645		3500.8	40.2109		3500.8	50.9429
3502.73	50.5933		3502.73	49.0468		3502.73	40.3692		3502.73	51.0597
3504.66	50.704		3504.66	49.1236		3504.66	40.4838		3504.66	51.1471
3506.59	50.7908		3506.59	49.2186		3506.59	40.4833		3506.59	51.2733
3508.52	50.8491		3508.52	49.3063		3508.52	40.5047		3508.52	51.4044
3510.45	50.8853		3510.45	49.3605		3510.45	40.5883		3510.45	51.4662
3512.37	50.9106		3512.37	49.415		3512.37	40.7147		3512.37	51.503
3514.3	50.9348		3514.3	49.5021		3514.3	40.7843		3514.3	51.606
3516.23	50.9604		3516.23	49.5566		3516.23	40.8115		3516.23	51.7702
3518.16	50.9844		3518.16	49.5873		3518.16	40.9077		3518.16	51.8818
3520.09	51.001		3520.09	49.6077		3520.09	41.0498		3520.09	51.9324
3522.02	51.0103		3522.02	49.5961		3522.02	41.1481		3522.02	52.0378
3523.95	51.0193		3523.95	49.5896		3523.95	41.2337		3523.95	52.2349
3525.88	51.0333		3525.88	49.6643		3525.88	41.3164		3525.88	52.4235
3527.8	51.0449		3527.8	49.7488		3527.8	41.4058		3527.8	52.5316
3529.73	51.051		3529.73	49.7494		3529.73	41.4602		3529.73	52.6343
3531.66	51.0517		3531.66	49.7479		3531.66	41.5298		3531.66	52.7251
3533.59	51.0475		3533.59	49.8154		3533.59	41.6219		3533.59	52.7476
3535.52	51.043		3535.52	49.9035		3535.52	41.6802		3535.52	52.7932
3537.45	51.0378		3537.45	50.0012		3537.45	41.7357		3537.45	52.9098
3539.38	51.0217		3539.38	50.0589		3539.38	41.8085		3539.38	53.0902
3541.31	50.9854		3541.31	50.0454		3541.31	41.8938		3541.31	53.2311
3543.23	50.9409		3543.23	50.031		3543.23	41.9915		3543.23	53.339
3545.16	50.9004		3545.16	50.0563		3545.16	42.0073		3545.16	53.5035
3547.09	50.8669		3547.09	50.0619		3547.09	41.9548		3547.09	53.6741
3549.02	50.8395		3549.02	50.0811		3549.02	41.907		3549.02	53.7331
3550.95	50.8154		3550.95	50.055		3550.95	41.9137		3550.95	53.7157
3552.88	50.7917		3552.88	49.9998		3552.88	41.9408		3552.88	53.7155
3554.81	50.7662		3554.81	49.9268		3554.81	41.9309		3554.81	53.8267
3556.74	50.7404		3556.74	49.8976		3556.74	41.9132		3556.74	53.9791
3558.67	50.713		3558.67	49.927		3558.67	41.9505		3558.67	54.1064
3560.59	50.6802		3560.59	49.9876		3560.59	42.0279		3560.59	54.1851
3562.52	50.6399		3562.52	50.0535		3562.52	42.1563		3562.52	54.3214
3564.45	50.6064		3564.45	50.116		3564.45	42.2266		3564.45	54.5491
3566.38	50.5917		3566.38	50.1982		3566.38	42.2836		3566.38	54.8557
3568.31	50.5923		3568.31	50.3342		3568.31	42.3947		3568.31	55.0676
3570.24	50.5988		3570.24	50.4716		3570.24	42.5098		3570.24	55.1319
3572.17	50.6051		3572.17	50.5488		3572.17	42.5931		3572.17	55.2599
3574.1	50.6077		3574.1	50.59		3574.1	42.6881		3574.1	55.4772
3576.02	50.6156		3576.02	50.6501		3576.02	42.7636		3576.02	55.6192
3577.95	50.6414		3577.95	50.7031		3577.95	42.8143		3577.95	55.7418
3579.88	50.6823		3579.88	50.7211		3579.88	42.843		3579.88	55.88
3581.81	50.7318		3581.81	50.7385		3581.81	42.9031		3581.81	55.9976
3583.74	50.7883		3583.74	50.7897		3583.74	42.9992		3583.74	56.0491
3585.67	50.848		3585.67	50.8255		3585.67	43.1341		3585.67	56.1482
3587.6	50.8983		3587.6	50.8553		3587.6	43.2945		3587.6	56.3166
3589.53	50.9145		3589.53	50.8129		3589.53	43.3861		3589.53	56.3869
3591.46	50.8904		3591.46	50.7929		3591.46	43.4079		3591.46	56.3812
3593.38	50.8274		3593.38	50.8593		3593.38	43.4529		3593.38	56.3982
3595.31	50.7308		3595.31	50.9216		3595.31	43.5058		3595.31	56.4141
3597.24	50.6242		3597.24	50.9782		3597.24	43.5293		3597.24	56.5007
3599.17	50.5298		3599.17	51.058		3599.17	43.5575		3599.17	56.6133
3601.1	50.4537		3601.1	51.1294		3601.1	43.6228		3601.1	56.634
3603.03	50.3881		3603.03	51.1836		3603.03	43.7423		3603.03	56.5954
3604.96	50.3315		3604.96	51.2242		3604.96	43.8899		3604.96	56.6184
3606.89	50.2946		3606.89	51.2234		3606.89	43.9805		3606.89	56.7523
3608.81	50.2785		3608.81	51.2193		3608.81	44.0815		3608.81	56.9497
3610.74	50.2842		3610.74	51.254		3610.74	44.2532		3610.74	57.0189
3612.67	50.3159		3612.67	51.2989		3612.67	44.4389		3612.67	57.0781
3614.6	50.3572		3614.6	51.3527		3614.6	44.5294		3614.6	57.2461
3616.53	50.3844		3616.53	51.3875		3616.53	44.6		3616.53	57.4502
3618.46	50.3992		3618.46	51.4037		3618.46	44.727		3618.46	57.6174
3620.39	50.3975		3620.39	51.4526		3620.39	44.8881		3620.39	57.7867
3622.32	50.3618		3622.32	51.533		3622.32	45.0733		3622.32	57.9845
3624.25	50.2826		3624.25	51.5927		3624.25	45.2338		3624.25	58.2264
3626.17	50.1801		3626.17	51.6959		3626.17	45.2478		3626.17	58.5764
3628.1	50.059		3628.1	51.84		3628.1	45.1956		3628.1	58.9742
3630.03	49.9158		3630.03	51.9246		3630.03	45.1807		3630.03	59.1759
3631.96	49.7679		3631.96	51.925		3631.96	45.2073		3631.96	59.1561
3633.89	49.6273		3633.89	51.8469		3633.89	45.2097		3633.89	59.1115
3635.82	49.4951		3635.82	51.8118		3635.82	45.2023		3635.82	59.0859
3637.75	49.3726		3637.75	51.8225		3637.75	45.2042		3637.75	59.0229
3639.68	49.2648		3639.68	51.7697		3639.68	45.1839		3639.68	59.005
3641.6	49.1677		3641.6	51.6724		3641.6	45.1725		3641.6	58.9673
3643.53	49.0714		3643.53	51.621		3643.53	45.236		3643.53	58.8731
3645.46	48.9743		3645.46	51.6251		3645.46	45.3001		3645.46	58.8441
3647.39	48.8762		3647.39	51.6759		3647.39	45.3394		3647.39	58.9667
3649.32	48.7685		3649.32	51.7323		3649.32	45.4407		3649.32	59.2169
3651.25	48.6398		3651.25	51.7855		3651.25	45.5654		3651.25	59.429
3653.18	48.503		3653.18	51.8994		3653.18	45.6086		3653.18	59.6022
3655.11	48.3558		3655.11	52.0647		3655.11	45.5947		3655.11	59.8993
3657.04	48.1989		3657.04	52.1788		3657.04	45.5256		3657.04	60.0582
3658.96	48.0463		3658.96	52.1793		3658.96	45.519		3658.96	60.1397
3660.89	47.9047		3660.89	52.1803		3660.89	45.6252		3660.89	60.2331
3662.82	47.7617		3662.82	52.2118		3662.82	45.8093		3662.82	60.3907
3664.75	47.6093		3664.75	52.2778		3664.75	46.0054		3664.75	60.6442
3666.68	47.4523		3666.68	52.3141		3666.68	46.0954		3666.68	60.9675
3668.61	47.2952		3668.61	52.2432		3668.61	46.1504		3668.61	61.2982
3670.54	47.1422		3670.54	52.116		3670.54	46.2111		3670.54	61.355
3672.47	46.9934		3672.47	51.9846		3672.47	46.2609		3672.47	61.1572
3674.39	46.8369		3674.39	51.8839		3674.39	46.2241		3674.39	60.9519
3676.32	46.6457		3676.32	51.7961		3676.32	46.1403		3676.32	60.8859
3678.25	46.4198		3678.25	51.7105		3678.25	46.1281		3678.25	60.894
3680.18	46.1953		3680.18	51.669		3680.18	46.1808		3680.18	60.9092
3682.11	45.9886		3682.11	51.6916		3682.11	46.2859		3682.11	60.9903
3684.04	45.801		3684.04	51.7376		3684.04	46.3835		3684.04	61.1183
3685.97	45.6203		3685.97	51.8078		3685.97	46.5278		3685.97	61.3293
3687.9	45.4541		3687.9	51.9514		3687.9	46.6877		3687.9	61.6198
3689.83	45.301		3689.83	52.1254		3689.83	46.7943		3689.83	61.9878
3691.75	45.1561		3691.75	52.2863		3691.75	46.894		3691.75	62.2965
3693.68	45.0288		3693.68	52.3865		3693.68	47.054		3693.68	62.4526
3695.61	44.9222		3695.61	52.362		3695.61	47.2077		3695.61	62.6014
3697.54	44.8308		3697.54	52.3051		3697.54	47.3243		3697.54	62.7206
3699.47	44.7552		3699.47	52.3304		3699.47	47.4029		3699.47	62.6194
3701.4	44.7041		3701.4	52.3572		3701.4	47.4092		3701.4	62.5686
3703.33	44.6817		3703.33	52.3841		3703.33	47.3333		3703.33	62.618
3705.26	44.6854		3705.26	52.4233		3705.26	47.3173		3705.26	62.728
3707.18	44.7126		3707.18	52.4147		3707.18	47.3941		3707.18	62.819
3709.11	44.7516		3709.11	52.3268		3709.11	47.5255		3709.11	62.8622
3711.04	44.7948		3711.04	52.2364		3711.04	47.6109		3711.04	62.9066
3712.97	44.8632		3712.97	52.18		3712.97	47.5819		3712.97	62.8135
3714.9	44.9824		3714.9	52.1036		3714.9	47.4388		3714.9	62.6671
3716.83	45.1389		3716.83	52.0032		3716.83	47.212		3716.83	62.4979
3718.76	45.3165		3718.76	51.9239		3718.76	47.0806		3718.76	62.3577
3720.69	45.5157		3720.69	51.9022		3720.69	47.0062		3720.69	62.2529
3722.61	45.739		3722.61	51.9109		3722.61	46.9196		3722.61	62.2131
3724.54	45.9662		3724.54	51.9463		3724.54	46.8742		3724.54	62.2272
3726.47	46.1782		3726.47	51.973		3726.47	46.817		3726.47	62.1516
3728.4	46.3733		3728.4	51.947		3728.4	46.6542		3728.4	62.1226
3730.33	46.5461		3730.33	51.9005		3730.33	46.4917		3730.33	62.0923
3732.26	46.6929		3732.26	51.8011		3732.26	46.3899		3732.26	61.9198
3734.19	46.8166		3734.19	51.6445		3734.19	46.2994		3734.19	61.6683
3736.12	46.9173		3736.12	51.5501		3736.12	46.175		3736.12	61.4343
3738.05	46.9806		3738.05	51.5082		3738.05	46.0082		3738.05	61.3008
3739.97	46.9999		3739.97	51.4932		3739.97	45.8861		3739.97	61.1949
3741.9	46.9859		3741.9	51.493		3741.9	45.8586		3741.9	61.0442
3743.83	46.9412		3743.83	51.5179		3743.83	45.9081		3743.83	60.9809
3745.76	46.8625		3745.76	51.571		3745.76	45.9735		3745.76	60.9966
3747.69	46.746		3747.69	51.6152		3747.69	46.0183		3747.69	61.0554
3749.62	46.5915		3749.62	51.6846		3749.62	46.09		3749.62	61.1876
3751.55	46.405		3751.55	51.7601		3751.55	46.2156		3751.55	61.3561
3753.48	46.2043		3753.48	51.8027		3753.48	46.3792		3753.48	61.5721
3755.4	46.0085		3755.4	51.8533		3755.4	46.5998		3755.4	61.7686
3757.33	45.8178		3757.33	51.9675		3757.33	46.8473		3757.33	61.9828
3759.26	45.6232		3759.26	52.1249		3759.26	47.0293		3759.26	62.2189
3761.19	45.4069		3761.19	52.2768		3761.19	47.1163		3761.19	62.4552
3763.12	45.1662		3763.12	52.4151		3763.12	47.1988		3763.12	62.7295
3765.05	44.9109		3765.05	52.4954		3765.05	47.3422		3765.05	63.0205
3766.98	44.6592		3766.98	52.5245		3766.98	47.5236		3766.98	63.2564
3768.91	44.4196		3768.91	52.5243		3768.91	47.7155		3768.91	63.3596
3770.84	44.1877		3770.84	52.4713		3770.84	47.8756		3770.84	63.4883
3772.76	43.957		3772.76	52.4118		3772.76	47.9807		3772.76	63.5762
3774.69	43.7322		3774.69	52.4395		3774.69	48.0724		3774.69	63.6164
3776.62	43.5306		3776.62	52.507		3776.62	48.1329		3776.62	63.721
3778.55	43.3449		3778.55	52.5395		3778.55	48.1089		3778.55	63.8046
3780.48	43.1699		3780.48	52.5364		3780.48	48.0829		3780.48	63.9346
3782.41	43.0214		3782.41	52.5648		3782.41	48.0418		3782.41	63.9284
3784.34	42.9145		3784.34	52.5771		3784.34	47.9561		3784.34	63.7685
3786.27	42.8629		3786.27	52.5294		3786.27	47.8366		3786.27	63.6445
3788.19	42.8766		3788.19	52.4496		3788.19	47.7499		3788.19	63.4976
3790.12	42.9574		3790.12	52.3527		3790.12	47.7279		3790.12	63.3574
3792.05	43.0872		3792.05	52.2697		3792.05	47.7268		3792.05	63.2573
3793.98	43.2329		3793.98	52.2206		3793.98	47.6984		3793.98	63.1672
3795.91	43.3735		3795.91	52.1971		3795.91	47.6843		3795.91	63.1761
3797.84	43.5169		3797.84	52.199		3797.84	47.6557		3797.84	63.1848
3799.77	43.6824		3799.77	52.2007		3799.77	47.6111		3799.77	63.2657
3801.7	43.8849		3801.7	52.2278		3801.7	47.584		3801.7	63.2919
3803.63	44.1139		3803.63	52.2344		3803.63	47.5715		3803.63	63.1429
3805.55	44.3507		3805.55	52.1887		3805.55	47.5661		3805.55	63.0291
3807.48	44.5846		3807.48	52.1582		3807.48	47.5596		3807.48	62.948
3809.41	44.8064		3809.41	52.1584		3809.41	47.5522		3809.41	62.884
3811.34	45.0076		3811.34	52.19		3811.34	47.5517		3811.34	62.875
3813.27	45.1742		3813.27	52.2615		3813.27	47.5782		3813.27	62.9035
3815.2	45.3172		3815.2	52.336		3815.2	47.6185		3815.2	62.9698
3817.13	45.4615		3817.13	52.3607		3817.13	47.629		3817.13	63.0732
3819.06	45.6121		3819.06	52.3615		3819.06	47.6326		3819.06	63.1323
3820.98	45.767		3820.98	52.3713		3820.98	47.6247		3820.98	63.1161
3822.91	45.9226		3822.91	52.3439		3822.91	47.6106		3822.91	63.096
3824.84	46.0672		3824.84	52.2814		3824.84	47.6141		3824.84	62.9225
3826.77	46.1791		3826.77	52.2073		3826.77	47.6451		3826.77	62.7435
3828.7	46.2503		3828.7	52.1963		3828.7	47.6027		3828.7	62.7029
3830.63	46.2911		3830.63	52.2402		3830.63	47.4952		3830.63	62.7464
3832.56	46.3169		3832.56	52.3103		3832.56	47.3892		3832.56	62.9176
3834.49	46.341		3834.49	52.3865		3834.49	47.3176		3834.49	63.0156
3836.42	46.3722		3836.42	52.3917		3836.42	47.3284		3836.42	63.0312
3838.34	46.4046		3838.34	52.3551		3838.34	47.3962		3838.34	63.0008
3840.27	46.4296		3840.27	52.3588		3840.27	47.4598		3840.27	62.9427
3842.2	46.4432		3842.2	52.3654		3842.2	47.4732		3842.2	62.9752
3844.13	46.428		3844.13	52.3617		3844.13	47.4868		3844.13	62.9234
3846.06	46.3751		3846.06	52.3743		3846.06	47.5317		3846.06	62.7691
3847.99	46.2949		3847.99	52.39		3847.99	47.4942		3847.99	62.7578
3849.92	46.2001		3849.92	52.422		3849.92	47.416		3849.92	62.8324
3851.85	46.1104		3851.85	52.4384		3851.85	47.3686		3851.85	62.8333
3853.77	46.0313		3853.77	52.4214		3853.77	47.3833		3853.77	62.8589
3855.7	45.9561		3855.7	52.4042		3855.7	47.4552		3855.7	62.8428
3857.63	45.8789		3857.63	52.3918		3857.63	47.4978		3857.63	62.8326
3859.56	45.7946		3859.56	52.4127		3859.56	47.5055		3859.56	62.9029
3861.49	45.7043		3861.49	52.45		3861.49	47.5111		3861.49	62.93
3863.42	45.6097		3863.42	52.4452		3863.42	47.4822		3863.42	62.9068
3865.35	45.5044		3865.35	52.4393		3865.35	47.4294		3865.35	62.9343
3867.28	45.3906		3867.28	52.459		3867.28	47.3729		3867.28	62.9625
3869.2	45.2814		3869.2	52.4764		3869.2	47.3335		3869.2	63.0553
3871.13	45.1906		3871.13	52.4967		3871.13	47.33		3871.13	63.2408
3873.06	45.1142		3873.06	52.4831		3873.06	47.3964		3873.06	63.3956
3874.99	45.0405		3874.99	52.4178		3874.99	47.4678		3874.99	63.4607
3876.92	44.9581		3876.92	52.3925		3876.92	47.5107		3876.92	63.3952
3878.85	44.8534		3878.85	52.4102		3878.85	47.5111		3878.85	63.3616
3880.78	44.7242		3880.78	52.412		3880.78	47.4749		3880.78	63.3742
3882.71	44.5814		3882.71	52.3823		3882.71	47.474		3882.71	63.4631
3884.64	44.4434		3884.64	52.3399		3884.64	47.5253		3884.64	63.5079
3886.56	44.328		3886.56	52.302		3886.56	47.6141		3886.56	63.4749
3888.49	44.2335		3888.49	52.3061		3888.49	47.689		3888.49	63.4319
3890.42	44.1474		3890.42	52.3275		3890.42	47.7419		3890.42	63.4659
3892.35	44.0568		3892.35	52.3681		3892.35	47.7966		3892.35	63.4945
3894.28	43.9603		3894.28	52.4246		3894.28	47.8674		3894.28	63.4727
3896.21	43.8608		3896.21	52.4762		3896.21	47.8968		3896.21	63.5295
3898.14	43.7501		3898.14	52.5237		3898.14	47.9008		3898.14	63.5564
3900.07	43.6274		3900.07	52.5509		3900.07	47.9388		3900.07	63.6284
3901.99	43.5069		3901.99	52.5382		3901.99	47.9486		3901.99	63.7456
3903.92	43.4047		3903.92	52.5454		3903.92	47.9848		3903.92	63.7983
3905.85	43.3263		3905.85	52.5626		3905.85	48.0319		3905.85	63.7704
3907.78	43.264		3907.78	52.5511		3907.78	48.0304		3907.78	63.7486
3909.71	43.2093		3909.71	52.5488		3909.71	48.0158		3909.71	63.7358
3911.64	43.1549		3911.64	52.5376		3911.64	48.0016		3911.64	63.7838
3913.57	43.0939		3913.57	52.513		3913.57	47.9925		3913.57	63.8244
3915.5	43.026		3915.5	52.4725		3915.5	48.0007		3915.5	63.7872
3917.43	42.9604		3917.43	52.4202		3917.43	48.0355		3917.43	63.7608
3919.35	42.9033		3919.35	52.3584		3919.35	48.0586		3919.35	63.7737
3921.28	42.8485		3921.28	52.3099		3921.28	48.0701		3921.28	63.7986
3923.21	42.7893		3923.21	52.3133		3923.21	48.1059		3923.21	63.8027
3925.14	42.7189		3925.14	52.3232		3925.14	48.132		3925.14	63.7807
3927.07	42.6323		3927.07	52.334		3927.07	48.1228		3927.07	63.7367
3929	42.5341		3929	52.3664		3929	48.0984		3929	63.731
3930.93	42.4289		3930.93	52.416		3930.93	48.0659		3930.93	63.7515
3932.86	42.3139		3932.86	52.4279		3932.86	48.0605		3932.86	63.7771
3934.78	42.2042		3934.78	52.4276		3934.78	48.106		3934.78	63.8038
3936.71	42.1133		3936.71	52.4154		3936.71	48.1799		3936.71	63.8442
3938.64	42.0414		3938.64	52.4046		3938.64	48.2375		3938.64	63.885
3940.57	41.9871		3940.57	52.4275		3940.57	48.2834		3940.57	63.9391
3942.5	41.9436		3942.5	52.4903		3942.5	48.3212		3942.5	64.0075
3944.43	41.9042		3944.43	52.5313		3944.43	48.3429		3944.43	64.0641
3946.36	41.8686		3946.36	52.5323		3946.36	48.3647		3946.36	64.109
3948.29	41.838		3948.29	52.5542		3948.29	48.3953		3948.29	64.0906
3950.22	41.8135		3950.22	52.5771		3950.22	48.4138		3950.22	64.1022
3952.14	41.7904		3952.14	52.603		3952.14	48.4118		3952.14	64.1328
3954.07	41.7639		3954.07	52.6286		3954.07	48.4341		3954.07	64.1417
3956	41.737		3956	52.6509		3956	48.47		3956	64.1201
3957.93	41.7095		3957.93	52.6853		3957.93	48.492		3957.93	64.0995
3959.86	41.6753		3959.86	52.7221		3959.86	48.4912		3959.86	64.1071
3961.79	41.6299		3961.79	52.7495		3961.79	48.4873		3961.79	64.1351
3963.72	41.5772		3963.72	52.731		3963.72	48.5007		3963.72	64.1764
3965.65	41.5232		3965.65	52.6901		3965.65	48.5216		3965.65	64.1806
3967.57	41.471		3967.57	52.6745		3967.57	48.5335		3967.57	64.1609
3969.5	41.427		3969.5	52.6625		3969.5	48.4979		3969.5	64.1801
3971.43	41.3901		3971.43	52.6251		3971.43	48.4713		3971.43	64.173
3973.36	41.3561		3973.36	52.5811		3973.36	48.4986		3973.36	64.1279
3975.29	41.3227		3975.29	52.539		3975.29	48.5185		3975.29	64.1124
3977.22	41.2867		3977.22	52.524		3977.22	48.5078		3977.22	64.135
3979.15	41.2467		3979.15	52.5583		3979.15	48.4982		3979.15	64.1681
3981.08	41.2055		3981.08	52.6085		3981.08	48.5076		3981.08	64.2152
3983.01	41.1675		3983.01	52.635		3983.01	48.5395		3983.01	64.2719
3984.93	41.13		3984.93	52.6519		3984.93	48.5799		3984.93	64.2963
3986.86	41.0921		3986.86	52.6767		3986.86	48.6019		3986.86	64.3032
3988.79	41.0573		3988.79	52.7108		3988.79	48.6026		3988.79	64.3163
3990.72	41.028		3990.72	52.7542		3990.72	48.6108		3990.72	64.3155
3992.65	41.0025		3992.65	52.7897		3992.65	48.6302		3992.65	64.3138
3994.58	40.9812		3994.58	52.816		3994.58	48.6439		3994.58	64.3033
3996.51	40.9667		3996.51	52.8401		3996.51	48.6535		3996.51	64.2906
3998.44	40.9595		3998.44	52.8485		3998.44	48.6658		3998.44	64.2794
4000.36	40.9575		4000.36	52.8412		4000.36	48.6784		4000.36	64.2658
